# Supplementary material for: Integrated analysis of lncRNA and gene expression in longissimus dorsi muscle at two developmental stages of Hainan black goats
Source: PLoS One. 2022 Oct 31;17(10):e0276004. doi: 10.1371/journal.pone.0276004 (PMC9621442; doi:10.1371/journal.pone.0276004)
Supplement: S1 File — (XLSX) [file pone.0276004.s004.xlsx]

## Sheet: Sheet1
S1 file. The expressed knowm mRNAs in at least one sample
name	Adult1	Adult2	Adult3	Kid1	Kid2	Kid3	GeneName	Biotype	Position	NR:Seq-id	NR:Score	NR:Evalue	NR:Description	NT:Seq-id	NT:Score	NT:Evalue	NT:Description	Uniprot:UniProtKB-AC	Uniprot:Score	Uniprot:Evalue	Uniprot:Description	COG:gene	COG:Score	COG:Eval	COG:num	Pfam:pfam_ID	Pfam:pfam_Name	Pfam:pfam_Description	GO:biological_process	GO:cellular_component	GO:molecular_function	KEGG:KO	KEGG:Description
gene12551	5.47637	4.10357	4.55808	5.03034	7.3965	6.64616	STK24	protein_coding	chrNC_030819.1:10754232-10848970:+	gi|759128855|ref|XP_011361523.1|	2008	0	PREDICTED: serine/threonine-protein kinase 24 isoform X2 [Pteropus vampyrus]	gi|255003689|ref|NM_001099950.1|	2377	0	Bos taurus serine/threonine kinase 24 (STK24), mRNA	Q99KH8	757	0	Serine/threonine-protein kinase 24	.	.	.	.	.	.	.	GO:0006915|apoptotic process;GO:0097194|execution phase of apoptosis;GO:0008631|intrinsic apoptotic signaling pathway in response to oxidative stress;GO:0000278|mitotic cell cycle;GO:0030336|negative regulation of cell migration;GO:0046777|protein autophosphorylation;GO:0006468|protein phosphorylation;GO:0048679|regulation of axon regeneration;GO:0045595|regulation of cell differentiation;GO:0042…	GO:0005913|cell-cell adherens junction;GO:0005737|cytoplasm;GO:0070062|extracellular exosome;GO:0016020|membrane;GO:0005730|nucleolus;GO:0005634|nucleus;	GO:0005524|ATP binding;GO:0098641|cadherin binding involved in cell-cell adhesion;GO:0046872|metal ion binding;GO:0004674|protein serine/threonine kinase activity;GO:0004702|receptor signaling protein serine/threonine kinase activity;	K08838	STK24_25_MST4; serine/threonine-protein kinase 24/25/MST4 [EC:2.7.11.1]
gene12552	5.48769	6.25704	5.39079	7.3734	5.12006	6.05621	FARP1	protein_coding	chrNC_030819.1:10851632-11157619:-	gi|803228952|ref|XP_011974748.1|	5106	0	PREDICTED: FERM, RhoGEF and pleckstrin domain-containing protein 1 isoform X2 [Ovis aries musimon]	gi|300794438|ref|NM_001192712.1|	4017	0	Bos taurus FERM, RhoGEF (ARHGEF) and pleckstrin domain protein 1 (chondrocyte-derived) (FARP1), mRNA	Q9Y4F1	1823	0	FERM, RhoGEF and pleckstrin domain-containing protein 1	.	.	.	.	.	.	.	GO:0048813|dendrite morphogenesis;GO:0010923|negative regulation of phosphatase activity;GO:0035023|regulation of Rho protein signal transduction;GO:0007416|synapse assembly;	GO:0030054|cell junction;GO:0005737|cytoplasm;GO:0005856|cytoskeleton;GO:0005829|cytosol;GO:0030425|dendrite;GO:0043197|dendritic spine;GO:0031234|extrinsic component of cytoplasmic side of plasma membrane;GO:0030175|filopodium;	GO:0030676|Rac guanyl-nucleotide exchange factor activity;GO:0005089|Rho guanyl-nucleotide exchange factor activity;	K17477	FARP1; FERM, RhoGEF and pleckstrin domain-containing protein 1
gene12553	0	0	0	0	1.51681	0	TRNAC-GCA	tRNA	chrNC_030819.1:10853728-10853799:-	.	.	.	.	gi|584269271|emb|HE663188.1|	63	5e-24	Bubalus bubalis partial rnf20 gene for ring finger protein 20, exons 1-2	.	.	.	.	.	.	.	.	.	.	.	.	.	.	.	.
gene12554	51.4296	41.1142	40.399	44.3468	54.3841	54.3242	IPO5	protein_coding	chrNC_030819.1:11233992-11275250:-	gi|594094097|ref|XP_006070357.1|	5711	0	PREDICTED: importin-5 [Bubalus bubalis]	gi|548488791|ref|XM_005687711.1|	3956	0	PREDICTED: Capra hircus importin 5 (IPO5), mRNA	O00410	2185	0	Importin-5	.	.	.	.	.	.	.	GO:0071230|cellular response to amino acid stimulus;GO:0006607|NLS-bearing protein import into nucleus;GO:0042307|positive regulation of protein import into nucleus;GO:0000059|protein import into nucleus, docking;GO:0000060|protein import into nucleus, translocation;GO:0006610|ribosomal protein import into nucleus;GO:0016032|viral process;	GO:0005737|cytoplasm;GO:0005794|Golgi apparatus;GO:0043231|intracellular membrane-bounded organelle;GO:0016020|membrane;GO:0031965|nuclear membrane;GO:0034399|nuclear periphery;GO:0005643|nuclear pore;GO:0005730|nucleolus;GO:0005654|nucleoplasm;GO:0005634|nucleus;	GO:0005095|GTPase inhibitor activity;GO:0008139|nuclear localization sequence binding;GO:0044822|poly(A) RNA binding;GO:0008565|protein transporter activity;GO:0008536|Ran GTPase binding;	.	.
gene12555	0	0	0.0854454	0	0	0	LOC102175036	protein_coding	chrNC_030819.1:11447883-11449154:+	gi|803250245|ref|XP_011985080.1|	380	5e-41	PREDICTED: serine palmitoyltransferase small subunit A isoform X2 [Ovis aries musimon]	gi|556719728|ref|XM_005955683.1|	1156	0	PREDICTED: Pantholops hodgsonii serine palmitoyltransferase small subunit A-like (LOC102328153), mRNA	Q969W0	140	7e-39	Serine palmitoyltransferase small subunit A	.	.	.	.	.	.	.	GO:0046513|ceramide biosynthetic process;GO:0030148|sphingolipid biosynthetic process;	GO:0016021|integral component of membrane;GO:0017059|serine C-palmitoyltransferase complex;	GO:0004758|serine C-palmitoyltransferase activity;	.	.
gene12556	1.53756	1.63815	1.51671	2.34275	5.32994	2.93153	RAP2A	protein_coding	chrNC_030819.1:11634350-11676035:-	gi|686744183|ref|XP_009247013.1|	896	5e-108	PREDICTED: ras-related protein Rap-2a [Pongo abelii]	gi|594059931|ref|XM_006054022.1|	3567	0	PREDICTED: Bubalus bubalis RAP2A, member of RAS oncogene family (RAP2A), transcript variant X1, mRNA	Q5R988	347	2e-108	Ras-related protein Rap-2a	.	.	.	.	.	.	.	GO:0031532|actin cytoskeleton reorganization;GO:0034613|cellular protein localization;GO:0031954|positive regulation of protein autophosphorylation;GO:0032486|Rap protein signal transduction;GO:0048814|regulation of dendrite morphogenesis;GO:0046328|regulation of JNK cascade;	GO:0030496|midbody;GO:0055038|recycling endosome membrane;	GO:0005525|GTP binding;GO:0003924|GTPase activity;	.	.
gene12557	45.3431	34.7298	31.2756	27.6487	20.8921	27.55	MBNL2	protein_coding	chrNC_030819.1:11728219-11897309:-	gi|803228974|ref|XP_011974759.1|	1529	0	PREDICTED: muscleblind-like protein 2 isoform X4 [Ovis aries musimon]	gi|528971869|ref|XM_005213938.1|	4520	0	PREDICTED: Bos taurus muscleblind-like splicing regulator 2 (MBNL2), transcript variant X1, mRNA	F2Z3T4	469	6e-150	Muscleblind-like protein 2	.	.	.	.	.	.	.	GO:0006397|mRNA processing;GO:0043484|regulation of RNA splicing;GO:0008380|RNA splicing;	GO:0005737|cytoplasm;GO:0005634|nucleus;	GO:0046872|metal ion binding;GO:0003723|RNA binding;	K14943	MBNL; muscleblind
gene12559	0	0.00751032	0	0	0.0155603	0.00800182	HS6ST3	protein_coding	chrNC_030819.1:12248002-12966831:-	gi|803228987|ref|XP_011974766.1|	1918	0	PREDICTED: heparan-sulfate 6-O-sulfotransferase 3 isoform X2 [Ovis aries musimon]	gi|594033514|ref|XM_006041429.1|	2918	0	PREDICTED: Bubalus bubalis heparan-sulfate 6-O-sulfotransferase 3-like (LOC102397963), mRNA	Q9QYK4	700	0	Heparan-sulfate 6-O-sulfotransferase 3	.	.	.	.	.	.	.	GO:0015015|heparan sulfate proteoglycan biosynthetic process, enzymatic modification;	GO:0016021|integral component of membrane;	GO:0017095|heparan sulfate 6-O-sulfotransferase activity;	K08103	HS6ST3; heparan sulfate 6-O-sulfotransferase HS6ST3 [EC:2.8.2.-]
gene7028	1.2764	0.841695	0.144626	0.743901	0.290646	0.224195	C6H4orf48	protein_coding	chrNC_030813.1:115985628-115987368:+	gi|803244189|ref|XP_011982153.1|	406	1e-47	PREDICTED: neuropeptide-like protein C4orf48 homolog isoform X1 [Ovis aries musimon]	gi|117306579|gb|BC126819.1|	385	0	Bos taurus hypothetical protein LOC615222, mRNA (cDNA clone IMAGE:8256654), partial cds	A0JNN8	124	2e-35	Neuropeptide-like protein C4orf48 homolog	.	.	.	.	.	.	.	.	GO:0005576|extracellular region;	.	.	.
gene19151	137.708	103.34	99.6006	145.441	176.008	280.15	GABARAP	protein_coding	chrNC_030826.1:26765220-26767280:-	gi|149053135|gb|EDM04952.1|	698	3e-88	gamma-aminobutyric acid receptor associated protein, isoform CRA_b [Rattus norvegicus]	gi|548507854|ref|XM_005693485.1|	941	0	PREDICTED: Capra hircus GABA(A) receptor-associated protein (GABARAP), mRNA	P60517	239	2e-77	Gamma-aminobutyric acid receptor-associated protein	.	.	.	.	.	.	.	GO:0000045|autophagosome assembly;GO:0006995|cellular response to nitrogen starvation;GO:0008625|extrinsic apoptotic signaling pathway via death domain receptors;GO:0000226|microtubule cytoskeleton organization;GO:0000422|mitophagy;GO:0015031|protein transport;	GO:0015629|actin cytoskeleton;GO:0005776|autophagosome;GO:0000421|autophagosome membrane;GO:0005930|axoneme;GO:0044297|cell body;GO:0031410|cytoplasmic vesicle;GO:0005829|cytosol;GO:0000139|Golgi membrane;GO:0005764|lysosome;GO:0005874|microtubule;GO:0005875|microtubule associated complex;GO:0048471|perinuclear region of cytoplasm;GO:0005886|plasma membrane;GO:0005790|smooth endoplasmic reticulum…	GO:0050811|GABA receptor binding;	K08341	GABARAP, ATG8, LC3; GABA(A) receptor-associated protein
gene19150	7.54741	8.08921	5.92081	7.09776	16.542	17.7222	PHF23	protein_coding	chrNC_030826.1:26759949-26764355:-	gi|803235867|ref|XP_011978068.1|	1487	0	PREDICTED: PHD finger protein 23 isoform X2 [Ovis aries musimon]	gi|555955722|ref|XM_005889955.1|	1889	0	PREDICTED: Bos mutus PHD finger protein 23 (PHF23), transcript variant X1, mRNA	A5D962	570	0	PHD finger protein 23	.	.	.	.	.	.	.	GO:0006914|autophagy;GO:1902902|negative regulation of autophagosome assembly;GO:1901097|negative regulation of autophagosome maturation;GO:0031398|positive regulation of protein ubiquitination;	GO:0005737|cytoplasm;GO:0005634|nucleus;	GO:0008270|zinc ion binding;	.	.
gene19153	10.9507	12.6051	10.8854	7.45443	12.6484	12.2406	ELP5	protein_coding	chrNC_030826.1:26774906-26781019:+	gi|556745097|ref|XP_005968037.1|	1337	0	PREDICTED: elongator complex protein 5 [Pantholops hodgsonii]	gi|556745096|ref|XM_005967975.1|	1176	0	PREDICTED: Pantholops hodgsonii elongator acetyltransferase complex subunit 5 (ELP5), mRNA	Q8TE02	344	7e-114	Elongator complex protein 5	.	.	.	.	.	.	.	GO:0030335|positive regulation of cell migration;GO:0006355|regulation of transcription, DNA-templated;GO:0006351|transcription, DNA-templated;	GO:0005737|cytoplasm;GO:0033588|Elongator holoenzyme complex;GO:0005634|nucleus;	.	.	.
gene19152	27.5658	27.458	33.7781	30.5707	31.3176	27.8051	CTDNEP1	protein_coding	chrNC_030826.1:26768291-26774774:-	gi|694965848|ref|XP_511976.4|	1273	5e-168	PREDICTED: CTD nuclear envelope phosphatase 1 [Pan troglodytes]	gi|114051164|ref|NM_001046026.1|	1607	0	Bos taurus CTD nuclear envelope phosphatase 1 (CTDNEP1), mRNA	Q1RMV9	470	6e-161	CTD nuclear envelope phosphatase 1	SPBC3B8.10c	159	3e-41	COG5190	.	.	.	GO:0007276|gamete generation;GO:0007498|mesoderm development;GO:0006998|nuclear envelope organization;GO:0090263|positive regulation of canonical Wnt signaling pathway;GO:0010867|positive regulation of triglyceride biosynthetic process;GO:0006470|protein dephosphorylation;GO:0034504|protein localization to nucleus;	GO:0005737|cytoplasm;GO:0005789|endoplasmic reticulum membrane;GO:0016021|integral component of membrane;GO:0071595|Nem1-Spo7 phosphatase complex;GO:0005635|nuclear envelope;GO:0031965|nuclear membrane;	GO:0004721|phosphoprotein phosphatase activity;GO:0004722|protein serine/threonine phosphatase activity;	K17617	CTDNEP1, DULLARD, NEM1; CTD nuclear envelope phosphatase 1 [EC:3.1.3.16]
gene19155	32.1349	33.8974	35.9725	21.5506	38.2067	52.5634	SLC2A4	protein_coding	chrNC_030826.1:26795774-26800743:+	gi|548507859|ref|XP_005693544.1|	2312	0	PREDICTED: solute carrier family 2, facilitated glucose transporter member 4 [Capra hircus]	gi|548507858|ref|XM_005693487.1|	1834	0	PREDICTED: Capra hircus solute carrier family 2 (facilitated glucose transporter), member 4 (SLC2A4), mRNA	Q27994	886	0	Solute carrier family 2, facilitated glucose transporter member 4	YBR241c	172	5e-46	COG0477	.	.	.	GO:0010021|amylopectin biosynthetic process;GO:0050873|brown fat cell differentiation;GO:0032869|cellular response to insulin stimulus;GO:0071470|cellular response to osmotic stress;GO:0042593|glucose homeostasis;	GO:0030659|cytoplasmic vesicle membrane;GO:0005829|cytosol;GO:0012505|endomembrane system;GO:0005768|endosome;GO:0009897|external side of plasma membrane;GO:0070062|extracellular exosome;GO:0032593|insulin-responsive compartment;GO:0005887|integral component of plasma membrane;GO:0045121|membrane raft;GO:0048471|perinuclear region of cytoplasm;GO:0005886|plasma membrane;GO:0042383|sarcolemma;GO:0…	GO:0005355|glucose transmembrane transporter activity;	K07191	SLC2A4, GLUT4; MFS transporter, SP family, solute carrier family 2 (facilitated glucose transporter), member 4
gene19154	0.0422265	0.0185635	0.0382767	0.0437512	0.0769221	0	CLDN7	protein_coding	chrNC_030826.1:26781129-26784009:-	gi|297206793|ref|NP_001171947.1|	1020	3e-132	claudin-7 precursor [Ovis aries]	gi|594072772|ref|XM_006060154.1|	1471	0	PREDICTED: Bubalus bubalis claudin 7 (CLDN7), mRNA	Q3B7N4	375	3e-125	Claudin-7	.	.	.	.	.	.	.	GO:0002230|positive regulation of defense response to virus by host;GO:0098792|xenophagy;	GO:0016327|apicolateral plasma membrane;GO:0016323|basolateral plasma membrane;GO:0005923|bicellular tight junction;GO:0016021|integral component of membrane;GO:0016328|lateral plasma membrane;	GO:0005198|structural molecule activity;	K06087	CLDN; claudin
gene19157	104.881	112.899	109.246	69.4806	93.9647	109.683	EIF5A	protein_coding	chrNC_030826.1:26825720-26830560:+	gi|148680533|gb|EDL12480.1|	856	1e-110	eukaryotic translation initiation factor 5A, isoform CRA_d, partial [Mus musculus]	gi|594072780|ref|XM_006060158.1|	1219	0	PREDICTED: Bubalus bubalis eukaryotic translation initiation factor 5A (EIF5A), transcript variant X1, mRNA	Q3T1J1	318	9e-107	Eukaryotic translation initiation factor 5A-1	SPAC26H5.10c	218	9e-68	COG0231	.	.	.	GO:0007568|aging;GO:0097067|cellular response to thyroid hormone stimulus;GO:0051028|mRNA transport;GO:0043066|negative regulation of apoptotic process;GO:0010666|positive regulation of cardiac muscle cell apoptotic process;GO:0007204|positive regulation of cytosolic calcium ion concentration;GO:0051149|positive regulation of muscle cell differentiation;GO:2000379|positive regulation of reactive …	GO:0030425|dendrite;GO:0005789|endoplasmic reticulum membrane;GO:0043025|neuronal cell body;GO:0005643|nuclear pore;	GO:0043022|ribosome binding;GO:0003746|translation elongation factor activity;	K03263	EIF5A; translation initiation factor 5A
gene19156	0.121481	0.142414	0.018353	0.146846	0.25818	0.113801	YBX2	protein_coding	chrNC_030826.1:26801913-26807868:-	gi|803235851|ref|XP_011978060.1|	774	1e-94	PREDICTED: Y-box-binding protein 2 isoform X2 [Ovis aries musimon]	gi|402692034|ref|NM_001098126.2|	1454	0	Bos taurus Y box binding protein 2 (YBX2), mRNA	Q9Z2C8	209	2e-60	Y-box-binding protein 2	SA0747	66.2	2e-12	COG1278	.	.	.	GO:0048255|mRNA stabilization;GO:0051100|negative regulation of binding;GO:0017148|negative regulation of translation;GO:0048477|oogenesis;GO:0006355|regulation of transcription, DNA-templated;GO:0007286|spermatid development;	GO:0005737|cytoplasm;GO:0030529|ribonucleoprotein complex;GO:0005730|nucleolus;GO:0005844|polysome;	GO:0003682|chromatin binding;GO:0003677|DNA binding;GO:0008289|lipid binding;GO:0003730|mRNA 3'-UTR binding;GO:0003729|mRNA binding;GO:0043021|ribonucleoprotein complex binding;GO:0045182|translation regulator activity;	.	.
gene19159	4.44772	4.79578	3.74415	3.83668	5.63386	5.21945	NEURL4	protein_coding	chrNC_030826.1:26833598-26846481:-	gi|803235808|ref|XP_011978037.1|	7242	0	PREDICTED: neuralized-like protein 4 isoform X2 [Ovis aries musimon]	gi|556745092|ref|XM_005967973.1|	4831	0	PREDICTED: Pantholops hodgsonii neuralized E3 ubiquitin protein ligase 4 (NEURL4), mRNA	Q96JN8	2600	0	Neuralized-like protein 4	.	.	.	.	.	.	.	.	GO:0005814|centriole;	.	K16777	NEURL4; neuralized-like protein 4
gene19158	21.2687	26.0244	27.3122	16.4969	29.381	23.7704	GPS2	protein_coding	chrNC_030826.1:26830741-26833437:-	gi|674779924|gb|AIL28761.1|	1224	2e-161	MLL4/GPS2 fusion protein [Homo sapiens]	gi|594072778|ref|XM_006060157.1|	1152	0	PREDICTED: Bubalus bubalis G protein pathway suppressor 2 (GPS2), transcript variant X2, mRNA	Q13227	52.8	3e-06	G protein pathway suppressor 2	.	.	.	.	.	.	.	GO:0007049|cell cycle;GO:0000188|inactivation of MAPK activity;GO:0007254|JNK cascade;GO:0046329|negative regulation of JNK cascade;GO:0000122|negative regulation of transcription from RNA polymerase II promoter;	GO:0005654|nucleoplasm;GO:0017053|transcriptional repressor complex;	GO:0005095|GTPase inhibitor activity;GO:0003714|transcription corepressor activity;	K15307	GPS2; G protein pathway suppressor 2
gene9208	0.962507	0.624433	0.67765	0.91012	1.46397	1.20804	PTK2B	protein_coding	chrNC_030815.1:74212074-74350048:+	gi|548477742|ref|XP_005684094.1|	5054	0	PREDICTED: protein-tyrosine kinase 2-beta isoform X1 [Capra hircus]	gi|156121148|ref|NM_001102252.1|	3562	0	Bos taurus protein tyrosine kinase 2 beta (PTK2B), mRNA	Q14289	1758	0	Protein-tyrosine kinase 2-beta	.	.	.	.	.	.	.	GO:0090630|activation of GTPase activity;GO:0042976|activation of Janus kinase activity;GO:0002250|adaptive immune response;GO:0001525|angiogenesis;GO:0006915|apoptotic process;GO:0043534|blood vessel endothelial cell migration;GO:0045453|bone resorption;GO:0007166|cell surface receptor signaling pathway;GO:0006968|cellular defense response;GO:0071498|cellular response to fluid shear stress;GO:00…	GO:0097440|apical dendrite;GO:0030424|axon;GO:0044297|cell body;GO:0005938|cell cortex;GO:0005737|cytoplasm;GO:0005856|cytoskeleton;GO:0005829|cytosol;GO:0030425|dendrite;GO:0031234|extrinsic component of cytoplasmic side of plasma membrane;GO:0005925|focal adhesion;GO:0030426|growth cone;GO:0030027|lamellipodium;GO:0045121|membrane raft;GO:0043025|neuronal cell body;GO:0017146|NMDA selective glu…	GO:0005524|ATP binding;GO:0004683|calmodulin-dependent protein kinase activity;GO:0004972|NMDA glutamate receptor activity;GO:0004715|non-membrane spanning protein tyrosine kinase activity;GO:0004713|protein tyrosine kinase activity;GO:0005102|receptor binding;GO:0004871|signal transducer activity;	K05871	PTK2B, FAK2; focal adhesion kinase 2 [EC:2.7.10.2]
gene9341	11.7427	16.3304	10.1921	4.55257	12.8976	4.20599	NFIL3	protein_coding	chrNC_030815.1:86192221-86205352:+	gi|548478034|ref|XP_005684239.1|	2281	0	PREDICTED: nuclear factor interleukin-3-regulated protein [Capra hircus]	gi|548478033|ref|XM_005684182.1|	1862	0	PREDICTED: Capra hircus nuclear factor, interleukin 3 regulated (NFIL3), mRNA	Q08D88	872	0	Nuclear factor interleukin-3-regulated protein	.	.	.	.	.	.	.	GO:0071353|cellular response to interleukin-4;GO:0007623|circadian rhythm;GO:0006955|immune response;GO:0010628|positive regulation of gene expression;GO:0006355|regulation of transcription, DNA-templated;GO:0006366|transcription from RNA polymerase II promoter;	GO:0005634|nucleus;	GO:0000979|RNA polymerase II core promoter sequence-specific DNA binding;GO:0001078|transcriptional repressor activity, RNA polymerase II core promoter proximal region sequence-specific binding;	K09059	NFIL3, E4BP4; nuclear factor, interleukin 3 regulated
gene14389	0.208526	0.305572	0.126013	0.0900228	0.348206	0.0976709	RHPN1	protein_coding	chrNC_030821.1:80779231-80788379:+	gi|803332470|ref|XP_012024349.1|	3094	0	PREDICTED: rhophilin-1 isoform X2 [Ovis aries musimon]	gi|594041315|ref|XM_006045143.1|	1939	0	PREDICTED: Bubalus bubalis rhophilin, Rho GTPase binding protein 1 (RHPN1), transcript variant X1, mRNA	Q8TCX5	788	0	Rhophilin-1	.	.	.	.	.	.	.	GO:0007165|signal transduction;	GO:0005829|cytosol;	.	.	.
gene14387	1.39376	2.17472	1.97515	1.95256	1.9489	1.72859	ZNF696	protein_coding	chrNC_030821.1:80734866-80740942:+	gi|803332512|ref|XP_012024368.1|	2136	0	PREDICTED: zinc finger protein 696 isoform X2 [Ovis aries musimon]	gi|548492097|ref|XM_005688799.1|	1707	0	PREDICTED: Capra hircus zinc finger protein 696 (ZNF696), mRNA	Q9H7X3	477	1e-161	Zinc finger protein 696	.	.	.	.	.	.	.	GO:0006355|regulation of transcription, DNA-templated;GO:0006351|transcription, DNA-templated;	GO:0005634|nucleus;	GO:0003677|DNA binding;GO:0046872|metal ion binding;GO:0003700|transcription factor activity, sequence-specific DNA binding;	.	.
gene14386	1.48027	1.65647	1.54511	1.20839	2.14498	1.76487	GLI4	protein_coding	chrNC_030821.1:80712943-80724814:+	gi|803332483|ref|XP_012024353.1|	1838	0	PREDICTED: zinc finger protein GLI4 isoform X2 [Ovis aries musimon]	gi|548492101|ref|XM_005688800.1|	1421	0	PREDICTED: Capra hircus GLI family zinc finger 4 (GLI4), mRNA	P10075	462	5e-158	Zinc finger protein GLI4	.	.	.	.	.	.	.	GO:0006355|regulation of transcription, DNA-templated;	GO:0005634|nucleus;	GO:0003677|DNA binding;GO:0046872|metal ion binding;GO:0003700|transcription factor activity, sequence-specific DNA binding;	.	.
gene14385	2.10862	1.6315	1.56187	2.93381	2.26081	1.67054	ZFP41	protein_coding	chrNC_030821.1:80710813-80715589:+	gi|548492100|ref|XP_005709507.1|	901	3e-110	PREDICTED: LOW QUALITY PROTEIN: ZFP41 zinc finger protein [Capra hircus]	gi|548492099|ref|XM_005709450.1|	1631	0	PREDICTED: Capra hircus ZFP41 zinc finger protein (ZFP41), mRNA	Q8N8Y5	53.5	2e-06	Zinc finger protein 41 homolog	.	.	.	.	.	.	.	GO:0030154|cell differentiation;GO:0007275|multicellular organismal development;GO:0006355|regulation of transcription, DNA-templated;GO:0007283|spermatogenesis;GO:0006351|transcription, DNA-templated;	GO:0005634|nucleus;	GO:0003677|DNA binding;GO:0046872|metal ion binding;	.	.
gene14384	0.514342	1.22368	0.795335	0.595609	0.578706	0.736906	GPIHBP1	protein_coding	chrNC_030821.1:80699197-80701779:+	gi|803104105|ref|XP_012038861.1|	470	9e-65	PREDICTED: glycosylphosphatidylinositol-anchored high density lipoprotein-binding protein 1 isoform X1 [Ovis aries]	gi|556772754|ref|XM_005981480.1|	576	0	PREDICTED: Pantholops hodgsonii glycosylphosphatidylinositol anchored high density lipoprotein binding protein 1 (GPIHBP1), mRNA	Q9D1N2	96.7	1e-21	Glycosylphosphatidylinositol-anchored high density lipoprotein-binding protein 1	.	.	.	.	.	.	.	GO:0042632|cholesterol homeostasis;GO:0006886|intracellular protein transport;GO:0006869|lipid transport;GO:0090321|positive regulation of chylomicron remnant clearance;GO:0090319|positive regulation of chylomicron remodeling;GO:0051006|positive regulation of lipoprotein lipase activity;GO:0017038|protein import;GO:0034394|protein localization to cell surface;GO:0050821|protein stabilization;GO:0…	GO:0031362|anchored component of external side of plasma membrane;GO:0046658|anchored component of plasma membrane;GO:0016324|apical plasma membrane;GO:0016323|basolateral plasma membrane;GO:0009986|cell surface;GO:0009897|external side of plasma membrane;GO:0034364|high-density lipoprotein particle;GO:0005622|intracellular;	GO:0035478|chylomicron binding;GO:0008035|high-density lipoprotein particle binding;GO:0035473|lipase binding;GO:0008289|lipid binding;GO:0071813|lipoprotein particle binding;GO:0008320|protein transmembrane transporter activity;	.	.
gene14380	2.02367	2.58552	1.26113	0.819036	3.62882	1.30331	LY6E	protein_coding	chrNC_030821.1:80615439-80619402:+	gi|548492104|ref|XP_005688858.1|	521	2e-61	PREDICTED: lymphocyte antigen 6E [Capra hircus]	gi|548492103|ref|XM_005688801.1|	1120	0	PREDICTED: Capra hircus lymphocyte antigen 6 complex, locus E (LY6E), mRNA	Q16553	123	4e-32	Lymphocyte antigen 6E	.	.	.	.	.	.	.	GO:0007166|cell surface receptor signaling pathway;	GO:0031225|anchored component of membrane;GO:0005887|integral component of plasma membrane;	.	K06846	LY6; lymphocyte antigen 6 complex
gene18405	0.0830635	0.0852045	0.0878427	0.11475	0.138704	0.168592	LOC102188077	protein_coding	chrNC_030825.1:61854051-61877824:+	gi|803149708|ref|XP_011950109.1|	2860	0	PREDICTED: zinc finger protein 347-like [Ovis aries]	gi|594050162|ref|XM_006049379.1|	1095	0	PREDICTED: Bubalus bubalis zinc finger protein 347-like (LOC102393230), transcript variant X1, mRNA	Q96SE7	537	7e-175	Zinc finger protein 347	.	.	.	.	.	.	.	GO:0006355|regulation of transcription, DNA-templated;GO:0006351|transcription, DNA-templated;	GO:0005634|nucleus;	GO:0003677|DNA binding;GO:0046872|metal ion binding;	K09228	KRAB; KRAB domain-containing zinc finger protein
gene18407	0	0	0	0.0251506	0.0773835	0.0227394	LOC102188345	protein_coding	chrNC_030825.1:61887818-61891475:+	gi|803332611|ref|XP_012024416.1|	2363	0	PREDICTED: LOW QUALITY PROTEIN: zinc finger protein 665-like [Ovis aries musimon]	gi|555954821|ref|XM_005889515.1|	1077	0	PREDICTED: Bos mutus zinc finger protein 836-like (LOC102271592), mRNA	Q6ZNA1	71.2	1e-84	Zinc finger protein 836	.	.	.	.	.	.	.	GO:0006355|regulation of transcription, DNA-templated;GO:0006351|transcription, DNA-templated;	GO:0005634|nucleus;	GO:0003677|DNA binding;GO:0046872|metal ion binding;GO:0003700|transcription factor activity, sequence-specific DNA binding;	K09228	KRAB; KRAB domain-containing zinc finger protein
gene18400	0	0.0530961	0.100357	0.0104282	0.0275019	0.0282854	LOC102186716	protein_coding	chrNC_030825.1:61726254-61769981:-	gi|803153214|ref|XP_011950557.1|	2506	0	PREDICTED: LOW QUALITY PROTEIN: zinc finger protein 665-like isoform X1 [Ovis aries]	gi|594050142|ref|XM_006049370.1|	1247	0	PREDICTED: Bubalus bubalis zinc finger protein 347-like (LOC102389932), mRNA	Q9HCG1	419	8e-127	Zinc finger protein 160	SPCC613.06	151	7e-40	COG0097	.	.	.	GO:0030097|hemopoiesis;GO:0006355|regulation of transcription, DNA-templated;GO:0006351|transcription, DNA-templated;	GO:0005634|nucleus;	GO:0003677|DNA binding;GO:0046872|metal ion binding;	K09228	KRAB; KRAB domain-containing zinc finger protein
gene18402	0.904099	0.429437	0.960828	1.14132	2.02557	1.83016	LOC102187258	protein_coding	chrNC_030825.1:61779835-61819553:+	gi|803332633|ref|XP_012024427.1|	5846	0	PREDICTED: LOW QUALITY PROTEIN: zinc finger protein 347-like, partial [Ovis aries musimon]	gi|548506163|ref|XM_005692912.1|	1712	0	PREDICTED: Capra hircus zinc finger protein 160-like (LOC102187258), mRNA	Q6ZNA1	113	5e-24	Zinc finger protein 836	.	.	.	.	.	.	.	GO:0006355|regulation of transcription, DNA-templated;GO:0006351|transcription, DNA-templated;	GO:0005634|nucleus;	GO:0003677|DNA binding;GO:0046872|metal ion binding;GO:0003700|transcription factor activity, sequence-specific DNA binding;	K09228	KRAB; KRAB domain-containing zinc finger protein
gene18403	1.19727	0.757662	0.767297	1.57235	1.85455	1.91453	LOC102186151	protein_coding	chrNC_030825.1:61826609-61847250:+	gi|803332617|ref|XP_012024419.1|	3327	0	PREDICTED: LOW QUALITY PROTEIN: zinc finger protein 160-like [Ovis aries musimon]	gi|594050144|ref|XM_006049371.1|	2842	0	PREDICTED: Bubalus bubalis zinc finger protein 347-like (LOC102390265), mRNA	Q6ZN06	54.3	1e-05	Zinc finger protein 813	.	.	.	.	.	.	.	GO:0006355|regulation of transcription, DNA-templated;GO:0006351|transcription, DNA-templated;	GO:0005634|nucleus;	GO:0003677|DNA binding;GO:0046872|metal ion binding;	K09228	KRAB; KRAB domain-containing zinc finger protein
gene9345	0	0	0	0	0	0.0375437	DIRAS2	protein_coding	chrNC_030815.1:86997763-87031115:+	gi|300796857|ref|NP_001178993.1|	969	1e-118	GTP-binding protein Di-Ras2 [Bos taurus]	gi|594089247|ref|XM_006067991.1|	2377	0	PREDICTED: Bubalus bubalis DIRAS family, GTP-binding RAS-like 2 (DIRAS2), mRNA	Q5PR73	370	3e-117	GTP-binding protein Di-Ras2	.	.	.	.	.	.	.	GO:0007264|small GTPase mediated signal transduction;	GO:0005622|intracellular;GO:0005886|plasma membrane;	GO:0005525|GTP binding;	K07841	DIRAS2; DIRAS family, GTP-binding Ras-like 2
gene18408	0.918385	0.854062	0.656378	1.39072	1.99471	2.0019	LOC102188624	protein_coding	chrNC_030825.1:61901204-61984796:+	gi|548506172|ref|XP_005692973.1|	2827	0	PREDICTED: zinc finger protein 677-like [Capra hircus]	gi|402745236|ref|NM_001102092.2|	1313	0	Bos taurus zinc finger protein 677 (ZNF677), mRNA	Q86XU0	228	1e-63	Zinc finger protein 677	.	.	.	.	.	.	.	GO:0006355|regulation of transcription, DNA-templated;GO:0006351|transcription, DNA-templated;	GO:0005634|nucleus;	GO:0003677|DNA binding;GO:0046872|metal ion binding;GO:0003700|transcription factor activity, sequence-specific DNA binding;	K09228	KRAB; KRAB domain-containing zinc finger protein
gene18409	2.61173	1.39171	1.0761	2.46003	1.65798	2.44661	LOC108638038	protein_coding	chrNC_030825.1:61914469-61935453:-	gi|555954810|ref|XP_005889571.1|	251	6e-25	PREDICTED: zinc finger protein 677-like [Bos mutus]	gi|548506153|ref|XM_005692907.1|	374	0	PREDICTED: Capra hircus zinc finger protein 160-like (LOC102185862), mRNA	A2RRD8	94.4	2e-21	Zinc finger protein 320	.	.	.	.	.	.	.	GO:0006355|regulation of transcription, DNA-templated;GO:0006351|transcription, DNA-templated;	GO:0005634|nucleus;	GO:0003677|DNA binding;GO:0046872|metal ion binding;GO:0003700|transcription factor activity, sequence-specific DNA binding;	K09228	KRAB; KRAB domain-containing zinc finger protein
gene3467	1.58761	2.88039	1.48479	0.49609	1.42308	0.684599	EFNA4	protein_coding	chrNC_030810.1:104598565-104603034:+	gi|803255543|ref|XP_011987727.1|	979	2e-127	PREDICTED: ephrin-A4 isoform X2 [Ovis aries musimon]	gi|555973482|ref|XM_005898676.1|	1144	0	PREDICTED: Bos mutus ephrin-A4 (EFNA4), mRNA	O08542	248	2e-79	Ephrin-A4	.	.	.	.	.	.	.	GO:0007411|axon guidance;GO:0048013|ephrin receptor signaling pathway;	GO:0031225|anchored component of membrane;GO:0005886|plasma membrane;	GO:0046875|ephrin receptor binding;	K05462	EFNA; ephrin-A
gene3466	4.53445	7.37392	5.5289	2.8688	4.48342	4.32295	ADAM15	protein_coding	chrNC_030810.1:104587272-104597441:+	gi|548457543|ref|XP_005677602.1|	3663	0	PREDICTED: LOW QUALITY PROTEIN: disintegrin and metalloproteinase domain-containing protein 15 [Capra hircus]	gi|556759612|ref|XM_005975069.1|	2814	0	PREDICTED: Pantholops hodgsonii ADAM metallopeptidase domain 15 (ADAM15), transcript variant X1, mRNA	Q13444	1129	0	Disintegrin and metalloproteinase domain-containing protein 15	.	.	.	.	.	.	.	GO:0001525|angiogenesis;GO:0060317|cardiac epithelial to mesenchymal transition;GO:0007160|cell-matrix adhesion;GO:0030574|collagen catabolic process;GO:0022617|extracellular matrix disassembly;GO:0045087|innate immune response;GO:0007229|integrin-mediated signaling pathway;GO:0008584|male gonad development;GO:0030308|negative regulation of cell growth;GO:0030336|negative regulation of cell migra…	GO:0001669|acrosomal vesicle;GO:0005912|adherens junction;GO:0042995|cell projection;GO:0009986|cell surface;GO:0070062|extracellular exosome;GO:0016021|integral component of membrane;GO:0005886|plasma membrane;	GO:0005178|integrin binding;GO:0046872|metal ion binding;GO:0004222|metalloendopeptidase activity;GO:0008237|metallopeptidase activity;GO:0017124|SH3 domain binding;	K06836	ADAM15; disintegrin and metalloproteinase domain-containing protein 15 [EC:3.4.24.-]
gene3461	2.92622	2.47695	3.08085	3.06953	3.54267	1.75369	FLAD1	protein_coding	chrNC_030810.1:104527709-104533897:+	gi|440903600|gb|ELR54237.1|	2759	0	FAD synthase, partial [Bos mutus]	gi|548457271|ref|XM_005677415.1|	2013	0	PREDICTED: Capra hircus flavin adenine dinucleotide synthetase 1 (FLAD1), transcript variant X2, mRNA	Q8NFF5	1000	0	FAD synthase	SPCC1235.04c	163	1e-44	COG0175	.	.	.	GO:0006747|FAD biosynthetic process;GO:0006771|riboflavin metabolic process;	GO:0005737|cytoplasm;GO:0005829|cytosol;GO:0005759|mitochondrial matrix;GO:0005886|plasma membrane;	GO:0005524|ATP binding;GO:0003919|FMN adenylyltransferase activity;	K00953	FLAD1; FAD synthetase [EC:2.7.7.2]
gene3460	7.35596	5.77775	6.53453	5.53833	10.4073	8.72846	CKS1B	protein_coding	chrNC_030810.1:104521516-104525441:+	gi|795172270|ref|XP_011842830.1|	339	2e-45	PREDICTED: cyclin-dependent kinases regulatory subunit 1 isoform X1 [Mandrillus leucophaeus]	gi|548457277|ref|XM_005677418.1|	814	0	PREDICTED: Capra hircus CDC28 protein kinase regulatory subunit 1B (CKS1B), mRNA	P61025	139	8e-40	Cyclin-dependent kinases regulatory subunit 1	.	.	.	.	.	.	.	GO:0051301|cell division;GO:0008283|cell proliferation;GO:0044772|mitotic cell cycle phase transition;GO:0045737|positive regulation of cyclin-dependent protein serine/threonine kinase activity;GO:0045893|positive regulation of transcription, DNA-templated;GO:0007346|regulation of mitotic cell cycle;GO:0006355|regulation of transcription, DNA-templated;	GO:0000307|cyclin-dependent protein kinase holoenzyme complex;GO:0019005|SCF ubiquitin ligase complex;	GO:0061575|cyclin-dependent protein serine/threonine kinase activator activity;GO:0042393|histone binding;GO:0019901|protein kinase binding;GO:0043130|ubiquitin binding;	K02219	CKS1; cyclin-dependent kinase regulatory subunit CKS1
gene3463	2.61911	3.25054	2.06557	1.37153	4.88307	4.19844	ZBTB7B	protein_coding	chrNC_030810.1:104542382-104558153:+	gi|594074365|ref|XP_006060986.1|	2181	0	PREDICTED: zinc finger and BTB domain-containing protein 7B isoform X1 [Bubalus bubalis]	gi|594074368|ref|XM_006060926.1|	3254	0	PREDICTED: Bubalus bubalis zinc finger and BTB domain containing 7B (ZBTB7B), transcript variant X3, mRNA	O15156	742	0	Zinc finger and BTB domain-containing protein 7B	.	.	.	.	.	.	.	GO:0030154|cell differentiation;GO:0007398|ectoderm development;GO:0007275|multicellular organismal development;GO:0010628|positive regulation of gene expression;GO:0043370|regulation of CD4-positive, alpha-beta T cell differentiation;GO:0043376|regulation of CD8-positive, alpha-beta T cell differentiation;GO:0006366|transcription from RNA polymerase II promoter;	GO:0005654|nucleoplasm;GO:0005634|nucleus;	GO:0046872|metal ion binding;GO:0000978|RNA polymerase II core promoter proximal region sequence-specific DNA binding;GO:0001077|transcriptional activator activity, RNA polymerase II core promoter proximal region sequence-specific binding;	K10494	ZBTB7; zinc finger and BTB domain-containing protein 7
gene8936	0	0	0	0.02022	0	0.0182815	LOC102186014	protein_coding	chrNC_030815.1:44179174-44181265:+	gi|803247527|ref|XP_011983753.1|	1081	2e-150	PREDICTED: LOW QUALITY PROTEIN: forkhead box protein D4-like 1 isoform X2 [Ovis aries musimon]	gi|594046834|ref|XM_006047789.1|	1357	0	PREDICTED: Bubalus bubalis forkhead box D4 (FOXD4), mRNA	Q9NU39	334	6e-106	Forkhead box protein D4-like 1	SPAC1142.08	104	2e-22	COG5025	.	.	.	GO:0006351|transcription, DNA-templated;	GO:0005634|nucleus;	GO:0000981|RNA polymerase II transcription factor activity, sequence-specific DNA binding;GO:0043565|sequence-specific DNA binding;	K09397	FOXD; forkhead box protein D
gene8937	8.4318	7.33761	6.88955	9.65349	8.57476	9.3753	PGM5	protein_coding	chrNC_030815.1:44222746-44428178:+	gi|426220364|ref|XP_004004386.1|	2941	0	PREDICTED: phosphoglucomutase-like protein 5 [Ovis aries]	gi|556762208|ref|XM_005976344.1|	3331	0	PREDICTED: Pantholops hodgsonii phosphoglucomutase 5 (PGM5), mRNA	Q8BZF8	1127	0	Phosphoglucomutase-like protein 5	SMc03925	514	1e-167	COG0033	.	.	.	GO:0005975|carbohydrate metabolic process;GO:0007155|cell adhesion;	GO:0005913|cell-cell adherens junction;GO:0030055|cell-substrate junction;GO:0043034|costamere;GO:0009898|cytoplasmic side of plasma membrane;GO:0016010|dystrophin-associated glycoprotein complex;GO:0005925|focal adhesion;GO:0014704|intercalated disc;GO:0042383|sarcolemma;GO:0005914|spot adherens junction;GO:0001725|stress fiber;GO:0030018|Z disc;	GO:0000287|magnesium ion binding;	K15636	PGM5; phosphoglucomutase-like protein 5
gene9349	0	0.127785	0	0	0	0.204221	LOC102188592	pseudogene	chrNC_030815.1:88286550-88287099:+	gi|585702953|ref|XP_006897844.1|	146	3e-18	PREDICTED: 60S ribosomal protein L35-like [Elephantulus edwardii]	gi|77735940|ref|NM_001034495.1|	232	7e-117	Bos taurus ribosomal protein L35 (RPL35), mRNA	Q3MHM7	62	3e-11	60S ribosomal protein L35	SPCC613.05c	36.2	1e-06	COG0255	.	.	.	GO:0000463|maturation of LSU-rRNA from tricistronic rRNA transcript (SSU-rRNA, 5.8S rRNA, LSU-rRNA);GO:0006412|translation;	GO:0022625|cytosolic large ribosomal subunit;	GO:0003729|mRNA binding;GO:0003735|structural constituent of ribosome;	K02918	RP-L35e, RPL35; large subunit ribosomal protein L35e
gene8934	1.13385	1.27253	1.19617	1.69603	1.81523	1.62769	DOCK8	protein_coding	chrNC_030815.1:43850489-44085537:-	gi|803314455|ref|XP_012015545.1|	10811	0	PREDICTED: dedicator of cytokinesis protein 8 isoform X1 [Ovis aries musimon]	gi|548476536|ref|XM_005683708.1|	8172	0	PREDICTED: Capra hircus dedicator of cytokinesis 8 (DOCK8), transcript variant X1, mRNA	Q8NF50	3794	0	Dedicator of cytokinesis protein 8	.	.	.	.	.	.	.	GO:0007596|blood coagulation;GO:0036336|dendritic cell migration;GO:0001771|immunological synapse formation;GO:0061485|memory T cell proliferation;GO:0070233|negative regulation of T cell apoptotic process;GO:0007264|small GTPase mediated signal transduction;	GO:0031252|cell leading edge;GO:0005829|cytosol;GO:0016020|membrane;	GO:0005085|guanyl-nucleotide exchange factor activity;	.	.
gene7275	4.86974	5.10673	4.6011	6.01048	7.18744	7.33892	GEMIN5	protein_coding	chrNC_030814.1:44277999-44316878:+	gi|548474997|ref|XP_005683271.1|	7762	0	PREDICTED: gem-associated protein 5 isoform X1 [Capra hircus]	gi|548474996|ref|XM_005683214.1|	5510	0	PREDICTED: Capra hircus gem (nuclear organelle) associated protein 5 (GEMIN5), transcript variant X1, mRNA	Q8TEQ6	2602	0	Gem-associated protein 5	.	.	.	.	.	.	.	GO:0000398|mRNA splicing, via spliceosome;GO:0051170|nuclear import;GO:0006461|protein complex assembly;GO:0000387|spliceosomal snRNP assembly;	GO:0005737|cytoplasm;GO:0005829|cytosol;GO:0097504|Gemini of coiled bodies;GO:0016020|membrane;GO:0016604|nuclear body;GO:0005654|nucleoplasm;GO:0005634|nucleus;GO:0032797|SMN complex;GO:0034719|SMN-Sm protein complex;	GO:0044822|poly(A) RNA binding;GO:0017069|snRNA binding;	K13133	GEMIN5; gem associated protein 5
gene8935	4.60843	4.62379	5.28128	5.07594	3.55462	3.72071	LOC102185181	protein_coding	chrNC_030815.1:44115888-44172521:+	gi|548476543|ref|XP_005683768.1|	1982	0	PREDICTED: COBW domain-containing protein 2 isoform X1 [Capra hircus]	gi|548476546|ref|XM_005683713.1|	1627	0	PREDICTED: Capra hircus COBW domain containing 1 (CBWD1), transcript variant X3, mRNA	Q8IUF1	596	0	COBW domain-containing protein 2	all1751	240	1e-72	COG0523	.	.	.	.	.	GO:0005524|ATP binding;	.	.
gene27514	0	0	0.0341138	0.0779858	0	0.0352547	LOC108634624	pseudogene	chrNW_017189691.1:550-4751:+	gi|594039413|ref|XP_006044300.1|	679	2e-125	PREDICTED: transmembrane protein ENSP00000340100 homolog isoform X2 [Bubalus bubalis]	gi|594039412|ref|XM_006044238.1|	867	0	PREDICTED: Bubalus bubalis transmembrane protein ENSP00000340100 homolog (LOC102397342), transcript variant X2, mRNA	Q32LN6	257	3e-124	Protein FAM205C	.	.	.	.	.	.	.	.	GO:0016021|integral component of membrane;	.	.	.
gene27515	0.0472763	0.0748207	0.0257125	0.0881699	0.0258363	0.00885746	LOC108634625	pseudogene	chrNW_017189691.1:29858-35979:+	gi|548535638|ref|XP_005702048.1|	6025	0	PREDICTED: protein FAM205A-like [Capra hircus]	gi|548535637|ref|XM_005701991.1|	3935	0	PREDICTED: Capra hircus protein FAM205A-like (LOC102175122), mRNA	Q6ZU69	1257	0	Protein FAM205A	.	.	.	.	.	.	.	.	GO:0016021|integral component of membrane;GO:0005634|nucleus;	.	.	.
gene27510	0	0	0	0	0.227521	0	SLURP1	protein_coding	chrNW_017189687.1:795-2027:+	gi|426236017|ref|XP_004011971.1|	446	6e-53	PREDICTED: secreted Ly-6/uPAR-related protein 1 isoform X1 [Ovis aries]	gi|556778357|ref|XM_005984191.1|	531	0	PREDICTED: Pantholops hodgsonii secreted LY6/PLAUR domain containing 1 (SLURP1), mRNA	Q9Z0K7	114	2e-30	Secreted Ly-6/uPAR-related protein 1	.	.	.	.	.	.	.	GO:0001775|cell activation;GO:0007626|locomotory behavior;GO:0030336|negative regulation of cell migration;GO:0008285|negative regulation of cell proliferation;GO:0010839|negative regulation of keratinocyte proliferation;GO:0050884|neuromuscular process controlling posture;	GO:0070062|extracellular exosome;GO:0005576|extracellular region;GO:0005615|extracellular space;	.	.	.
gene27511	0.170501	0.194002	0.381835	0.103916	0.200972	0.0751629	THEM6	protein_coding	chrNW_017189687.1:4934-10301:-	gi|594037757|ref|XP_006043505.1|	998	9e-148	PREDICTED: uncharacterized protein LOC102396605 [Bubalus bubalis]	gi|594037756|ref|XM_006043443.1|	1972	0	PREDICTED: Bubalus bubalis uncharacterized LOC102396605 (LOC102396605), mRNA	A6H707	337	5e-105	Protein THEM6	.	.	.	.	.	.	.	.	GO:0005576|extracellular region;	.	.	.
gene27513	0.833775	0.804029	0.414462	0.47374	0.90641	0.730669	LOC102190425	protein_coding	chrNW_017189688.1:13873-33179:+	gi|803226334|ref|XP_011973473.1|	2494	0	PREDICTED: G-protein-signaling modulator 1 isoform X3 [Ovis aries musimon]	gi|594077063|ref|XM_006062199.1|	1254	0	PREDICTED: Bubalus bubalis G-protein signaling modulator 1 (GPSM1), transcript variant X1, mRNA	Q6IR34	922	0	G-protein-signaling modulator 1	.	.	.	.	.	.	.	GO:0030154|cell differentiation;GO:0007399|nervous system development;GO:0008277|regulation of G-protein coupled receptor protein signaling pathway;	GO:0005829|cytosol;GO:0005789|endoplasmic reticulum membrane;GO:0000139|Golgi membrane;GO:0005886|plasma membrane;	GO:0005092|GDP-dissociation inhibitor activity;	K15839	GPSM1, AGS3; G-protein signaling modulator 1
gene24967	8.97371	8.69259	9.3309	6.35853	7.85372	13.0765	LOC100861104	protein_coding	chrNC_030834.1:38402947-38419797:+	gi|548524050|ref|XP_005698732.1|	1736	0	PREDICTED: zinc finger protein 596 isoform X1 [Capra hircus]	gi|548524049|ref|XM_005698675.1|	2408	0	PREDICTED: Capra hircus uncharacterized LOC100861104 (LOC100861104), transcript variant X1, mRNA	Q6ZN79	120	3e-28	Zinc finger protein 705A	.	.	.	.	.	.	.	GO:0006355|regulation of transcription, DNA-templated;GO:0006351|transcription, DNA-templated;	GO:0005634|nucleus;	GO:0003677|DNA binding;GO:0046872|metal ion binding;	K09228	KRAB; KRAB domain-containing zinc finger protein
gene24963	0	0	0	0.0361663	0.0317934	0.0653983	LOC106503663	protein_coding	chrNC_030834.1:38367130-38377469:-	gi|633267612|gb|AHZ46494.1|	493	1e-58	beta-defensin 104a [Capra hircus]	gi|633267611|gb|KJ508074.1|	985	0	Capra hircus beta-defensin 104a mRNA, complete cds	Q32ZH6	66.6	2e-14	Beta-defensin 15	.	.	.	.	.	.	.	GO:0042742|defense response to bacterium;GO:0045087|innate immune response;	GO:0009986|cell surface;GO:0005576|extracellular region;	.	.	.
gene24968	0	0	0.0181144	0.0207052	0	0	LOC102171684	protein_coding	chrNC_030834.1:38458117-38488324:+	gi|803200826|ref|XP_011961464.1|	2067	0	PREDICTED: zinc finger protein OZF-like isoform X1 [Ovis aries]	gi|556780122|ref|XR_319594.1|	926	0	PREDICTED: Pantholops hodgsonii zinc finger protein 184-like (LOC102337151), misc_RNA	Q8TC21	204	5e-56	Zinc finger protein 596	.	.	.	.	.	.	.	GO:0006355|regulation of transcription, DNA-templated;GO:0006351|transcription, DNA-templated;	GO:0005634|nucleus;	GO:0003677|DNA binding;GO:0046872|metal ion binding;	K09228	KRAB; KRAB domain-containing zinc finger protein
gene20097	9.24431	6.67086	8.32735	7.61469	17.5946	19.2299	KCNJ2	protein_coding	chrNC_030826.1:59803404-59814242:-	gi|431908827|gb|ELK12419.1|	2370	0	Inward rectifier potassium channel 2 [Pteropus alecto]	gi|548511325|ref|XM_005694470.1|	5426	0	PREDICTED: Capra hircus potassium inwardly-rectifying channel, subfamily J, member 2 (KCNJ2), mRNA	O19182	886	0	Inward rectifier potassium channel 2	.	.	.	.	.	.	.	GO:0086002|cardiac muscle cell action potential involved in contraction;GO:0015693|magnesium ion transport;GO:0010107|potassium ion import;GO:0006813|potassium ion transport;GO:0051289|protein homotetramerization;GO:0086091|regulation of heart rate by cardiac conduction;GO:0060306|regulation of membrane repolarization;GO:0014861|regulation of skeletal muscle contraction via regulation of action p…	GO:0005887|integral component of plasma membrane;GO:0031224|intrinsic component of membrane;GO:0008076|voltage-gated potassium channel complex;	GO:0005242|inward rectifier potassium channel activity;GO:0005546|phosphatidylinositol-4,5-bisphosphate binding;GO:0086008|voltage-gated potassium channel activity involved in cardiac muscle cell action potential repolarization;	K04996	KCNJ2; potassium inwardly-rectifying channel subfamily J member 2
gene20090	0.598606	0.734395	0.694039	0.966388	1.66104	1.38234	SLC39A11	protein_coding	chrNC_030826.1:57399870-57681847:+	gi|548511319|ref|XP_005694525.1|	1341	1e-174	PREDICTED: zinc transporter ZIP11 isoform X1 [Capra hircus]	gi|548511318|ref|XM_005694468.1|	2691	0	PREDICTED: Capra hircus solute carrier family 39, member 11 (SLC39A11), transcript variant X1, mRNA	Q2YDD4	493	1e-165	Zinc transporter ZIP11	lin0435	144	4e-37	COG0428	.	.	.	GO:0071577|zinc II ion transmembrane transport;	GO:0005737|cytoplasm;GO:0005794|Golgi apparatus;GO:0016021|integral component of membrane;GO:0016020|membrane;GO:0005634|nucleus;GO:0005886|plasma membrane;	GO:0005385|zinc ion transmembrane transporter activity;	K14717	SLC39A11, ZIP11; solute carrier family 39 (zinc transporter), member 11
gene20092	0.779419	1.00625	0.491875	0.592892	1.08734	0.628475	SOX9	protein_coding	chrNC_030826.1:58090620-58096193:-	gi|803209642|ref|XP_011965286.1|	1685	0	PREDICTED: transcription factor SOX-9 isoform X2 [Ovis aries musimon]	gi|545679387|emb|HG326974.1|	2255	0	Capreolus capreolus SOX9 gene for SRY-box 9	Q9BG91	240	1e-66	Transcription factor SOX-9	.	.	.	.	.	.	.	GO:0019933|cAMP-mediated signaling;GO:0001502|cartilage condensation;GO:0051216|cartilage development;GO:0001708|cell fate specification;GO:0071364|cellular response to epidermal growth factor stimulus;GO:0071504|cellular response to heparin;GO:0071260|cellular response to mechanical stimulus;GO:0003413|chondrocyte differentiation involved in endochondral bone morphogenesis;GO:0003415|chondrocyte…	GO:0005634|nucleus;GO:0043234|protein complex;	GO:0003682|chromatin binding;GO:0001046|core promoter sequence-specific DNA binding;GO:0035326|enhancer binding;GO:0001158|enhancer sequence-specific DNA binding;GO:0004672|protein kinase activity;GO:0003705|transcription factor activity, RNA polymerase II distal enhancer sequence-specific binding;GO:0001077|transcriptional activator activity, RNA polymerase II core promoter proximal region seque…	.	.
gene8399	3.6893	4.31245	4.3682	3.85214	5.4312	2.93362	ILVBL	protein_coding	chrNC_030814.1:100680592-100693096:-	gi|151557079|gb|AAI49990.1|	2996	0	ILVBL protein [Bos taurus]	gi|594040710|ref|XM_006044853.1|	2174	0	PREDICTED: Bubalus bubalis acetolactate synthase-like protein-like (LOC102410437), transcript variant X2, mRNA	A6QQT9	1112	0	Acetolactate synthase-like protein	ML2083	231	6e-65	COG0028	.	.	.	.	GO:0016021|integral component of membrane;	GO:0000287|magnesium ion binding;GO:0030976|thiamine pyrophosphate binding;GO:0016740|transferase activity;	K11259	ILVBL; acetolactate synthase-like protein [EC:2.2.1.-]
gene20098	0	0.0081856	0	0.00964604	0	0	KCNJ16	protein_coding	chrNC_030826.1:59845169-59913915:-	gi|594046370|ref|XP_006047632.1|	2035	0	PREDICTED: inward rectifier potassium channel 16 isoform X2 [Bubalus bubalis]	gi|548511327|ref|XM_005694471.1|	2392	0	PREDICTED: Capra hircus potassium inwardly-rectifying channel, subfamily J, member 16 (KCNJ16), mRNA	P52191	724	0	Inward rectifier potassium channel 16	.	.	.	.	.	.	.	GO:0071804|cellular potassium ion transport;GO:0010107|potassium ion import;	GO:0016323|basolateral plasma membrane;GO:0005887|integral component of plasma membrane;	GO:0005242|inward rectifier potassium channel activity;	.	.
gene20099	16.2277	14.7761	15.801	13.5208	12.785	4.69134	MAP2K6	protein_coding	chrNC_030826.1:60349017-60458084:-	gi|507673141|ref|XP_004709231.1|	1801	0	PREDICTED: dual specificity mitogen-activated protein kinase kinase 6 [Echinops telfairi]	gi|548511329|ref|XM_005694472.1|	1569	0	PREDICTED: Capra hircus mitogen-activated protein kinase kinase 6 (MAP2K6), mRNA	Q5E9X2	675	0	Dual specificity mitogen-activated protein kinase kinase 6	.	.	.	.	.	.	.	GO:0006915|apoptotic process;GO:0060048|cardiac muscle contraction;GO:0006355|regulation of transcription, DNA-templated;GO:0006351|transcription, DNA-templated;	GO:0005737|cytoplasm;GO:0005856|cytoskeleton;GO:0005634|nucleus;	GO:0005524|ATP binding;GO:0004708|MAP kinase kinase activity;GO:0004713|protein tyrosine kinase activity;GO:0004702|receptor signaling protein serine/threonine kinase activity;	K04433	MAP2K6, MKK6; mitogen-activated protein kinase kinase 6 [EC:2.7.12.2]
gene4114	1.05395	0.999526	1.28284	1.16412	1.82334	1.19844	KIAA1549	protein_coding	chrNC_030811.1:17785813-17916824:+	gi|803269972|ref|XP_011994706.1|	8421	0	PREDICTED: UPF0606 protein KIAA1549 homolog isoform X5 [Ovis aries musimon]	gi|548464213|ref|XM_005679601.1|	6476	0	PREDICTED: Capra hircus KIAA1549 ortholog (KIAA1549), mRNA	Q9HCM3	2328	0	UPF0606 protein KIAA1549	.	.	.	.	.	.	.	.	GO:0016021|integral component of membrane;	.	.	.
gene4116	0	0	0.0221855	0	0.189485	0.0114637	ATP6V0A4	protein_coding	chrNC_030811.1:17970995-18018107:+	gi|556779016|ref|XP_005984567.1|	4195	0	PREDICTED: V-type proton ATPase 116 kDa subunit a isoform 4 [Pantholops hodgsonii]	gi|548464028|ref|XM_005679516.1|	3037	0	PREDICTED: Capra hircus ATPase, H+ transporting, lysosomal V0 subunit a4 (ATP6V0A4), mRNA	Q9HBG4	1427	0	V-type proton ATPase 116 kDa subunit a isoform 4	YOR270c	556	0	COG1269	.	.	.	GO:0015991|ATP hydrolysis coupled proton transport;GO:0015986|ATP synthesis coupled proton transport;GO:0007588|excretion;GO:0008286|insulin receptor signaling pathway;GO:0034220|ion transmembrane transport;GO:0001503|ossification;GO:0090383|phagosome acidification;GO:0015992|proton transport;GO:0006885|regulation of pH;GO:0007605|sensory perception of sound;GO:0033572|transferrin transport;GO:00…	GO:0045177|apical part of cell;GO:0016324|apical plasma membrane;GO:0031526|brush border membrane;GO:0005768|endosome;GO:0010008|endosome membrane;GO:0070062|extracellular exosome;GO:0016021|integral component of membrane;GO:0005765|lysosomal membrane;GO:0030670|phagocytic vesicle membrane;GO:0005886|plasma membrane;GO:0000220|vacuolar proton-transporting V-type ATPase, V0 domain;	GO:0051117|ATPase binding;GO:0046961|proton-transporting ATPase activity, rotational mechanism;	K02154	ATPeV0A, ATP6N; V-type H+-transporting ATPase subunit a
gene4117	0.0203396	0	0.0368742	0.021074	0	0.0190537	SVOPL	protein_coding	chrNC_030811.1:18028788-18122122:+	gi|803066022|ref|XP_012032608.1|	2555	0	PREDICTED: putative transporter SVOPL isoform X2 [Ovis aries]	gi|300795328|ref|NM_001192500.1|	1664	0	Bos taurus SVOP-like (SVOPL), mRNA	Q8N434	932	0	Putative transporter SVOPL	.	.	.	.	.	.	.	.	GO:0016021|integral component of membrane;	GO:0022891|substrate-specific transmembrane transporter activity;	.	.
gene4110	0.871772	0.275151	0.648391	0.891668	0.722774	0.931825	TTC26	protein_coding	chrNC_030811.1:17631657-17672999:-	gi|548464037|ref|XP_005679577.1|	2918	0	PREDICTED: tetratricopeptide repeat protein 26 isoform X1 [Capra hircus]	gi|548464036|ref|XM_005679520.1|	2954	0	PREDICTED: Capra hircus tetratricopeptide repeat domain 26 (TTC26), transcript variant X1, mRNA	Q8BS45	1107	0	Intraflagellar transport protein 56	.	.	.	.	.	.	.	GO:0042384|cilium assembly;GO:0042073|intraciliary transport;GO:0046530|photoreceptor cell differentiation;GO:0008594|photoreceptor cell morphogenesis;GO:0007224|smoothened signaling pathway;GO:0007286|spermatid development;	GO:0005813|centrosome;GO:0036064|ciliary basal body;GO:0005929|cilium;GO:0030992|intraciliary transport particle B;GO:0072372|primary cilium;	.	.	.
gene4111	0	0	0	0	0	0.0652274	LOC102169357	pseudogene	chrNC_030811.1:17657334-17657907:+	gi|397467534|ref|XP_003805467.1|	206	6e-18	PREDICTED: putative 60S ribosomal protein L36-like 1 [Pan paniscus]	gi|602697147|ref|XM_007460551.1|	126	6e-58	PREDICTED: Lipotes vexillifer ribosomal protein L36 (RPL36), mRNA	P39032	70.9	2e-14	60S ribosomal protein L36	.	.	.	.	.	.	.	GO:0002181|cytoplasmic translation;	GO:0022625|cytosolic large ribosomal subunit;	GO:0003735|structural constituent of ribosome;	K02920	RP-L36e, RPL36; large subunit ribosomal protein L36e
gene4112	3.44662	2.79502	2.68744	4.11886	5.65679	4.72081	ZC3HAV1	protein_coding	chrNC_030811.1:17698370-17749695:+	gi|803269968|ref|XP_011994704.1|	4468	0	PREDICTED: zinc finger CCCH-type antiviral protein 1 isoform X2 [Ovis aries musimon]	gi|556779019|ref|XM_005984507.1|	5351	0	PREDICTED: Pantholops hodgsonii zinc finger CCCH-type, antiviral 1 (ZC3HAV1), mRNA	Q7Z2W4	1080	0	Zinc finger CCCH-type antiviral protein 1	.	.	.	.	.	.	.	GO:0071360|cellular response to exogenous dsRNA;GO:0051607|defense response to virus;GO:0045087|innate immune response;GO:0045071|negative regulation of viral genome replication;GO:0043123|positive regulation of I-kappaB kinase/NF-kappaB signaling;GO:0032727|positive regulation of interferon-alpha production;GO:0032728|positive regulation of interferon-beta production;GO:0061014|positive regulati…	GO:0005913|cell-cell adherens junction;GO:0005737|cytoplasm;GO:0005794|Golgi apparatus;GO:0005770|late endosome;GO:0005764|lysosome;GO:0005634|nucleus;	GO:0098641|cadherin binding involved in cell-cell adhesion;GO:0046872|metal ion binding;GO:0003950|NAD+ ADP-ribosyltransferase activity;GO:0044822|poly(A) RNA binding;	K15259	PARP7S; poly [ADP-ribose] polymerase 7/11/12/13 [EC:2.4.2.30]
gene4118	6.39345	5.34762	6.05746	6.33628	8.9021	8.99426	TRIM24	protein_coding	chrNC_030811.1:18129902-18240023:-	gi|803338220|ref|XP_012027185.1|	4635	0	PREDICTED: transcription intermediary factor 1-alpha isoform X2 [Ovis aries musimon]	gi|548464024|ref|XM_005679514.1|	6440	0	PREDICTED: Capra hircus tripartite motif containing 24 (TRIM24), transcript variant X1, mRNA	O15164	1703	0	Transcription intermediary factor 1-alpha	ECU08g1640	72	7e-12	COG5076	.	.	.	GO:0055074|calcium ion homeostasis;GO:0071391|cellular response to estrogen stimulus;GO:0008285|negative regulation of cell proliferation;GO:0045892|negative regulation of transcription, DNA-templated;GO:0045893|positive regulation of transcription, DNA-templated;GO:0046777|protein autophosphorylation;GO:0030163|protein catabolic process;GO:0016567|protein ubiquitination;GO:0042981|regulation of …	GO:0005829|cytosol;GO:0005719|nuclear euchromatin;GO:0005634|nucleus;GO:0005726|perichromatin fibrils;	GO:0003682|chromatin binding;GO:0034056|estrogen response element binding;GO:0016874|ligase activity;GO:0070577|lysine-acetylated histone binding;GO:0002039|p53 binding;GO:0004713|protein tyrosine kinase activity;GO:0005102|receptor binding;GO:0043565|sequence-specific DNA binding;GO:0003713|transcription coactivator activity;GO:0061630|ubiquitin protein ligase activity;GO:0004842|ubiquitin-prote…	K08881	TRIM24, TIF1A; tripartite motif-containing protein 24 [EC:2.3.2.27]
gene7133	0	0.0488745	0.0503878	0.0411389	0.0216988	0.007439	PCSK1	protein_coding	chrNC_030814.1:14805715-14858039:+	gi|548475980|ref|XP_005683506.1|	3878	0	PREDICTED: neuroendocrine convertase 1 [Capra hircus]	gi|548475979|ref|XM_005683449.1|	4703	0	PREDICTED: Capra hircus proprotein convertase subtilisin/kexin type 1 (PCSK1), mRNA	Q9GLR1	1460	0	Neuroendocrine convertase 1	YNL238w_1	295	2e-86	COG1404	.	.	.	GO:0016485|protein processing;	GO:0005615|extracellular space;GO:0030133|transport vesicle;	GO:0004252|serine-type endopeptidase activity;	K01359	PCSK1; proprotein convertase subtilisin/kexin type 1 [EC:3.4.21.93]
gene28649	0.0222536	0.0391323	0	0.0691712	0	0.12508	LOC102189936	protein_coding	chrNW_017214303.1:17787-24427:-	gi|548531963|ref|XP_005701151.1|	2209	0	PREDICTED: Fanconi anemia group B protein [Capra hircus]	gi|594087382|ref|XM_006067106.1|	1549	0	PREDICTED: Bubalus bubalis Fanconi anemia, complementation group B (FANCB), mRNA	Q8NB91	583	0	Fanconi anemia group B protein	.	.	.	.	.	.	.	GO:0036297|interstrand cross-link repair;	GO:0043240|Fanconi anaemia nuclear complex;GO:0005654|nucleoplasm;	.	K10889	FANCB; fanconi anemia group B protein
gene28648	0	0	0	0.0624592	0	0.0564713	LOC102190206	pseudogene	chrNW_017214303.1:9269-9931:-	gi|884909783|ref|XP_013006277.1|	325	1e-33	PREDICTED: cardiotrophin-like cytokine factor 1 isoform X2 [Cavia porcellus]	gi|478527143|ref|XM_004437698.1|	302	1e-155	PREDICTED: Ceratotherium simum simum cardiotrophin-like cytokine factor 1 (CLCF1), mRNA	Q9QZM3	129	6e-35	Cardiotrophin-like cytokine factor 1	.	.	.	.	.	.	.	GO:0030183|B cell differentiation;GO:0007166|cell surface receptor signaling pathway;GO:0007259|JAK-STAT cascade;GO:2000672|negative regulation of motor neuron apoptotic process;GO:0043524|negative regulation of neuron apoptotic process;GO:0048711|positive regulation of astrocyte differentiation;GO:0030890|positive regulation of B cell proliferation;GO:0008284|positive regulation of cell prolifer…	GO:0097059|CNTFR-CLCF1 complex;GO:0097058|CRLF-CLCF1 complex;GO:0070062|extracellular exosome;GO:0005576|extracellular region;GO:0005622|intracellular;	GO:0005127|ciliary neurotrophic factor receptor binding;GO:0005125|cytokine activity;GO:0046982|protein heterodimerization activity;GO:0005102|receptor binding;	K05421	BSF3, CLC; B-cell stimulating factor 3
id240037	0	0.166544	0	0	0	0	LOC108636897	protein_coding	chrNC_030817.1:78630024-78630654:+	gi|296483524|tpg|DAA25639.1|	399	2e-46	TPA: TRD@ protein-like protein [Bos taurus]	gi|2250|emb|Z12993.1|	365	0	O.aries rearranged T-cell receptor delta	P04436	67.8	1e-13	T-cell receptor alpha chain V region HPB-MLT (Fragment)	.	.	.	.	.	.	.	GO:0050776|regulation of immune response;GO:0031295|T cell costimulation;GO:0050852|T cell receptor signaling pathway;	GO:0005887|integral component of plasma membrane;GO:0005886|plasma membrane;	GO:0042287|MHC protein binding;GO:0042605|peptide antigen binding;	.	.
gene28864	0	0	0	0.107004	0	0	LOC108635537	pseudogene	chrNW_017218141.1:11077-11463:+	gi|532041895|ref|XP_005363786.1|	403	7e-48	PREDICTED: 60S ribosomal protein L30-like [Microtus ochrogaster]	gi|594048886|ref|XM_006048767.1|	242	1e-122	PREDICTED: Bubalus bubalis ribosomal protein L30 (RPL30), mRNA	P67884	157	3e-48	60S ribosomal protein L30	SPAC9G1.03c	103	8e-28	COG1911	.	.	.	GO:0006412|translation;	GO:0005840|ribosome;	GO:0003735|structural constituent of ribosome;	.	.
gene28861	1.28197	1.72389	1.04243	1.13293	2.54137	1.28922	TSPAN4	protein_coding	chrNW_017218117.1:2772-14872:+	gi|743697722|ref|XP_010954243.1|	1490	0	PREDICTED: tetraspanin-4 [Camelus bactrianus]	gi|156120352|ref|NM_001101852.1|	1036	0	Bos taurus tetraspanin 4 (TSPAN4), mRNA	O14817	401	2e-135	Tetraspanin-4	.	.	.	.	.	.	.	GO:0007166|cell surface receptor signaling pathway;GO:0006461|protein complex assembly;	GO:0005925|focal adhesion;GO:0005887|integral component of plasma membrane;GO:0005886|plasma membrane;GO:0031982|vesicle;	GO:0003823|antigen binding;GO:0005178|integrin binding;	K17294	TSPAN4; tetraspanin-4
gene23616	0	0.104961	0	0.0494749	0	0	LOC106503571	protein_coding	chrNC_030832.1:10005595-10028179:-	gi|556732341|ref|XP_005961840.1|	2435	0	PREDICTED: uncharacterized protein LOC102323303, partial [Pantholops hodgsonii]	gi|556732340|ref|XM_005961778.1|	1458	0	PREDICTED: Pantholops hodgsonii uncharacterized LOC102323303 (LOC102323303), partial mRNA	Q6ZTK2	667	0	Putative uncharacterized protein LOC400499	.	.	.	.	.	.	.	GO:0016055|Wnt signaling pathway;	GO:0005576|extracellular region;	GO:0008289|lipid binding;GO:0005319|lipid transporter activity;	.	.
gene23614	0.243539	0.142752	0.269815	0.0560738	0.246468	0.101396	RMI2	protein_coding	chrNC_030832.1:9873934-9879397:+	gi|803259869|ref|XP_011989685.1|	820	9e-105	PREDICTED: recQ-mediated genome instability protein 2 isoform X2 [Ovis aries musimon]	gi|594114489|ref|XM_006079906.1|	1269	0	PREDICTED: Bubalus bubalis RecQ mediated genome instability 2 (RMI2), mRNA	A5PJU7	301	5e-99	RecQ-mediated genome instability protein 2	.	.	.	.	.	.	.	GO:0006260|DNA replication;	GO:0005634|nucleus;	GO:0003677|DNA binding;	K15365	RMI2; RecQ-mediated genome instability protein 2
gene7254	0.479787	0.667106	0.439965	0.526012	0.625016	0.501715	CYFIP2	protein_coding	chrNC_030814.1:41497114-41632678:-	gi|125490318|dbj|BAA86482.2|	6808	0	KIAA1168 protein [Homo sapiens]	gi|548475026|ref|XM_005683227.1|	6864	0	PREDICTED: Capra hircus cytoplasmic FMR1 interacting protein 2 (CYFIP2), transcript variant X1, mRNA	Q5SQX6	2571	0	Cytoplasmic FMR1-interacting protein 2	.	.	.	.	.	.	.	GO:0097202|activation of cysteine-type endopeptidase activity;GO:0006915|apoptotic process;GO:0038096|Fc-gamma receptor signaling pathway involved in phagocytosis;GO:0045862|positive regulation of proteolysis;GO:0016337|single organismal cell-cell adhesion;GO:0048010|vascular endothelial growth factor receptor signaling pathway;	GO:0030054|cell junction;GO:0005737|cytoplasm;GO:0005829|cytosol;GO:0070062|extracellular exosome;GO:0016020|membrane;GO:0043005|neuron projection;GO:0005634|nucleus;GO:0048471|perinuclear region of cytoplasm;GO:0045202|synapse;	.	K05749	CYFIP; cytoplasmic FMR1 interacting protein
gene24348	0.138078	0.13244	0.113784	0.0390174	0.171498	0.11759	LOC108634029	protein_coding	chrNC_030833.1:12275597-12278927:-	gi|803207190|ref|XP_011964137.1|	781	1e-127	PREDICTED: uncharacterized protein LOC105606188 [Ovis aries musimon]	gi|533199211|ref|XR_264924.1|	338	5e-175	PREDICTED: Chinchilla lanigera uncharacterized LOC102010417 (LOC102010417), misc_RNA	.	.	.	.	.	.	.	.	.	.	.	.	.	.	.	.
gene11506	0.97762	1.01125	0.834046	0.715001	0.942822	0.538712	LOC102168638	pseudogene	chrNC_030818.1:11939992-11940894:+	gi|531171|gb|AAA86463.1|	656	5e-83	Csa-19 [Homo sapiens]	gi|548516934|ref|XM_005696250.1|	611	0	PREDICTED: Capra hircus ribosomal protein L10a (RPL10A), transcript variant X1, mRNA	P62907	256	3e-84	60S ribosomal protein L10a	SPCC1183.08c	157	3e-53	COG0081	.	.	.	GO:0000470|maturation of LSU-rRNA;GO:0045471|response to ethanol;GO:0006412|translation;	GO:0022625|cytosolic large ribosomal subunit;GO:0070062|extracellular exosome;GO:0005925|focal adhesion;GO:0016020|membrane;GO:0005730|nucleolus;	GO:0044822|poly(A) RNA binding;GO:0003723|RNA binding;GO:0003735|structural constituent of ribosome;	K02865	RP-L10Ae, RPL10A; large subunit ribosomal protein L10Ae
gene24340	0.221904	0.130071	0.119198	0.20437	0.299432	0.307962	FGFR2	protein_coding	chrNC_030833.1:10428013-10533232:+	gi|548523788|ref|XP_005698609.1|	4302	0	PREDICTED: fibroblast growth factor receptor 2 isoform X1 [Capra hircus]	gi|548523791|ref|XM_005698554.1|	4187	0	PREDICTED: Capra hircus fibroblast growth factor receptor 2 (FGFR2), transcript variant X3, mRNA	P21802	75.1	4e-12	Fibroblast growth factor receptor 2	.	.	.	.	.	.	.	GO:0001525|angiogenesis;GO:0009887|organ morphogenesis;GO:0006915|apoptotic process;GO:0007409|axonogenesis;GO:0060348|bone development;GO:0030282|bone mineralization;GO:0060349|bone morphogenesis;GO:0060667|branch elongation involved in salivary gland morphogenesis;GO:0060670|branching involved in labyrinthine layer morphogenesis;GO:0060442|branching involved in prostate gland morphogenesis;GO:0…	GO:0005938|cell cortex;GO:0009986|cell surface;GO:0005737|cytoplasm;GO:0016023|cytoplasmic membrane-bounded vesicle;GO:0060076|excitatory synapse;GO:0005576|extracellular region;GO:0005794|Golgi apparatus;GO:0016021|integral component of membrane;GO:0005887|integral component of plasma membrane;GO:0043231|intracellular membrane-bounded organelle;GO:0016020|membrane;GO:0005654|nucleoplasm;GO:00056…	GO:0016303|1-phosphatidylinositol-3-kinase activity;GO:0005524|ATP binding;GO:0017134|fibroblast growth factor binding;GO:0005007|fibroblast growth factor-activated receptor activity;GO:0008201|heparin binding;GO:0046934|phosphatidylinositol-4,5-bisphosphate 3-kinase activity;GO:0042803|protein homodimerization activity;GO:0004713|protein tyrosine kinase activity;GO:0005088|Ras guanyl-nucleotide …	K05093	FGFR2; fibroblast growth factor receptor 2 [EC:2.7.10.1]
gene24341	5.42289	3.84691	4.47674	6.66763	5.73313	6.9603	WDR11	protein_coding	chrNC_030833.1:11091164-11146046:-	gi|548523781|ref|XP_005698606.1|	6052	0	PREDICTED: WD repeat-containing protein 11 isoform X2 [Capra hircus]	gi|548523778|ref|XM_005698548.1|	4518	0	PREDICTED: Capra hircus WD repeat domain 11 (WDR11), transcript variant X1, mRNA	Q9BZH6	60.8	9e-08	WD repeat-containing protein 11	.	.	.	.	.	.	.	.	GO:0005737|cytoplasm;GO:0016021|integral component of membrane;GO:0005765|lysosomal membrane;GO:0016020|membrane;GO:0015630|microtubule cytoskeleton;GO:0005634|nucleus;	.	.	.
gene24342	0.064777	0.113909	0.0293589	0.436253	0.265503	0.273067	PLPP4	protein_coding	chrNC_030833.1:11346975-11490960:-	gi|330864696|ref|NP_001193479.1|	1449	0	phosphatidate phosphatase PPAPDC1A [Bos taurus]	gi|548523944|ref|XM_005698626.1|	1101	0	PREDICTED: Capra hircus phosphatidic acid phosphatase type 2 domain containing 1A (PPAPDC1A), mRNA	Q5VZY2	558	0	Phospholipid phosphatase 4	SPBC409.18	125	6e-32	COG0671	.	.	.	GO:0038096|Fc-gamma receptor signaling pathway involved in phagocytosis;GO:0046839|phospholipid dephosphorylation;GO:0006644|phospholipid metabolic process;GO:0007165|signal transduction;	GO:0005887|integral component of plasma membrane;GO:0005886|plasma membrane;	GO:0008195|phosphatidate phosphatase activity;	.	.
gene24343	0	0	0	0	0.0875082	0	LOC102185058	pseudogene	chrNC_030833.1:11397984-11398399:-	gi|803336450|ref|XP_012026314.1|	290	3e-39	PREDICTED: deoxyuridine 5'-triphosphate nucleotidohydrolase, mitochondrial-like [Ovis aries musimon]	gi|594634096|ref|XM_007198656.1|	250	5e-127	PREDICTED: Balaenoptera acutorostrata scammoni deoxyuridine triphosphatase (DUT), mRNA	P33316	108	8e-39	Deoxyuridine 5'-triphosphate nucleotidohydrolase, mitochondrial	SPAC644.05c	68.6	9e-17	COG0756	.	.	.	GO:0006260|DNA replication;GO:0006226|dUMP biosynthetic process;GO:0046081|dUTP catabolic process;GO:0006139|nucleobase-containing compound metabolic process;GO:0046134|pyrimidine nucleoside biosynthetic process;	GO:0070062|extracellular exosome;GO:0005739|mitochondrion;GO:0005654|nucleoplasm;GO:0005634|nucleus;	GO:0004170|dUTP diphosphatase activity;GO:0000287|magnesium ion binding;GO:0044822|poly(A) RNA binding;	K01520	dut, DUT; dUTP pyrophosphatase [EC:3.6.1.23]
gene24344	8.94315	8.50953	8.56917	8.85383	12.9905	16.8527	SEC23IP	protein_coding	chrNC_030833.1:11949606-11988858:-	gi|556716342|ref|XP_005954096.1|	4515	0	PREDICTED: LOW QUALITY PROTEIN: SEC23-interacting protein [Pantholops hodgsonii]	gi|548523774|ref|XM_005698546.1|	4595	0	PREDICTED: Capra hircus SEC23 interacting protein (SEC23IP), transcript variant X1, mRNA	Q9Y6Y8	1564	0	SEC23-interacting protein	.	.	.	.	.	.	.	GO:0048208|COPII vesicle coating;GO:0006888|ER to Golgi vesicle-mediated transport;GO:0007030|Golgi organization;GO:0006886|intracellular protein transport;	GO:0005737|cytoplasm;GO:0005829|cytosol;GO:0005783|endoplasmic reticulum;GO:0005793|endoplasmic reticulum-Golgi intermediate compartment;GO:0030134|ER to Golgi transport vesicle;GO:0012507|ER to Golgi transport vesicle membrane;GO:0000139|Golgi membrane;	GO:0046872|metal ion binding;GO:0004620|phospholipase activity;GO:0044822|poly(A) RNA binding;	.	.
gene24345	8.10918	6.53201	7.64504	9.85312	9.91895	9.04162	MCMBP	protein_coding	chrNC_030833.1:12003875-12042329:+	gi|803207142|ref|XP_011964113.1|	3434	0	PREDICTED: mini-chromosome maintenance complex-binding protein isoform X3 [Ovis aries musimon]	gi|548523942|ref|XM_005698625.1|	3584	0	PREDICTED: Capra hircus minichromosome maintenance complex binding protein (MCMBP), mRNA	A5PJM5	1312	0	Mini-chromosome maintenance complex-binding protein	.	.	.	.	.	.	.	GO:0051301|cell division;GO:0006261|DNA-dependent DNA replication;GO:0007067|mitotic nuclear division;GO:0007062|sister chromatid cohesion;	GO:0005737|cytoplasm;GO:0042555|MCM complex;GO:0000790|nuclear chromatin;GO:0005654|nucleoplasm;GO:0005634|nucleus;GO:0005886|plasma membrane;	GO:0003682|chromatin binding;	.	.
gene24346	5.58753	4.77807	5.91268	6.75833	6.44054	5.9367	INPP5F	protein_coding	chrNC_030833.1:12042910-12135028:-	gi|803207162|ref|XP_011964123.1|	5723	0	PREDICTED: phosphatidylinositide phosphatase SAC2 isoform X4 [Ovis aries musimon]	gi|548523770|ref|XM_005698544.1|	4337	0	PREDICTED: Capra hircus inositol polyphosphate-5-phosphatase F (INPP5F), transcript variant X1, mRNA	Q9Y2H2	60.1	2e-07	Phosphatidylinositide phosphatase SAC2	YKL212w	272	5e-77	COG5329	.	.	.	GO:0008344|adult locomotory behavior;GO:0014898|cardiac muscle hypertrophy in response to stress;GO:0072583|clathrin-mediated endocytosis;GO:0048681|negative regulation of axon regeneration;GO:0042518|negative regulation of tyrosine phosphorylation of Stat3 protein;GO:0006661|phosphatidylinositol biosynthetic process;GO:0031161|phosphatidylinositol catabolic process;GO:0046856|phosphatidylinosito…	GO:0030424|axon;GO:0045334|clathrin-coated endocytic vesicle;GO:0005905|coated pit;GO:0030425|dendrite;GO:0005769|early endosome;GO:0031901|early endosome membrane;GO:0043025|neuronal cell body;GO:0055037|recycling endosome;	GO:0008934|inositol monophosphate 1-phosphatase activity;GO:0052832|inositol monophosphate 3-phosphatase activity;GO:0052833|inositol monophosphate 4-phosphatase activity;GO:0034596|phosphatidylinositol phosphate 4-phosphatase activity;GO:0034595|phosphatidylinositol phosphate 5-phosphatase activity;GO:0042803|protein homodimerization activity;	.	.
gene24347	42.1763	108.029	40.5962	27.5251	87.5923	33.4131	BAG3	protein_coding	chrNC_030833.1:12206500-12229905:-	gi|426253190|ref|XP_004020283.1|	2108	0	PREDICTED: BAG family molecular chaperone regulator 3 [Ovis aries]	gi|594048192|ref|XM_006048434.1|	2321	0	PREDICTED: Bubalus bubalis BCL2-associated athanogene 3 (BAG3), transcript variant X1, mRNA	O95817	681	0	BAG family molecular chaperone regulator 3	.	.	.	.	.	.	.	GO:0007420|brain development;GO:0071260|cellular response to mechanical stimulus;GO:0097192|extrinsic apoptotic signaling pathway in absence of ligand;GO:0008625|extrinsic apoptotic signaling pathway via death domain receptors;GO:0043066|negative regulation of apoptotic process;GO:0010664|negative regulation of striated muscle cell apoptotic process;GO:0006457|protein folding;GO:0050821|protein s…	GO:0005913|cell-cell adherens junction;GO:0005737|cytoplasm;GO:0005829|cytosol;GO:0043005|neuron projection;GO:0005886|plasma membrane;GO:0030018|Z disc;	GO:0000774|adenyl-nucleotide exchange factor activity;GO:0098641|cadherin binding involved in cell-cell adhesion;	K09557	BAG3; BCL2-associated athanogene 3
gene7252	5.78644	5.2918	5.31718	4.36833	8.18673	7.04049	ADAM19	protein_coding	chrNC_030814.1:41355918-41450305:+	gi|803282431|ref|XP_012000902.1|	4264	0	PREDICTED: disintegrin and metalloproteinase domain-containing protein 19 isoform X2 [Ovis aries musimon]	gi|548475637|ref|XM_005683361.1|	6120	0	PREDICTED: Capra hircus ADAM metallopeptidase domain 19 (ADAM19), mRNA	Q9H013	1407	0	Disintegrin and metalloproteinase domain-containing protein 19	.	.	.	.	.	.	.	GO:0007507|heart development;GO:0006509|membrane protein ectodomain proteolysis;	GO:0005794|Golgi apparatus;GO:0016021|integral component of membrane;	GO:0046872|metal ion binding;GO:0004222|metalloendopeptidase activity;	K08608	ADAM19; disintegrin and metalloproteinase domain-containing protein 19 [EC:3.4.24.-]
gene6177	0.490398	1.04714	0.714417	0.435518	0.46262	0.26251	LOC102169002	protein_coding	chrNC_030812.1:112064706-112073351:-	gi|803300732|ref|XP_012008879.1|	2371	0	PREDICTED: cytochrome P450 2D14-like isoform X2 [Ovis aries musimon]	gi|350535720|ref|NM_001245974.1|	1505	0	Ovis aries cytochrome P450 2D6 (CYP2D6), mRNA	Q01361	695	0	Cytochrome P450 2D14	alr1450	85.5	8e-17	COG2124	.	.	.	GO:0019369|arachidonic acid metabolic process;	GO:0005789|endoplasmic reticulum membrane;GO:0031090|organelle membrane;	GO:0008392|arachidonic acid epoxygenase activity;GO:0070330|aromatase activity;GO:0020037|heme binding;GO:0005506|iron ion binding;GO:0008395|steroid hydroxylase activity;	K07414	CYP2D; cytochrome P450, family 2, subfamily D [EC:1.14.14.1]
gene7253	0.0770297	0.0967532	0.169573	0.250834	0.0801837	0.113394	NIPAL4	protein_coding	chrNC_030814.1:41450860-41467624:-	gi|556764593|ref|XP_005977565.1|	2056	0	PREDICTED: LOW QUALITY PROTEIN: magnesium transporter NIPA4 [Pantholops hodgsonii]	gi|556764592|ref|XM_005977503.1|	2690	0	PREDICTED: Pantholops hodgsonii NIPA-like domain containing 4 (NIPAL4), mRNA	Q0D2K0	632	0	Magnesium transporter NIPA4	.	.	.	.	.	.	.	GO:0015693|magnesium ion transport;	GO:0005737|cytoplasm;GO:0016021|integral component of membrane;GO:0016020|membrane;GO:0005654|nucleoplasm;	GO:0015095|magnesium ion transmembrane transporter activity;	.	.
gene5764	3.77401	2.88307	3.7014	3.01284	3.38112	3.47745	RERGL	protein_coding	chrNC_030812.1:90501826-90511302:+	gi|550821786|ref|NP_001272528.1|	1089	4e-149	RERG/RAS-like [Capra hircus]	gi|550821785|ref|NM_001285599.1|	646	0	Capra hircus RERG/RAS-like (RERGL), mRNA	A6QP66	420	3e-149	Ras-related and estrogen-regulated growth inhibitor-like protein	.	.	.	.	.	.	.	GO:0007264|small GTPase mediated signal transduction;	GO:0005622|intracellular;GO:0016020|membrane;	GO:0005525|GTP binding;	K17198	RERGL; Ras-related and estrogen-regulated growth inhibitor-like protein
gene752	9.81326	6.44633	7.6343	11.0636	11.7806	11.0948	COMMD2	protein_coding	chrNC_030808.1:117981342-117988451:+	gi|548451460|ref|XP_005675510.1|	978	4e-130	PREDICTED: COMM domain-containing protein 2 isoform X1 [Capra hircus]	gi|548451459|ref|XM_005675453.1|	1061	0	PREDICTED: Capra hircus COMM domain containing 2 (COMMD2), transcript variant X1, mRNA	Q86X83	319	2e-107	COMM domain-containing protein 2	.	.	.	.	.	.	.	GO:0006355|regulation of transcription, DNA-templated;GO:0006351|transcription, DNA-templated;	GO:0005737|cytoplasm;	.	.	.
gene7250	1.62202	1.71458	2.84148	2.73804	2.32397	2.95358	THG1L	protein_coding	chrNC_030814.1:41231673-41238673:-	gi|742184214|ref|XP_010853589.1|	1658	0	PREDICTED: probable tRNA(His) guanylyltransferase [Bison bison bison]	gi|548475030|ref|XM_005683229.1|	1543	0	PREDICTED: Capra hircus tRNA-histidine guanylyltransferase 1-like (S. cerevisiae) (THG1L), mRNA	Q05B50	125	8e-133	Probable tRNA(His) guanylyltransferase	SPCC63.07	135	4e-35	COG4021	.	.	.	GO:0051289|protein homotetramerization;GO:0006400|tRNA modification;GO:0008033|tRNA processing;	GO:0005739|mitochondrion;	GO:0005524|ATP binding;GO:0005525|GTP binding;GO:0000287|magnesium ion binding;GO:0008193|tRNA guanylyltransferase activity;	K10761	THG1; tRNA(His) guanylyltransferase [EC:2.7.7.79]
gene19438	0.288226	0.0675784	0.238042	0.53754	0.204186	0.270004	HOXB6	protein_coding	chrNC_030826.1:37523509-37530778:+	gi|640798220|ref|XP_008055280.1|	981	1e-116	PREDICTED: homeobox protein Hox-B6 isoform X1 [Tarsius syrichta]	gi|27884899|gb|AC129959.6|	4733	0	Bos taurus, clone RP42-518P7, complete sequence	P17509	327	6e-100	Homeobox protein Hox-B6	.	.	.	.	.	.	.	GO:0009952|anterior/posterior pattern specification;GO:0048704|embryonic skeletal system morphogenesis;GO:0034101|erythrocyte homeostasis;GO:0006351|transcription, DNA-templated;	GO:0005634|nucleus;	GO:0044822|poly(A) RNA binding;GO:0043565|sequence-specific DNA binding;GO:0003700|transcription factor activity, sequence-specific DNA binding;	K09306	HOX_6; homeobox protein HoxA/B/C6
gene19439	0.0132606	0.0116592	0.0721212	0.178612	0.0603905	0.0745332	HOXB5	protein_coding	chrNC_030826.1:37531585-37535277:+	gi|556738352|ref|XP_005964751.1|	1099	9e-139	PREDICTED: homeobox protein Hox-B5 [Pantholops hodgsonii]	gi|556738351|ref|XM_005964689.1|	2029	0	PREDICTED: Pantholops hodgsonii homeobox B5 (HOXB5), mRNA	P09067	417	4e-136	Homeobox protein Hox-B5	.	.	.	.	.	.	.	GO:0009653|anatomical structure morphogenesis;GO:0009952|anterior/posterior pattern specification;GO:0048704|embryonic skeletal system morphogenesis;GO:0045446|endothelial cell differentiation;	GO:0005634|nucleus;	GO:0000980|RNA polymerase II distal enhancer sequence-specific DNA binding;GO:0001205|transcriptional activator activity, RNA polymerase II distal enhancer sequence-specific binding;	K09305	HOX_5; homeobox protein HoxA/B/C5
gene21720	1.59281	1.31428	1.01068	1.18062	2.04225	0.860833	UBA7	protein_coding	chrNC_030829.1:50495387-50504478:+	gi|548515559|ref|XP_005696000.1|	4882	0	PREDICTED: ubiquitin-like modifier-activating enzyme 7 isoform X1 [Capra hircus]	gi|548515558|ref|XM_005695943.1|	3236	0	PREDICTED: Capra hircus ubiquitin-like modifier activating enzyme 7 (UBA7), transcript variant X1, mRNA	P41226	1080	0	Ubiquitin-like modifier-activating enzyme 7	YKL210w	588	0	COG0476	.	.	.	GO:0006464|cellular protein modification process;GO:0032020|ISG15-protein conjugation;GO:0019941|modification-dependent protein catabolic process;GO:0032480|negative regulation of type I interferon production;GO:0019985|translesion synthesis;	GO:0005829|cytosol;GO:0005654|nucleoplasm;GO:0005634|nucleus;	GO:0005524|ATP binding;GO:0019782|ISG15 activating enzyme activity;GO:0004839|ubiquitin activating enzyme activity;GO:0004842|ubiquitin-protein transferase activity;	K10698	UBE1L, UBA7; ubiquitin-activating enzyme E1-like [EC:6.2.1.45]
gene19432	0.0841065	0.177479	0.0991109	0.313716	0.0536245	0.126062	TTLL6	protein_coding	chrNC_030826.1:37362617-37400060:+	gi|548508789|ref|XP_005693762.1|	4016	0	PREDICTED: LOW QUALITY PROTEIN: tubulin polyglutamylase TTLL6 [Capra hircus]	gi|594050841|ref|XM_006049703.1|	3246	0	PREDICTED: Bubalus bubalis tubulin tyrosine ligase-like family, member 6 (TTLL6), mRNA	Q8N841	861	0	Tubulin polyglutamylase TTLL6	.	.	.	.	.	.	.	GO:0001578|microtubule bundle formation;GO:0051013|microtubule severing;GO:0003353|positive regulation of cilium movement;GO:0018095|protein polyglutamylation;	GO:0036064|ciliary basal body;GO:0005737|cytoplasm;GO:0005874|microtubule;	GO:0005524|ATP binding;GO:0070739|protein-glutamic acid ligase activity;GO:0015631|tubulin binding;	K16582	TTLL6_13; tubulin polyglutamylase TTLL6/13 [EC:6.-.-.-]
gene19430	24.4372	43.1228	44.458	17.984	24.1823	23.9084	ATP5G1	protein_coding	chrNC_030826.1:37264137-37266910:-	gi|803112629|ref|XP_012040501.1|	585	1e-73	PREDICTED: ATP synthase F(0) complex subunit C1, mitochondrial isoform X2 [Ovis aries]	gi|548508778|ref|XM_005693700.1|	645	0	PREDICTED: Capra hircus ATP synthase, H+ transporting, mitochondrial Fo complex, subunit C1 (subunit 9) (ATP5G1), transcript variant X1, mRNA	P17605	224	5e-73	ATP synthase F(0) complex subunit C1, mitochondrial	Q0130	63.9	1e-12	COG0636	.	.	.	GO:0015991|ATP hydrolysis coupled proton transport;GO:0015986|ATP synthesis coupled proton transport;	GO:0016021|integral component of membrane;GO:0005753|mitochondrial proton-transporting ATP synthase complex;GO:0045263|proton-transporting ATP synthase complex, coupling factor F(o);	GO:0015078|hydrogen ion transmembrane transporter activity;GO:0008289|lipid binding;	K02128	ATPeF0C, ATP5G, ATP9; F-type H+-transporting ATPase subunit c
gene19431	38.8031	36.9637	39.4961	43.7735	51.6272	56.7584	CALCOCO2	protein_coding	chrNC_030826.1:37317810-37340637:-	gi|548508785|ref|XP_005693760.1|	2310	0	PREDICTED: calcium-binding and coiled-coil domain-containing protein 2 isoform X1 [Capra hircus]	gi|548508784|ref|XM_005693703.1|	2271	0	PREDICTED: Capra hircus calcium binding and coiled-coil domain 2 (CALCOCO2), transcript variant X1, mRNA	O18737	843	0	Calcium-binding and coiled-coil domain-containing protein 2	.	.	.	.	.	.	.	GO:1901098|positive regulation of autophagosome maturation;GO:0034341|response to interferon-gamma;GO:0098792|xenophagy;	GO:0005776|autophagosome;GO:0000421|autophagosome membrane;GO:0031410|cytoplasmic vesicle;GO:0005856|cytoskeleton;GO:0048471|perinuclear region of cytoplasm;	.	.	.
gene19436	0	0.0307578	0	0.072491	0.11152	0	HOXB8	protein_coding	chrNC_030826.1:37512116-37515182:+	gi|852732474|ref|XP_012893087.1|	1104	4e-143	PREDICTED: homeobox protein Hox-B8 isoform X1 [Dipodomys ordii]	gi|545858472|ref|XM_005653961.1|	1877	0	PREDICTED: Sus scrofa homeobox B8 (HOXB8), transcript variant X2, mRNA	P17481	429	2e-144	Homeobox protein Hox-B8	.	.	.	.	.	.	.	GO:0008344|adult locomotory behavior;GO:0009952|anterior/posterior pattern specification;GO:0021516|dorsal spinal cord development;GO:0048704|embryonic skeletal system morphogenesis;GO:0007625|grooming behavior;GO:0045638|negative regulation of myeloid cell differentiation;GO:0019233|sensory perception of pain;GO:0006351|transcription, DNA-templated;	GO:0005634|nucleus;	GO:0043565|sequence-specific DNA binding;GO:0003700|transcription factor activity, sequence-specific DNA binding;	K09308	HOX_8; homeobox protein HoxB/C/D8
gene19437	1.19039	0.340156	0.593474	1.35671	1.19267	0.892104	HOXB7	protein_coding	chrNC_030826.1:37516394-37519480:+	gi|426237815|ref|XP_004012853.1|	975	6e-128	PREDICTED: homeobox protein Hox-B7 [Ovis aries]	gi|556738347|ref|XM_005964687.1|	1296	0	PREDICTED: Pantholops hodgsonii homeobox B7 (HOXB7), mRNA	Q9TT89	372	1e-126	Homeobox protein Hox-B7	.	.	.	.	.	.	.	GO:0007275|multicellular organismal development;GO:0006351|transcription, DNA-templated;	GO:0005634|nucleus;	GO:0043565|sequence-specific DNA binding;GO:0003700|transcription factor activity, sequence-specific DNA binding;	K09307	HOX_7; homeobox protein HoxA/B7
gene19435	0.0608563	0.0267535	0.0689548	0.110344	0.0831444	0.0285044	HOXB9	protein_coding	chrNC_030826.1:37500993-37516020:+	gi|335297808|ref|XP_003131603.2|	1259	2e-165	PREDICTED: homeobox protein Hox-B9 [Sus scrofa]	gi|548510327|ref|XM_005694276.1|	1930	0	PREDICTED: Capra hircus homeobox B9 (HOXB9), partial mRNA	P17482	347	1e-118	Homeobox protein Hox-B9	.	.	.	.	.	.	.	GO:0009952|anterior/posterior pattern specification;GO:0060070|canonical Wnt signaling pathway;GO:0060326|cell chemotaxis;GO:0048706|embryonic skeletal system development;GO:0030879|mammary gland development;GO:0045944|positive regulation of transcription from RNA polymerase II promoter;GO:0006351|transcription, DNA-templated;	GO:0005739|mitochondrion;GO:0005654|nucleoplasm;	GO:0043565|sequence-specific DNA binding;	K09294	HOX_9; homeobox protein HoxA/B/C/D9
gene25686	0	0	0.0212237	0.060648	0.0319889	0.0109668	KIRREL3	protein_coding	chrNC_030836.1:29090270-29703697:-	gi|803239699|ref|XP_011979944.1|	3869	0	PREDICTED: kin of IRRE-like protein 3 isoform X2 [Ovis aries musimon]	gi|556766349|ref|XM_005978365.1|	2844	0	PREDICTED: Pantholops hodgsonii kin of IRRE like 3 (Drosophila) (KIRREL3), mRNA	Q8IZU9	1420	0	Kin of IRRE-like protein 3	.	.	.	.	.	.	.	GO:0072102|glomerulus morphogenesis;GO:0030097|hemopoiesis;GO:0021766|hippocampus development;GO:0007156|homophilic cell adhesion via plasma membrane adhesion molecules;GO:0002121|inter-male aggressive behavior;GO:0001764|neuron migration;GO:0048812|neuron projection morphogenesis;GO:0021740|principal sensory nucleus of trigeminal nerve development;GO:0007416|synapse assembly;	GO:0030424|axon;GO:0030425|dendrite;GO:0043198|dendritic shaft;GO:0005576|extracellular region;GO:0016021|integral component of membrane;GO:0005886|plasma membrane;	.	.	.
gene7376	14.0801	11.7655	13.0485	16.2196	17.5923	22.2412	LARS	protein_coding	chrNC_030814.1:53060697-53126238:+	gi|548474761|ref|XP_005683156.1|	6175	0	PREDICTED: leucine--tRNA ligase, cytoplasmic [Capra hircus]	gi|548474760|ref|XM_005683099.1|	3919	0	PREDICTED: Capra hircus leucyl-tRNA synthetase (LARS), mRNA	Q9P2J5	2229	0	Leucine--tRNA ligase, cytoplasmic	SPAC26F1.13c	975	0	COG0495	.	.	.	GO:0006429|leucyl-tRNA aminoacylation;GO:0006418|tRNA aminoacylation for protein translation;	GO:0005737|cytoplasm;GO:0005829|cytosol;GO:0005634|nucleus;	GO:0002161|aminoacyl-tRNA editing activity;GO:0005524|ATP binding;GO:0004823|leucine-tRNA ligase activity;	K01869	LARS, leuS; leucyl-tRNA synthetase [EC:6.1.1.4]
gene25684	0.446189	0.568843	0.798794	0.577874	0.863603	0.700115	DCPS	protein_coding	chrNC_030836.1:28987686-29031157:+	gi|548527037|ref|XP_005699675.1|	1594	0	PREDICTED: m7GpppX diphosphatase isoform X1 [Capra hircus]	gi|548527038|ref|XM_005699619.1|	3228	0	PREDICTED: Capra hircus decapping enzyme, scavenger (DCPS), transcript variant X2, mRNA	Q8MJJ7	579	0	m7GpppX diphosphatase	SPBP4H10.20	167	5e-46	COG5075	.	.	.	GO:0036245|cellular response to menadione;GO:0000290|deadenylation-dependent decapping of nuclear-transcribed mRNA;GO:0045292|mRNA cis splicing, via spliceosome;GO:0043069|negative regulation of programmed cell death;	GO:0005737|cytoplasm;GO:0000932|cytoplasmic mRNA processing body;GO:0005634|nucleus;	GO:0050072|m7G(5')pppN diphosphatase activity;GO:0000340|RNA 7-methylguanosine cap binding;	.	.
gene26934	4.13788	4.8791	5.05925	4.45345	6.01854	4.38709	LOC108634461	protein_coding	chrNW_017189517.1:20154897-20156142:-	gi|744623458|ref|XP_010998200.1|	627	4e-77	PREDICTED: protein FAM127 [Camelus dromedarius]	gi|594035885|ref|XM_006042553.1|	1001	0	PREDICTED: Bubalus bubalis protein FAM127-like (LOC102409979), mRNA	Q1JQ94	232	2e-73	Protein FAM127	.	.	.	.	.	.	.	GO:0043046|DNA methylation involved in gamete generation;GO:0007281|germ cell development;GO:0007141|male meiosis I;GO:0007275|multicellular organismal development;GO:0034587|piRNA metabolic process;GO:0007283|spermatogenesis;	GO:0005622|intracellular;GO:0043186|P granule;GO:0071546|pi-body;	GO:0005524|ATP binding;GO:0004004|ATP-dependent RNA helicase activity;GO:0000287|magnesium ion binding;GO:0003723|RNA binding;	.	.
gene25685	1.07092	1.27914	0.989059	1.19332	2.04286	1.30606	ST3GAL4	protein_coding	chrNC_030836.1:29038140-29081190:+	gi|803189788|ref|XP_011956915.1|	1808	0	PREDICTED: CMP-N-acetylneuraminate-beta-galactosamide-alpha-2,3-sialyltransferase 4 isoform X4 [Ovis aries]	gi|548527040|ref|XM_005699620.1|	1604	0	PREDICTED: Capra hircus ST3 beta-galactoside alpha-2,3-sialyltransferase 4 (ST3GAL4), transcript variant X1, mRNA	Q11206	582	0	CMP-N-acetylneuraminate-beta-galactosamide-alpha-2,3-sialyltransferase 4	.	.	.	.	.	.	.	GO:0050890|cognition;GO:0001574|ganglioside biosynthetic process;GO:0018146|keratan sulfate biosynthetic process;GO:0016266|O-glycan processing;GO:0009311|oligosaccharide metabolic process;GO:0018279|protein N-linked glycosylation via asparagine;	GO:0070062|extracellular exosome;GO:0032580|Golgi cisterna membrane;GO:0000139|Golgi membrane;GO:0030173|integral component of Golgi membrane;GO:0016020|membrane;	GO:0003836|beta-galactoside (CMP) alpha-2,3-sialyltransferase activity;GO:0047288|monosialoganglioside sialyltransferase activity;	K03494	SIAT4C; beta-galactoside alpha-2,3-sialyltransferase (sialyltransferase 4C) [EC:2.4.99.4]
gene26936	2.81271	2.57669	3.05342	2.45182	2.86103	3.2581	SLC9A6	protein_coding	chrNW_017189517.1:20329265-20380886:-	gi|803275795|ref|XP_011997569.1|	3355	0	PREDICTED: sodium/hydrogen exchanger 6 isoform X3 [Ovis aries musimon]	gi|548530063|ref|XM_005700415.1|	4520	0	PREDICTED: Capra hircus solute carrier family 9, subfamily A (NHE6, cation proton antiporter 6), member 6 (SLC9A6), transcript variant X1, mRNA	Q92581	1181	0	Sodium/hydrogen exchanger 6	SPAC15A10.06	226	9e-62	COG0025	.	.	.	GO:0048675|axon extension;GO:0031547|brain-derived neurotrophic factor receptor signaling pathway;GO:0097484|dendrite extension;GO:0060996|dendritic spine development;GO:0006811|ion transport;GO:0048812|neuron projection morphogenesis;GO:0071805|potassium ion transmembrane transport;GO:0051453|regulation of intracellular pH;GO:0051386|regulation of neurotrophin TRK receptor signaling pathway;GO:0…	GO:0043679|axon terminus;GO:0044308|axonal spine;GO:0031410|cytoplasmic vesicle;GO:0030425|dendrite;GO:0031901|early endosome membrane;GO:0005789|endoplasmic reticulum membrane;GO:0016021|integral component of membrane;GO:0043231|intracellular membrane-bounded organelle;GO:0005770|late endosome;GO:0005886|plasma membrane;GO:0055038|recycling endosome membrane;GO:0045202|synapse;	GO:0015386|potassium:proton antiporter activity;GO:0015385|sodium:proton antiporter activity;	K12041	SLC9A6_7, NHE6_7; solute carrier family 9 (sodium/hydrogen exchanger), member 6/7
gene11148	2.65534	1.9053	2.84962	3.68409	3.82243	4.03139	ADPGK	protein_coding	chrNC_030817.1:81836600-81868584:+	gi|803249031|ref|XP_011984495.1|	2276	0	PREDICTED: ADP-dependent glucokinase isoform X2 [Ovis aries musimon]	gi|528962022|ref|XM_005211332.1|	2411	0	PREDICTED: Bos taurus ADP-dependent glucokinase (ADPGK), transcript variant X1, mRNA	A2VE47	866	0	ADP-dependent glucokinase	PAB0967	63.9	9e-10	COG4809	.	.	.	GO:0006096|glycolytic process;	GO:0005783|endoplasmic reticulum;GO:0005576|extracellular region;GO:0016020|membrane;	GO:0043843|ADP-specific glucokinase activity;GO:0046872|metal ion binding;	K08074	ADPGK; ADP-dependent glucokinase [EC:2.7.1.147]
gene11149	8.78694	6.10433	9.17311	6.93653	13.0425	13.5738	BBS4	protein_coding	chrNC_030817.1:81878929-81925765:-	gi|548481210|ref|XP_005685240.1|	2782	0	PREDICTED: Bardet-Biedl syndrome 4 protein homolog isoform X1 [Capra hircus]	gi|548481209|ref|XM_005685183.1|	2411	0	PREDICTED: Capra hircus Bardet-Biedl syndrome 4 (BBS4), transcript variant X1, mRNA	Q1JQ97	889	0	Bardet-Biedl syndrome 4 protein homolog	FN1787	84.7	3e-16	COG0457	.	.	.	GO:0030534|adult behavior;GO:0048854|brain morphogenesis;GO:0051297|centrosome organization;GO:0021987|cerebral cortex development;GO:0016358|dendrite development;GO:0060324|face development;GO:0045444|fat cell differentiation;GO:0060613|fat pad development;GO:0021766|hippocampus development;GO:0051457|maintenance of protein location in nucleus;GO:0034454|microtubule anchoring at centrosome;GO:00…	GO:0034464|BBSome;GO:0034451|centriolar satellite;GO:0005814|centriole;GO:0005813|centrosome;GO:0036064|ciliary basal body;GO:0060170|ciliary membrane;GO:0035869|ciliary transition zone;GO:0005929|cilium;GO:0031514|motile cilium;GO:0005634|nucleus;GO:0000242|pericentriolar material;GO:0032391|photoreceptor connecting cilium;GO:0001917|photoreceptor inner segment;GO:0001750|photoreceptor outer seg…	GO:0003777|microtubule motor activity;	K16531	BBS4; Bardet-Biedl syndrome 4 protein
gene11143	19.7443	14.6021	18.5559	20.5085	22.9156	30.4968	NPTN	protein_coding	chrNC_030817.1:80995331-81061660:+	gi|426232656|ref|XP_004010337.1|	1941	0	PREDICTED: neuroplastin isoform X1 [Ovis aries]	gi|594075419|ref|XM_006061425.1|	2293	0	PREDICTED: Bubalus bubalis neuroplastin (NPTN), transcript variant X1, mRNA	Q9Y639	449	1e-150	Neuroplastin	.	.	.	.	.	.	.	GO:0007156|homophilic cell adhesion via plasma membrane adhesion molecules;GO:0060291|long-term synaptic potentiation;GO:1903829|positive regulation of cellular protein localization;GO:0007204|positive regulation of cytosolic calcium ion concentration;GO:0070374|positive regulation of ERK1 and ERK2 cascade;GO:0045743|positive regulation of fibroblast growth factor receptor signaling pathway;GO:00…	GO:0009986|cell surface;GO:0030425|dendrite;GO:0060077|inhibitory synapse;GO:0016021|integral component of membrane;GO:0014069|postsynaptic density;GO:0042734|presynaptic membrane;	GO:0050839|cell adhesion molecule binding;GO:0004714|transmembrane receptor protein tyrosine kinase activity;GO:0005105|type 1 fibroblast growth factor receptor binding;	.	.
gene11140	1.57974	1.73157	1.27923	1.51675	4.70031	2.96959	CD276	protein_coding	chrNC_030817.1:80911808-80946803:-	gi|594075432|ref|XP_006061492.1|	2697	0	PREDICTED: CD276 antigen isoform X1 [Bubalus bubalis]	gi|594075431|ref|XM_006061430.1|	2682	0	PREDICTED: Bubalus bubalis CD276 molecule (CD276), transcript variant X1, mRNA	Q5ZPR3	952	0	CD276 antigen	.	.	.	.	.	.	.	GO:0008283|cell proliferation;GO:0006955|immune response;GO:0050728|negative regulation of inflammatory response;GO:0045077|negative regulation of interferon-gamma biosynthetic process;GO:0045085|negative regulation of interleukin-2 biosynthetic process;GO:0042130|negative regulation of T cell proliferation;GO:0030501|positive regulation of bone mineralization;GO:0045078|positive regulation of in…	GO:0009897|external side of plasma membrane;GO:0070062|extracellular exosome;GO:0016021|integral component of membrane;	GO:0005102|receptor binding;	K06746	B7H3, CD276; immune costimulatory protein B7-H3
gene11141	0	0	0	0	0	0.205717	LOC102176329	pseudogene	chrNC_030817.1:80956478-80966565:+	gi|74003749|ref|XP_545287.2|	266	7e-28	PREDICTED: ribosomal protein L22-like 1 [Canis lupus familiaris]	gi|593708486|ref|XM_007100803.1|	208	9e-104	PREDICTED: Physeter catodon ribosomal protein L22-like 1 (RPL22L1), mRNA	Q6P5R6	107	7e-29	60S ribosomal protein L22-like 1	.	.	.	.	.	.	.	GO:0002181|cytoplasmic translation;	GO:0022625|cytosolic large ribosomal subunit;	GO:0003735|structural constituent of ribosome;	K02891	RP-L22e, RPL22; large subunit ribosomal protein L22e
gene11146	13.0087	10.4813	8.84902	8.19917	12.7676	12.6614	NEO1	protein_coding	chrNC_030817.1:81303395-81537829:-	gi|803249038|ref|XP_011984499.1|	7250	0	PREDICTED: neogenin isoform X2 [Ovis aries musimon]	gi|556780846|ref|XM_005985388.1|	4872	0	PREDICTED: Pantholops hodgsonii neogenin 1 (NEO1), mRNA	Q92859	2528	0	Neogenin	.	.	.	.	.	.	.	GO:0007411|axon guidance;GO:0007155|cell adhesion;GO:0055072|iron ion homeostasis;GO:0030513|positive regulation of BMP signaling pathway;	GO:0005794|Golgi apparatus;GO:0005887|integral component of plasma membrane;GO:0005654|nucleoplasm;GO:0005886|plasma membrane;GO:0098797|plasma membrane protein complex;	GO:0039706|co-receptor binding;GO:0004872|receptor activity;	K06766	NEO1; neogenin
gene11147	0	0	0	0	0.0413675	0	LOC102181783	pseudogene	chrNC_030817.1:81736246-81737125:+	gi|556761622|ref|XP_005976116.1|	446	3e-52	PREDICTED: cytochrome c-like [Pantholops hodgsonii]	gi|556762724|ref|XM_005976593.1|	801	0	PREDICTED: Pantholops hodgsonii cytochrome c-like (LOC102341808), mRNA	P62896	174	1e-52	Cytochrome c	SPCC191.07	140	4e-40	COG3474	.	.	.	GO:0006915|apoptotic process;GO:0055114|oxidation-reduction process;	GO:0005758|mitochondrial intermembrane space;GO:0070469|respiratory chain;	GO:0009055|electron carrier activity;GO:0020037|heme binding;GO:0046872|metal ion binding;	K08738	CYC; cytochrome c
gene11144	0	0.0751674	0.0774949	0.0885785	0.0778682	0.0800866	REC114	protein_coding	chrNC_030817.1:81061570-81170567:-	gi|556780743|ref|XP_005985398.1|	1240	1e-169	PREDICTED: meiotic recombination protein REC114-like [Pantholops hodgsonii]	gi|556780742|ref|XM_005985336.1|	777	0	PREDICTED: Pantholops hodgsonii chromosome unknown open reading frame, human C15orf60 (LOC102333915), mRNA	Q7Z4M0	336	2e-113	Meiotic recombination protein REC114	.	.	.	.	.	.	.	GO:0006310|DNA recombination;GO:0051321|meiotic cell cycle;	.	.	.	.
gene11145	0.0232065	0.010202	0.0210358	0.0240444	0.0634113	0.0217393	HCN4	protein_coding	chrNC_030817.1:81243193-81288155:+	gi|803249070|ref|XP_011984517.1|	3993	0	PREDICTED: potassium/sodium hyperpolarization-activated cyclic nucleotide-gated channel 4 isoform X3 [Ovis aries musimon]	gi|210147528|ref|NM_005477.2|	3867	0	Homo sapiens hyperpolarization activated cyclic nucleotide gated potassium channel 4 (HCN4), mRNA	Q9Y3Q4	1512	0	Potassium/sodium hyperpolarization-activated cyclic nucleotide-gated channel 4	mll3241_2	70.1	3e-12	COG0664	.	.	.	GO:0008015|blood circulation;GO:0006812|cation transport;GO:0071320|cellular response to cAMP;GO:0071321|cellular response to cGMP;GO:0006936|muscle contraction;GO:0071805|potassium ion transmembrane transport;GO:0055117|regulation of cardiac muscle contraction;GO:0002027|regulation of heart rate;GO:0086091|regulation of heart rate by cardiac conduction;GO:0003254|regulation of membrane depolariz…	GO:0005887|integral component of plasma membrane;GO:0031226|intrinsic component of plasma membrane;GO:0048471|perinuclear region of cytoplasm;GO:0005886|plasma membrane;	GO:0030552|cAMP binding;GO:0005222|intracellular cAMP activated cation channel activity;GO:0005249|voltage-gated potassium channel activity;GO:0005248|voltage-gated sodium channel activity;	K04957	HCN4; hyperpolarization activated cyclic nucleotide-gated potassium channel 4
gene19384	0.137961	0.0849104	0.0291798	0.076236	0.238752	0.103391	CACNA1G	protein_coding	chrNC_030826.1:35745749-35808272:-	gi|803245943|ref|XP_011982968.1|	10366	0	PREDICTED: voltage-dependent T-type calcium channel subunit alpha-1G isoform X3 [Ovis aries musimon]	gi|300797945|ref|NM_001193140.1|	7336	0	Bos taurus calcium channel, voltage-dependent, T type, alpha 1G subunit (CACNA1G), mRNA	O43497	235	2e-60	Voltage-dependent T-type calcium channel subunit alpha-1G	.	.	.	.	.	.	.	GO:0086016|AV node cell action potential;GO:0086027|AV node cell to bundle of His cell signaling;GO:0070509|calcium ion import;GO:0070588|calcium ion transmembrane transport;GO:0007268|synaptic transmission;GO:0086010|membrane depolarization during action potential;GO:0086045|membrane depolarization during AV node cell action potential;GO:0086046|membrane depolarization during SA node cell action…	GO:0005737|cytoplasm;GO:0005886|plasma membrane;GO:0005891|voltage-gated calcium channel complex;	GO:0008332|low voltage-gated calcium channel activity;GO:0097110|scaffold protein binding;GO:0086056|voltage-gated calcium channel activity involved in AV node cell action potential;GO:0086059|voltage-gated calcium channel activity involved SA node cell action potential;	K04854	CACNA1G; voltage-dependent calcium channel T type alpha-1G
gene19385	0.206728	0.0302938	0.0624636	0.0118996	0.0627645	0.161381	SPATA20	protein_coding	chrNC_030826.1:35813683-35821728:-	gi|803245967|ref|XP_011982980.1|	4292	0	PREDICTED: spermatogenesis-associated protein 20 isoform X3 [Ovis aries musimon]	gi|594032966|ref|XM_006041167.1|	2575	0	PREDICTED: Bubalus bubalis spermatogenesis associated 20 (SPATA20), transcript variant X2, mRNA	Q8TB22	1517	0	Spermatogenesis-associated protein 20	MA3726	546	0	COG1331	.	.	.	GO:0030154|cell differentiation;GO:0071554|cell wall organization or biogenesis;GO:0007275|multicellular organismal development;GO:0007283|spermatogenesis;	GO:0005576|extracellular region;GO:0005886|plasma membrane;	GO:0003824|catalytic activity;	.	.
gene19386	0	0.00801752	0.00826577	0	0	0	EPN3	protein_coding	chrNC_030826.1:35824374-35835115:-	gi|742137326|ref|XP_010841460.1|	2645	0	PREDICTED: epsin-3 [Bison bison bison]	gi|556738879|ref|XM_005964948.1|	1918	0	PREDICTED: Pantholops hodgsonii epsin 3 (EPN3), mRNA	Q9H201	875	0	Epsin-3	.	.	.	.	.	.	.	.	GO:0005905|coated pit;GO:0030136|clathrin-coated vesicle;GO:0070062|extracellular exosome;GO:0019897|extrinsic component of plasma membrane;GO:0043231|intracellular membrane-bounded organelle;GO:0005654|nucleoplasm;GO:0005634|nucleus;GO:0048471|perinuclear region of cytoplasm;	GO:0008289|lipid binding;	K12471	EPN; epsin
gene19380	0	0	0	0	0	0.0379721	LOC102186904	pseudogene	chrNC_030826.1:35662575-35671954:+	gi|27700316|ref|XP_230013.1|	224	3e-31	PREDICTED: 60S ribosomal protein L15-like [Rattus norvegicus]	gi|545861060|ref|XM_003358335.2|	193	6e-95	PREDICTED: Sus scrofa 60S ribosomal protein L15-like (LOC100620439), transcript variant X1, mRNA	P61314	72	2e-31	60S ribosomal protein L15	YMR121c	53.9	1e-16	COG1632	.	.	.	GO:0002181|cytoplasmic translation;GO:0045471|response to ethanol;	GO:0031672|A band;GO:0022625|cytosolic large ribosomal subunit;GO:0016020|membrane;	GO:0003735|structural constituent of ribosome;	K02877	RP-L15e, RPL15; large subunit ribosomal protein L15e
gene19381	25.8709	22.2555	22.8652	23.1962	22.3568	22.7885	ANKRD40	protein_coding	chrNC_030826.1:35671705-35687911:+	gi|803245937|ref|XP_011982965.1|	1469	0	PREDICTED: ankyrin repeat domain-containing protein 40 isoform X1 [Ovis aries musimon]	gi|548508659|ref|XM_005693661.1|	3188	0	PREDICTED: Capra hircus ankyrin repeat domain 40 (ANKRD40), mRNA	Q6AI12	447	9e-146	Ankyrin repeat domain-containing protein 40	.	.	.	.	.	.	.	GO:0002181|cytoplasmic translation;GO:0045471|response to ethanol;	GO:0031672|A band;GO:0022625|cytosolic large ribosomal subunit;GO:0016020|membrane;	GO:0003735|structural constituent of ribosome;	.	.
gene19382	0.227283	0.266447	0.156078	0.27117	0.639867	0.361308	ABCC3	protein_coding	chrNC_030826.1:35689362-35737963:-	gi|803245927|ref|XP_011982960.1|	7798	0	PREDICTED: canalicular multispecific organic anion transporter 2 isoform X2 [Ovis aries musimon]	gi|556738236|ref|XM_005964632.1|	4884	0	PREDICTED: Pantholops hodgsonii ATP-binding cassette, sub-family C (CFTR/MRP), member 3 (ABCC3), mRNA	O15438	994	0	Canalicular multispecific organic anion transporter 2	YDR135c	974	0	COG1132	.	.	.	GO:0015721|bile acid and bile salt transport;GO:0055085|transmembrane transport;GO:0006810|transport;	GO:0005887|integral component of plasma membrane;GO:0016020|membrane;GO:0005886|plasma membrane;	GO:0005524|ATP binding;GO:0042626|ATPase activity, coupled to transmembrane movement of substances;GO:0043225|anion transmembrane-transporting ATPase activity;GO:0015432|bile acid-exporting ATPase activity;GO:0008514|organic anion transmembrane transporter activity;	K05667	ABCC3; ATP-binding cassette, subfamily C (CFTR/MRP), member 3
gene19388	0.436381	0.451391	0.63988	0.292559	0.4793	0.444861	MYCBPAP	protein_coding	chrNC_030826.1:35836374-35861489:-	gi|803245977|ref|XP_011982985.1|	4608	0	PREDICTED: MYCBP-associated protein isoform X9 [Ovis aries musimon]	gi|548510299|ref|XM_005694262.1|	2883	0	PREDICTED: Capra hircus MYCBP associated protein (MYCBPAP), mRNA	Q8TBZ2	1246	0	MYCBP-associated protein	.	.	.	.	.	.	.	GO:0030154|cell differentiation;GO:0007268|synaptic transmission;GO:0007275|multicellular organismal development;GO:0007283|spermatogenesis;	GO:0005737|cytoplasm;GO:0016020|membrane;	.	.	.
gene19389	2.50184	3.39955	3.74846	3.3634	3.87951	3.9513	RSAD1	protein_coding	chrNC_030826.1:35875833-35885032:-	gi|803246000|ref|XP_011982995.1|	1840	0	PREDICTED: radical S-adenosyl methionine domain-containing protein 1, mitochondrial isoform X4 [Ovis aries musimon]	gi|556738246|ref|XM_005964637.1|	1798	0	PREDICTED: Pantholops hodgsonii radical S-adenosyl methionine domain containing 1 (RSAD1), mRNA	A5D7B1	121	3e-28	Radical S-adenosyl methionine domain-containing protein 1, mitochondrial	SMc01147	247	7e-74	COG0635	.	.	.	GO:0006779|porphyrin-containing compound biosynthetic process;	GO:0005739|mitochondrion;	GO:0051539|4 iron, 4 sulfur cluster binding;GO:0004109|coproporphyrinogen oxidase activity;GO:0046872|metal ion binding;	.	.
gene7378	3.40244	5.37531	2.40061	0.78133	2.55936	3.16209	SH3RF2	protein_coding	chrNC_030814.1:53163223-53312400:-	gi|548474749|ref|XP_005683150.1|	3291	0	PREDICTED: putative E3 ubiquitin-protein ligase SH3RF2 isoform X1 [Capra hircus]	gi|548474748|ref|XM_005683093.1|	3845	0	PREDICTED: Capra hircus SH3 domain containing ring finger 2 (SH3RF2), transcript variant X1, mRNA	Q8TEC5	860	0	Putative E3 ubiquitin-protein ligase SH3RF2	.	.	.	.	.	.	.	GO:0010923|negative regulation of phosphatase activity;GO:0016567|protein ubiquitination;	GO:0005654|nucleoplasm;	GO:0016874|ligase activity;GO:0019902|phosphatase binding;GO:0008157|protein phosphatase 1 binding;GO:0004864|protein phosphatase inhibitor activity;GO:0008270|zinc ion binding;	K12171	SH3RF, POSH; E3 ubiquitin-protein ligase SH3RF [EC:2.3.2.27]
gene8961	8.30384	7.31321	5.60555	2.72274	6.48648	11.0236	TMEM2	protein_coding	chrNC_030815.1:47675207-47756816:-	gi|548476634|ref|XP_005683802.1|	7208	0	PREDICTED: transmembrane protein 2 isoform X1 [Capra hircus]	gi|548476633|ref|XM_005683745.1|	6329	0	PREDICTED: Capra hircus transmembrane protein 2 (TMEM2), transcript variant X1, mRNA	Q9UHN6	2555	0	Transmembrane protein 2	.	.	.	.	.	.	.	GO:0007275|multicellular organismal development;	GO:0005913|cell-cell adherens junction;GO:0070062|extracellular exosome;GO:0016021|integral component of membrane;	GO:0098641|cadherin binding involved in cell-cell adhesion;	.	.
gene8963	2.19932	1.42727	1.66133	2.36011	2.4563	3.15172	ABHD17B	protein_coding	chrNC_030815.1:47856656-47901320:-	gi|803013893|ref|XP_004004357.2|	1581	0	PREDICTED: alpha/beta hydrolase domain-containing protein 17B isoform X1 [Ovis aries]	gi|594101861|ref|XM_006073948.1|	2553	0	PREDICTED: Bubalus bubalis abhydrolase domain containing 17B (ABHD17B), transcript variant X1, mRNA	Q5VST6	533	0	Protein ABHD17B	all8511	140	2e-36	COG1073	.	.	.	.	GO:0005576|extracellular region;GO:0016020|membrane;	GO:0016787|hydrolase activity;	.	.
gene22271	2.27266	3.72079	3.40978	2.92309	3.7831	4.99207	LOC102180587	protein_coding	chrNC_030830.1:18950282-18950791:+	gi|149029297|gb|EDL84564.1|	484	6e-59	histone 1, H2bn (predicted) [Rattus norvegicus]	gi|548534562|ref|XM_005701694.1|	488	0	PREDICTED: Capra hircus histone H2B type 1-like (LOC102180587), mRNA	Q99877	188	9e-60	Histone H2B type 1-N	.	.	.	.	.	.	.	GO:0006334|nucleosome assembly;	GO:0005737|cytoplasm;GO:0070062|extracellular exosome;GO:0000788|nuclear nucleosome;GO:0005654|nucleoplasm;GO:0000786|nucleosome;GO:0005634|nucleus;	GO:0003677|DNA binding;	K11252	H2B; histone H2B
gene8967	166.376	131.326	117.471	102.11	108.103	188.177	ZFAND5	protein_coding	chrNC_030815.1:48393269-48404753:-	gi|694930263|ref|XP_009455007.1|	953	7e-120	PREDICTED: AN1-type zinc finger protein 5 isoform X2 [Pan troglodytes]	gi|548476696|ref|XM_005683752.1|	2100	0	PREDICTED: Capra hircus zinc finger, AN1-type domain 5 (ZFAND5), mRNA	O76080	363	1e-116	AN1-type zinc finger protein 5	.	.	.	.	.	.	.	GO:0060324|face development;GO:0010761|fibroblast migration;GO:0001701|in utero embryonic development;GO:0048008|platelet-derived growth factor receptor signaling pathway;GO:0003016|respiratory system process;GO:0048705|skeletal system morphogenesis;GO:0048745|smooth muscle tissue development;GO:0001944|vasculature development;	GO:0005737|cytoplasm;	GO:0003677|DNA binding;GO:0008270|zinc ion binding;	.	.
gene8966	0.0579448	0.0445787	0.0131312	0.0150092	0.0131944	0.0474961	GDA	protein_coding	chrNC_030815.1:48163890-48299507:+	gi|548476692|ref|XP_005683808.1|	2285	0	PREDICTED: guanine deaminase [Capra hircus]	gi|548476691|ref|XM_005683751.1|	2399	0	PREDICTED: Capra hircus guanine deaminase (GDA), mRNA	Q9Y2T3	807	0	Guanine deaminase	SPCC1672.03c	313	8e-92	COG0402	.	.	.	GO:0006147|guanine catabolic process;GO:0046098|guanine metabolic process;GO:0007399|nervous system development;GO:0006139|nucleobase-containing compound metabolic process;GO:0006195|purine nucleotide catabolic process;	GO:0005829|cytosol;GO:0070062|extracellular exosome;GO:0005622|intracellular;	GO:0008892|guanine deaminase activity;GO:0008270|zinc ion binding;	K01487	E3.5.4.3, guaD; guanine deaminase [EC:3.5.4.3]
gene4667	0.537678	0.709119	0.580219	0.961646	0.775409	0.791503	THSD7A	protein_coding	chrNC_030811.1:100574258-101056031:+	gi|426228309|ref|XP_004008255.1|	8060	0	PREDICTED: thrombospondin type-1 domain-containing protein 7A isoform X1 [Ovis aries]	gi|548462281|ref|XM_005679017.1|	5920	0	PREDICTED: Capra hircus thrombospondin, type I, domain containing 7A (THSD7A), mRNA	Q9UPZ6	2961	0	Thrombospondin type-1 domain-containing protein 7A	.	.	.	.	.	.	.	GO:0001525|angiogenesis;GO:0030154|cell differentiation;	GO:0070062|extracellular exosome;GO:0016021|integral component of membrane;GO:0005886|plasma membrane;	.	.	.
gene2981	7.20261	4.81292	5.91951	6.36814	3.98251	4.96914	RNPC3	protein_coding	chrNC_030810.1:80656949-80688529:+	gi|548458893|ref|XP_005678080.1|	2418	0	PREDICTED: RNA-binding protein 40 isoform X3 [Capra hircus]	gi|548458888|ref|XM_005678021.1|	3179	0	PREDICTED: Capra hircus RNA-binding region (RNP1, RRM) containing 3 (RNPC3), transcript variant X1, mRNA	Q3MHP0	865	0	RNA-binding protein 40	.	.	.	.	.	.	.	GO:0032502|developmental process;GO:0000398|mRNA splicing, via spliceosome;	GO:0005689|U12-type spliceosomal complex;	GO:0000166|nucleotide binding;GO:0097157|pre-mRNA intronic binding;GO:0030626|U12 snRNA binding;	K13157	RNPC3; U11/U12 small nuclear ribonucleoprotein 65 kDa protein
gene2983	0.0225422	0	0	0.116781	0.0615963	0.021117	LOC102169350	protein_coding	chrNC_030810.1:80781801-80795185:+	gi|548458885|ref|XP_005678076.1|	2751	0	PREDICTED: alpha-amylase 2B [Capra hircus]	gi|548458884|ref|XM_005678019.1|	1764	0	PREDICTED: Capra hircus amylase, alpha 2B (pancreatic) (AMY2B), mRNA	P19961	952	0	Alpha-amylase 2B	CAP0098	93.2	3e-19	COG0366	.	.	.	GO:0005975|carbohydrate metabolic process;GO:0007586|digestion;	GO:0070062|extracellular exosome;	GO:0004556|alpha-amylase activity;GO:0046872|metal ion binding;	K01176	E3.2.1.1, amyA, malS; alpha-amylase [EC:3.2.1.1]
gene2982	80.9139	42.1655	51.6008	55.5724	50.9754	46.1723	LOC102169641	protein_coding	chrNC_030810.1:80732412-80757937:+	gi|548458887|ref|XP_005678077.1|	2606	0	PREDICTED: pancreatic alpha-amylase [Capra hircus]	gi|548458886|ref|XM_005678020.1|	1975	0	PREDICTED: Capra hircus amylase, alpha 2A (pancreatic) (AMY2A), mRNA	P04746	896	0	Pancreatic alpha-amylase	CAP0098	80.5	5e-15	COG0366	.	.	.	GO:0016052|carbohydrate catabolic process;GO:0005975|carbohydrate metabolic process;GO:0044245|polysaccharide digestion;	GO:0070062|extracellular exosome;GO:0005576|extracellular region;GO:0005615|extracellular space;	GO:0004556|alpha-amylase activity;GO:0005509|calcium ion binding;GO:0031404|chloride ion binding;	K01176	E3.2.1.1, amyA, malS; alpha-amylase [EC:3.2.1.1]
gene2989	0	0.05365	0	0	0	0	LOC102168226	pseudogene	chrNC_030810.1:84151340-84152878:+	gi|741915310|ref|XP_010799924.1|	545	2e-66	PREDICTED: non-histone chromosomal protein HMG-14 isoform X1 [Bos taurus]	gi|548506508|ref|XR_310760.1|	595	0	PREDICTED: Capra hircus non-histone chromosomal protein HMG-14-like (LOC102174968), misc_RNA	P02316	62.8	4e-26	Non-histone chromosomal protein HMG-14	.	.	.	.	.	.	.	.	GO:0000785|chromatin;GO:0005634|nucleus;	GO:0003677|DNA binding;	K11299	HMGN1; high-mobility group nucleosome-binding domain-containing protein 1
gene13386	1.54519	1.66275	1.60971	0.645172	1.19734	0.756156	SOX18	protein_coding	chrNC_030820.1:53143569-53145450:+	gi|803207978|ref|XP_011964514.1|	1104	6e-143	PREDICTED: transcription factor SOX-18 [Ovis aries musimon]	gi|115495254|ref|NM_001075789.1|	1555	0	Bos taurus SRY (sex determining region Y)-box 18 (SOX18), mRNA	P35713	374	6e-123	Transcription factor SOX-18	SPAC57A10.09c	48.9	4e-06	COG5648	.	.	.	GO:0001525|angiogenesis;GO:0043534|blood vessel endothelial cell migration;GO:0048469|cell maturation;GO:0035050|embryonic heart tube development;GO:0060956|endocardial cell differentiation;GO:0060214|endocardium formation;GO:0061028|establishment of endothelial barrier;GO:0022405|hair cycle process;GO:0001942|hair follicle development;GO:0001947|heart looping;GO:0001701|in utero embryonic develo…	GO:0000790|nuclear chromatin;GO:0044798|nuclear transcription factor complex;GO:0005634|nucleus;	GO:0000978|RNA polymerase II core promoter proximal region sequence-specific DNA binding;GO:0044212|transcription regulatory region DNA binding;GO:0001077|transcriptional activator activity, RNA polymerase II core promoter proximal region sequence-specific binding;	K09270	SOX7S; transcription factor SOX7/8/10/18 (SOX group E/F)
gene13387	12.6761	14.2883	11.7893	12.9288	17.3126	19.8818	PRPF6	protein_coding	chrNC_030820.1:53156897-53192582:-	gi|440894604|gb|ELR47014.1|	4568	0	Pre-mRNA-processing factor 6, partial [Bos mutus]	gi|556759023|ref|XM_005974778.1|	2922	0	PREDICTED: Pantholops hodgsonii pre-mRNA processing factor 6 (PRPF6), transcript variant X1, mRNA	Q2KJJ0	1746	0	Pre-mRNA-processing factor 6	.	.	.	.	.	.	.	GO:0045944|positive regulation of transcription from RNA polymerase II promoter;GO:0006403|RNA localization;GO:0000244|spliceosomal tri-snRNP complex assembly;	GO:0071013|catalytic step 2 spliceosome;GO:0016020|membrane;GO:0016607|nuclear speck;GO:0046540|U4/U6 x U5 tri-snRNP complex;GO:0005682|U5 snRNP;	GO:0044822|poly(A) RNA binding;GO:0043021|ribonucleoprotein complex binding;GO:0003713|transcription coactivator activity;	K12855	PRPF6, PRP6; pre-mRNA-processing factor 6
gene13384	0.412035	0.534788	0.391279	0.46757	1.07226	0.716828	RGS19	protein_coding	chrNC_030820.1:53118290-53124458:+	gi|528973981|ref|XP_005214874.1|	939	1e-119	PREDICTED: regulator of G-protein signaling 19 isoform X1 [Bos taurus]	gi|594041919|ref|XM_006045439.1|	1528	0	PREDICTED: Bubalus bubalis regulator of G-protein signaling 19 (RGS19), transcript variant X1, mRNA	Q08DC7	320	3e-105	Regulator of G-protein signaling 19	.	.	.	.	.	.	.	GO:0006914|autophagy;GO:0008219|cell death;GO:0030154|cell differentiation;GO:0071407|cellular response to organic cyclic compound;GO:0009950|dorsal/ventral axis specification;GO:0090090|negative regulation of canonical Wnt signaling pathway;GO:0035412|regulation of catenin import into nucleus;GO:0006355|regulation of transcription, DNA-templated;GO:0090244|Wnt signaling pathway involved in somit…	GO:0030877|beta-catenin destruction complex;GO:0005938|cell cortex;GO:0005881|cytoplasmic microtubule;GO:0016023|cytoplasmic membrane-bounded vesicle;GO:0005886|plasma membrane;GO:0014069|postsynaptic density;	GO:0070016|armadillo repeat domain binding;GO:0008013|beta-catenin binding;GO:0005096|GTPase activator activity;GO:0019901|protein kinase binding;	K16449	RGS; regulator of G-protein signaling
gene13385	7.21385	7.36696	6.03137	7.12613	11.5291	11.3329	TCEA2	protein_coding	chrNC_030820.1:53125287-53132799:-	gi|803207966|ref|XP_011964508.1|	1681	0	PREDICTED: transcription elongation factor A protein 2 isoform X4 [Ovis aries musimon]	gi|594041949|ref|XM_006045454.1|	1190	0	PREDICTED: Bubalus bubalis transcription elongation factor A (SII), 2 (TCEA2), transcript variant X1, mRNA	Q148K0	556	0	Transcription elongation factor A protein 2	SPAC20H4.03c	150	1e-40	COG1594	.	.	.	GO:0032784|regulation of DNA-templated transcription, elongation;GO:0006357|regulation of transcription from RNA polymerase II promoter;GO:0006351|transcription, DNA-templated;	GO:0005634|nucleus;	GO:0003677|DNA binding;GO:0008270|zinc ion binding;	K03145	TFIIS; transcription elongation factor S-II
gene13382	0.0400475	0.0234741	0.0363015	0.0138312	0.0486351	0.0375155	OPRL1	protein_coding	chrNC_030820.1:53099266-53108772:-	gi|803136556|ref|XP_012044190.1|	1511	0	PREDICTED: nociceptin receptor isoform X3 [Ovis aries]	gi|594041937|ref|XM_006045448.1|	2562	0	PREDICTED: Bubalus bubalis opiate receptor-like 1 (OPRL1), transcript variant X7, mRNA	P41146	543	0	Nociceptin receptor	.	.	.	.	.	.	.	GO:0007193|adenylate cyclase-inhibiting G-protein coupled receptor signaling pathway;GO:0007268|synaptic transmission;GO:0042755|eating behavior;GO:0044849|estrous cycle;GO:0045776|negative regulation of blood pressure;GO:0030818|negative regulation of cAMP biosynthetic process;GO:1901386|negative regulation of voltage-gated calcium channel activity;GO:0007218|neuropeptide signaling pathway;GO:00…	GO:0016023|cytoplasmic membrane-bounded vesicle;GO:0005887|integral component of plasma membrane;GO:0043005|neuron projection;GO:0005886|plasma membrane;	GO:0004930|G-protein coupled receptor activity;GO:0042923|neuropeptide binding;GO:0001626|nociceptin receptor activity;	K04216	OPRL1; nociceptin receptor
gene22484	0.83621	0.55517	0	0.583495	0.341962	0.159866	LOC108633460	protein_coding	chrNC_030830.1:21431910-21436484:+	gi|2864772|dbj|BAA24756.1|	1398	0	MHC class I heavy chain [Bos taurus]	gi|84370060|ref|NM_001038518.1|	1039	0	Bos taurus MHC class I heavy chain (BOLA), transcript variant 1, mRNA	P13753	516	7e-176	BOLA class I histocompatibility antigen, alpha chain BL3-7	.	.	.	.	.	.	.	GO:0002474|antigen processing and presentation of peptide antigen via MHC class I;GO:0006955|immune response;	GO:0016021|integral component of membrane;GO:0042612|MHC class I protein complex;	.	.	.
gene22487	3.63539	3.6475	3.3646	2.89568	3.03279	3.53849	LOC102189637	protein_coding	chrNC_030830.1:21522685-21534735:+	gi|426250624|ref|XP_004019035.1|	2501	0	PREDICTED: E3 ubiquitin-protein ligase TRIM39 [Ovis aries]	gi|548518020|ref|XM_005696616.1|	3124	0	PREDICTED: Capra hircus tripartite motif containing 39 (TRIM39), mRNA	Q1XHU0	945	0	E3 ubiquitin-protein ligase TRIM39	.	.	.	.	.	.	.	GO:0006915|apoptotic process;GO:2000059|negative regulation of protein ubiquitination involved in ubiquitin-dependent protein catabolic process;GO:2001235|positive regulation of apoptotic signaling pathway;GO:0016567|protein ubiquitination;	GO:0005829|cytosol;GO:0005739|mitochondrion;	GO:0016874|ligase activity;GO:0008270|zinc ion binding;	K12015	TRIM39; tripartite motif-containing protein 39 [EC:2.3.2.27]
gene22486	14.8699	10.2447	12.9928	14.3145	18.0754	12.7169	LOC102188814	protein_coding	chrNC_030830.1:21484754-21522073:-	gi|803188426|ref|XP_011956355.1|	1866	0	PREDICTED: BOLA class I histocompatibility antigen, alpha chain BL3-7-like isoform X1 [Ovis aries]	gi|548518012|ref|XM_005696612.1|	1732	0	PREDICTED: Capra hircus BOLA class I histocompatibility antigen, alpha chain BL3-7-like (LOC102188814), transcript variant X1, mRNA	P13753	342	4e-110	BOLA class I histocompatibility antigen, alpha chain BL3-7	.	.	.	.	.	.	.	GO:0002474|antigen processing and presentation of peptide antigen via MHC class I;GO:0006955|immune response;	GO:0016021|integral component of membrane;GO:0042612|MHC class I protein complex;	.	.	.
gene22481	46.1122	34.1627	44.968	39.4621	60.0451	28.0866	LOC102181202	protein_coding	chrNC_030830.1:21329008-21332764:+	gi|512134772|gb|AGN98182.1|	1583	0	MHC class I antigen [Ovis aries]	gi|61553196|gb|BT021519.1|	1017	0	Bos taurus major histocompatibility complex, class I, B (HLA-B), mRNA, complete cds	P13753	582	0	BOLA class I histocompatibility antigen, alpha chain BL3-7	.	.	.	.	.	.	.	GO:0002474|antigen processing and presentation of peptide antigen via MHC class I;GO:0006955|immune response;	GO:0016021|integral component of membrane;GO:0042612|MHC class I protein complex;	.	.	.
gene22480	2.04468	1.49108	1.67898	1.71972	2.28959	2.33229	TRIM26	protein_coding	chrNC_030830.1:21284279-21302138:-	gi|594075811|ref|XP_006061672.1|	2394	0	PREDICTED: tripartite motif-containing protein 26 isoform X1 [Bubalus bubalis]	gi|556739902|ref|XM_005965441.1|	2786	0	PREDICTED: Pantholops hodgsonii tripartite motif containing 26 (TRIM26), mRNA	Q12899	884	0	Tripartite motif-containing protein 26	YCR066w	56.6	3e-07	COG5432	.	.	.	GO:0045087|innate immune response;GO:0060333|interferon-gamma-mediated signaling pathway;GO:0046597|negative regulation of viral entry into host cell;GO:1902187|negative regulation of viral release from host cell;GO:0051091|positive regulation of sequence-specific DNA binding transcription factor activity;	GO:0005829|cytosol;	GO:0003677|DNA binding;GO:0046872|metal ion binding;GO:0008270|zinc ion binding;	K12008	TRIM26; tripartite motif-containing protein 26
gene13388	0.621715	0.921469	0.644069	0.625758	0.663351	1.06497	SAMD10	protein_coding	chrNC_030820.1:53193878-53198630:+	gi|803207954|ref|XP_011964502.1|	880	5e-110	PREDICTED: sterile alpha motif domain-containing protein 10 isoform X3 [Ovis aries musimon]	gi|548490782|ref|XM_005688392.1|	1849	0	PREDICTED: Capra hircus sterile alpha motif domain containing 10 (SAMD10), mRNA	Q9BYL1	321	6e-103	Sterile alpha motif domain-containing protein 10	.	.	.	.	.	.	.	GO:0045944|positive regulation of transcription from RNA polymerase II promoter;GO:0006403|RNA localization;GO:0000244|spliceosomal tri-snRNP complex assembly;	GO:0071013|catalytic step 2 spliceosome;GO:0016020|membrane;GO:0016607|nuclear speck;GO:0046540|U4/U6 x U5 tri-snRNP complex;GO:0005682|U5 snRNP;	GO:0044822|poly(A) RNA binding;GO:0043021|ribonucleoprotein complex binding;GO:0003713|transcription coactivator activity;	.	.
gene13389	3.25159	3.01377	2.19829	2.30214	3.55396	3.92808	ZNF512B	protein_coding	chrNC_030820.1:53200864-53211439:+	gi|803207927|ref|XP_011964491.1|	4053	0	PREDICTED: zinc finger protein 512B isoform X2 [Ovis aries musimon]	gi|556759027|ref|XM_005974780.1|	5634	0	PREDICTED: Pantholops hodgsonii zinc finger protein 512B (ZNF512B), mRNA	Q96KM6	1337	0	Zinc finger protein 512B	.	.	.	.	.	.	.	GO:0006355|regulation of transcription, DNA-templated;GO:0006351|transcription, DNA-templated;	GO:0005634|nucleus;	GO:0003677|DNA binding;GO:0046872|metal ion binding;	.	.
gene26038	0.0351516	0.247253	0.159318	0	0.224119	0.0658584	RHOD	protein_coding	chrNC_030836.1:45425465-45434770:+	gi|803224982|ref|XP_011972797.1|	1116	2e-150	PREDICTED: rho-related GTP-binding protein RhoD isoform X2 [Ovis aries musimon]	gi|594099222|ref|XM_006072687.1|	966	0	PREDICTED: Bubalus bubalis ras homolog family member D (RHOD), mRNA	O00212	393	1e-135	Rho-related GTP-binding protein RhoD	.	.	.	.	.	.	.	GO:0051017|actin filament bundle assembly;GO:0048041|focal adhesion assembly;GO:0030032|lamellipodium assembly;GO:0045785|positive regulation of cell adhesion;GO:0030335|positive regulation of cell migration;GO:0006605|protein targeting;GO:2000249|regulation of actin cytoskeleton reorganization;GO:0051893|regulation of focal adhesion assembly;GO:0051056|regulation of small GTPase mediated signal …	GO:0005829|cytosol;GO:0005769|early endosome;GO:0010008|endosome membrane;GO:0005886|plasma membrane;	GO:0005525|GTP binding;GO:0003924|GTPase activity;	K07530	RHOD; Ras homolog gene family, member D
gene26039	0.160705	0.0565191	0	0.0832539	0.0439124	0.030109	LOC108634219	protein_coding	chrNC_030836.1:45464334-45471280:-	gi|741905205|ref|XP_010824655.1|	481	6e-49	PREDICTED: basic proline-rich protein-like [Bos taurus]	gi|22415810|dbj|AP000729.4|	686	0	Homo sapiens genomic DNA, chromosome 11 clone:RP11-699D4, complete sequence	.	.	.	.	.	.	.	.	.	.	.	.	.	.	.	.
gene26268	4.28222	4.07884	3.55819	2.58815	2.92527	4.34577	MIR421	miRNA	chrNW_017189516.1:8596977-8597088:+	.	.	.	.	gi|556764430|ref|XR_319263.1|	112	5e-51	PREDICTED: Pantholops hodgsonii uncharacterized LOC102322587 (LOC102322587), misc_RNA	.	.	.	.	.	.	.	.	.	.	.	.	.	.	.	.
gene26030	4.13408	2.48827	3.01802	4.01025	3.6138	4.66544	LOC102180196	protein_coding	chrNC_030836.1:45081312-45091161:-	gi|548528034|ref|XP_005699993.1|	1717	0	PREDICTED: RNA-binding protein 4B isoform X1 [Capra hircus]	gi|594039637|ref|XM_006044343.1|	2527	0	PREDICTED: Bubalus bubalis RNA binding motif protein 4B (RBM4B), transcript variant X2, mRNA	Q06AT9	291	8e-180	RNA-binding protein 4B	.	.	.	.	.	.	.	GO:0032922|circadian regulation of gene expression;GO:0007623|circadian rhythm;GO:0043153|entrainment of circadian clock by photoperiod;GO:0006397|mRNA processing;GO:0006417|regulation of translation;GO:0008380|RNA splicing;	GO:0005730|nucleolus;	GO:0000166|nucleotide binding;GO:0003723|RNA binding;GO:0008270|zinc ion binding;	K13187	RBM4; RNA-binding protein 4
gene26031	0.0634044	0.0238917	0.0410525	0.023462	0.0412503	0.0212127	SPTBN2	protein_coding	chrNC_030836.1:45099488-45140461:-	gi|803224950|ref|XP_011972781.1|	11042	0	PREDICTED: spectrin beta chain, non-erythrocytic 2 isoform X2 [Ovis aries musimon]	gi|594039632|ref|XM_006044341.1|	7321	0	PREDICTED: Bubalus bubalis spectrin, beta, non-erythrocytic 2 (SPTBN2), mRNA	O15020	3966	0	Spectrin beta chain, non-erythrocytic 2	SPAC15A10.08	252	2e-69	COG5069	.	.	.	GO:0051693|actin filament capping;GO:0030534|adult behavior;GO:0019886|antigen processing and presentation of exogenous peptide antigen via MHC class II;GO:0007411|axon guidance;GO:0021692|cerebellar Purkinje cell layer morphogenesis;GO:0006888|ER to Golgi vesicle-mediated transport;GO:0000165|MAPK cascade;GO:0035264|multicellular organism growth;GO:0007416|synapse assembly;GO:0016192|vesicle-med…	GO:0016324|apical plasma membrane;GO:0030054|cell junction;GO:0005913|cell-cell adherens junction;GO:0005737|cytoplasm;GO:0005829|cytosol;GO:0005615|extracellular space;GO:0043025|neuronal cell body;GO:0008091|spectrin;	GO:0003779|actin binding;GO:0098641|cadherin binding involved in cell-cell adhesion;GO:0005543|phospholipid binding;GO:0005088|Ras guanyl-nucleotide exchange factor activity;GO:0005200|structural constituent of cytoskeleton;	K06115	SPTB; spectrin beta
gene26032	0.58637	0.810162	0.484064	0.661786	0.762974	0.765093	LOC102180829	protein_coding	chrNC_030836.1:45157290-45247959:+	gi|741980248|ref|XP_010819428.1|	3419	0	PREDICTED: CAAX prenyl protease 2 isoform X1 [Bos taurus]	gi|594099189|ref|XM_006072671.1|	1407	0	PREDICTED: Bubalus bubalis chromosome unknown open reading frame, human C11orf80 (LOC102403642), transcript variant X1, mRNA	Q8N6T0	722	0	Type 2 DNA topoisomerase 6 subunit B-like	.	.	.	.	.	.	.	GO:0042138|meiotic DNA double-strand break formation;GO:0007131|reciprocal meiotic recombination;	GO:0005694|chromosome;	.	K08658	RCE1, FACE2; prenyl protein peptidase [EC:3.4.22.-]
gene26033	1.38581	1.86879	1.00186	0.528532	1.19254	1.06723	PC	protein_coding	chrNC_030836.1:45249869-45351468:-	gi|529012412|ref|XP_005227044.1|	5928	0	PREDICTED: pyruvate carboxylase, mitochondrial isoform X2 [Bos taurus]	gi|594099203|ref|XM_006072678.1|	3723	0	PREDICTED: Bubalus bubalis pyruvate carboxylase (PC), transcript variant X3, mRNA	Q29RK2	2233	0	Pyruvate carboxylase, mitochondrial	SPBC17G9.11c	1148	0	COG1038	.	.	.	GO:0006094|gluconeogenesis;GO:0006629|lipid metabolic process;GO:0010629|negative regulation of gene expression;GO:0044791|positive regulation by host of viral release from host cell;GO:0006090|pyruvate metabolic process;GO:0019074|viral RNA genome packaging;	GO:0005743|mitochondrial inner membrane;GO:0005759|mitochondrial matrix;GO:0005739|mitochondrion;	GO:0005524|ATP binding;GO:0009374|biotin binding;GO:0004075|biotin carboxylase activity;GO:0003677|DNA binding;GO:0046872|metal ion binding;GO:0004736|pyruvate carboxylase activity;	K01958	PC, pyc; pyruvate carboxylase [EC:6.4.1.1]
gene26034	0.00833001	0.0585924	0.0377541	0	0.0227616	0.0312134	LRFN4	protein_coding	chrNC_030836.1:45257958-45263353:+	gi|803224956|ref|XP_011972784.1|	2771	0	PREDICTED: leucine-rich repeat and fibronectin type-III domain-containing protein 4 [Ovis aries musimon]	gi|594099197|ref|XM_006072675.1|	2752	0	PREDICTED: Bubalus bubalis leucine rich repeat and fibronectin type III domain containing 4 (LRFN4), mRNA	Q6PJG9	1031	0	Leucine-rich repeat and fibronectin type-III domain-containing protein 4	SPy1798	63.2	7e-09	COG4886	.	.	.	GO:0007409|axonogenesis;GO:0007268|synaptic transmission;	GO:0009986|cell surface;GO:0016021|integral component of membrane;GO:0005886|plasma membrane;	.	K16357	LRFN4, SALM3; leucine-rich repeat and fibronectin type-III domain-containing protein 4
gene26035	0.547499	0	0.496286	0	0	0	TRNAG-UCC	tRNA	chrNC_030836.1:45343154-45343226:-	.	.	.	.	.	.	.	.	.	.	.	.	.	.	.	.	.	.	.	.	.	.	.	.
gene26037	0.0188927	0.0830555	0.0256882	0	0	0.0176982	SYT12	protein_coding	chrNC_030836.1:45395963-45419146:+	gi|803191480|ref|XP_004019761.2|	2246	0	PREDICTED: synaptotagmin-12 isoform X1 [Ovis aries]	gi|594099218|ref|XM_006072685.1|	1873	0	PREDICTED: Bubalus bubalis synaptotagmin XII (SYT12), transcript variant X1, mRNA	Q8IV01	733	0	Synaptotagmin-12	.	.	.	.	.	.	.	GO:0048791|calcium ion-dependent exocytosis of neurotransmitter;GO:0060291|long-term synaptic potentiation;GO:0017158|regulation of calcium ion-dependent exocytosis;GO:0046928|regulation of neurotransmitter secretion;GO:0048792|calcium ion-independent exocytosis of neurotransmitter;GO:0048488|synaptic vesicle endocytosis;GO:0006906|vesicle fusion;	GO:0030054|cell junction;GO:0016021|integral component of membrane;GO:0005886|plasma membrane;GO:0030672|synaptic vesicle membrane;	GO:0005509|calcium ion binding;GO:0005544|calcium-dependent phospholipid binding;GO:0030276|clathrin binding;GO:0019905|syntaxin binding;	.	.
gene6291	0	0.0173363	0	0.0204294	0	0	LOC102175391	pseudogene	chrNC_030813.1:1384320-1386455:-	gi|556726103|ref|XP_005958827.1|	1001	1e-123	PREDICTED: eukaryotic translation initiation factor 4B isoform X3 [Pantholops hodgsonii]	gi|555980579|ref|XM_005902152.1|	1603	0	PREDICTED: Bos mutus eukaryotic translation initiation factor 4B (EIF4B), transcript variant X2, mRNA	P23588	28.5	3e-102	Eukaryotic translation initiation factor 4B	.	.	.	.	.	.	.	GO:0002181|cytoplasmic translation;GO:0097010|eukaryotic translation initiation factor 4F complex assembly;GO:0001731|formation of translation preinitiation complex;GO:0000289|nuclear-transcribed mRNA poly(A) tail shortening;GO:0006446|regulation of translational initiation;GO:0006413|translational initiation;	GO:0005829|cytosol;GO:0016281|eukaryotic translation initiation factor 4F complex;GO:0005844|polysome;	GO:0004386|helicase activity;GO:0000166|nucleotide binding;GO:0044822|poly(A) RNA binding;GO:0043024|ribosomal small subunit binding;GO:0003723|RNA binding;GO:0033592|RNA strand annealing activity;GO:0034057|RNA strand-exchange activity;GO:0003743|translation initiation factor activity;	K03258	EIF4B; translation initiation factor 4B
gene6290	0.051306	0	0	0	0	0	APELA	protein_coding	chrNC_030813.1:377032-401000:-	gi|803336482|ref|XP_012026323.1|	173	2e-13	PREDICTED: apelin receptor early endogenous ligand-like isoform X2 [Ovis aries musimon]	gi|548535345|ref|XR_311347.1|	662	0	PREDICTED: Capra hircus uncharacterized LOC102183507 (LOC102183507), misc_RNA	P0DMC3	53.5	3e-08	Apelin receptor early endogenous ligand	.	.	.	.	.	.	.	GO:0060183|apelin receptor signaling pathway;GO:0090134|cell migration involved in mesendoderm migration;GO:0007492|endoderm development;GO:0007507|heart development;GO:0090133|mesendoderm migration;GO:0060395|SMAD protein signal transduction;	GO:0005576|extracellular region;GO:0005615|extracellular space;	GO:0031704|apelin receptor binding;GO:0005179|hormone activity;	.	.
gene4662	0.0491	0	0.0445072	0	0	0	LOC102186741	pseudogene	chrNC_030811.1:100015741-100022684:-	gi|532063179|ref|XP_005317464.1|	406	2e-62	PREDICTED: 60S ribosomal protein L14 [Ictidomys tridecemlineatus]	gi|548515018|ref|XM_005695682.1|	587	0	PREDICTED: Capra hircus ribosomal protein L14 (RPL14), mRNA	P50914	177	5e-53	60S ribosomal protein L14	SPAC1805.13	78.6	4e-17	COG2163	.	.	.	GO:0000184|nuclear-transcribed mRNA catabolic process, nonsense-mediated decay;GO:0042273|ribosomal large subunit biogenesis;GO:0006364|rRNA processing;GO:0006614|SRP-dependent cotranslational protein targeting to membrane;GO:0006412|translation;GO:0006413|translational initiation;GO:0019083|viral transcription;	GO:0005913|cell-cell adherens junction;GO:0005737|cytoplasm;GO:0005829|cytosol;GO:0022625|cytosolic large ribosomal subunit;GO:0070062|extracellular exosome;GO:0016020|membrane;	GO:0098641|cadherin binding involved in cell-cell adhesion;GO:0044822|poly(A) RNA binding;GO:0003723|RNA binding;GO:0003735|structural constituent of ribosome;	K02875	RP-L14e, RPL14; large subunit ribosomal protein L14e
gene6294	0.119535	0.1051	0.147052	0.212316	0.46661	0.663867	2020-03-01	protein_coding	chrNC_030813.1:1860030-2361116:+	gi|548468916|ref|XP_005681305.1|	1358	1e-171	PREDICTED: E3 ubiquitin-protein ligase MARCH1 [Capra hircus]	gi|594086778|ref|XM_006066821.1|	3842	0	PREDICTED: Bubalus bubalis membrane-associated ring finger (C3HC4) 1, E3 ubiquitin protein ligase (MARCH1), mRNA	Q8TCQ1	470	1e-151	E3 ubiquitin-protein ligase MARCH1	SPBC14F5.07	74.3	2e-12	COG5183	.	.	.	GO:0002495|antigen processing and presentation of peptide antigen via MHC class II;GO:0006955|immune response;GO:0000209|protein polyubiquitination;	GO:0030659|cytoplasmic vesicle membrane;GO:0031901|early endosome membrane;GO:0005789|endoplasmic reticulum membrane;GO:0005768|endosome;GO:0016021|integral component of membrane;GO:0031902|late endosome membrane;GO:0005765|lysosomal membrane;GO:0005764|lysosome;GO:0005886|plasma membrane;GO:0032588|trans-Golgi network membrane;	GO:0016874|ligase activity;GO:0042287|MHC protein binding;GO:0061630|ubiquitin protein ligase activity;GO:0004842|ubiquitin-protein transferase activity;GO:0008270|zinc ion binding;	K10656	MARCH1_8; E3 ubiquitin-protein ligase MARCH1/8 [EC:2.3.2.27]
gene6296	4.641	5.35462	5.57367	5.90419	6.5815	5.81511	TMA16	protein_coding	chrNC_030813.1:2363952-2394765:-	gi|803081197|ref|XP_012034768.1|	979	3e-125	PREDICTED: translation machinery-associated protein 16 isoform X2 [Ovis aries]	gi|556740524|ref|XM_005965744.1|	1410	0	PREDICTED: Pantholops hodgsonii translation machinery associated 16 homolog (S. cerevisiae) (TMA16), mRNA	Q3T071	371	4e-123	Translation machinery-associated protein 16	.	.	.	.	.	.	.	.	GO:0005634|nucleus;	.	K14860	TMA16; translation machinery-associated protein 16
gene6299	0.688121	0.614939	0.419244	0.74803	0.626759	0.655182	TKTL2	protein_coding	chrNC_030813.1:2421963-2425505:+	gi|548468918|ref|XP_005681306.1|	3417	0	PREDICTED: transketolase-like protein 2 isoform X1 [Capra hircus]	gi|594086780|ref|XM_006066822.1|	2978	0	PREDICTED: Bubalus bubalis transketolase-like 2 (TKTL2), mRNA	Q2NKZ4	1158	0	Transketolase-like protein 2	all4052	502	3e-162	COG0021	.	.	.	GO:0008152|metabolic process;	GO:0005737|cytoplasm;	GO:0046872|metal ion binding;GO:0004802|transketolase activity;	K00615	E2.2.1.1, tktA, tktB; transketolase [EC:2.2.1.1]
gene12389	14.0042	14.8537	17.1137	14.433	16.4942	15.7425	PMPCA	protein_coding	chrNC_030818.1:103281684-103292475:+	gi|803226306|ref|XP_011973459.1|	2620	0	PREDICTED: mitochondrial-processing peptidase subunit alpha isoform X2 [Ovis aries musimon]	gi|594077075|ref|XM_006062204.1|	1911	0	PREDICTED: Bubalus bubalis peptidase (mitochondrial processing) alpha (PMPCA), transcript variant X1, mRNA	Q0P5M8	815	0	Mitochondrial-processing peptidase subunit alpha	YHR024c	249	3e-72	COG0612	.	.	.	GO:0006627|protein processing involved in protein targeting to mitochondrion;	GO:0005615|extracellular space;GO:0005743|mitochondrial inner membrane;GO:0005759|mitochondrial matrix;	GO:0004222|metalloendopeptidase activity;GO:0008270|zinc ion binding;	K01412	PMPCA, MAS2; mitochondrial-processing peptidase subunit alpha [EC:3.4.24.64]
gene12388	7.05405	9.656	7.2882	5.71537	10.7794	11.2431	SDCCAG3	protein_coding	chrNC_030818.1:103275335-103281712:-	gi|803226296|ref|XP_011973454.1|	2183	0	PREDICTED: serologically defined colon cancer antigen 3 isoform X2 [Ovis aries musimon]	gi|548487697|ref|XM_005687338.1|	2107	0	PREDICTED: Capra hircus serologically defined colon cancer antigen 3 (SDCCAG3), mRNA	Q2KJD6	660	0	Serologically defined colon cancer antigen 3 homolog	.	.	.	.	.	.	.	GO:0007049|cell cycle;GO:0051301|cell division;GO:0015031|protein transport;GO:0032465|regulation of cytokinesis;GO:1990126|retrograde transport, endosome to plasma membrane;	GO:0005769|early endosome;GO:0005768|endosome;GO:0030496|midbody;GO:0055037|recycling endosome;	.	.	.
gene12385	1.74721	1.63222	2.32617	1.41429	2.43684	1.79019	DNLZ	protein_coding	chrNC_030818.1:103240018-103241932:-	gi|803226314|ref|XP_011973463.1|	697	1e-89	PREDICTED: DNL-type zinc finger protein-like [Ovis aries musimon]	gi|594077116|ref|XM_006062222.1|	482	0	PREDICTED: Bubalus bubalis DNL-type zinc finger protein-like (LOC102393194), partial mRNA	Q5SXM8	190	8e-59	DNL-type zinc finger protein	.	.	.	.	.	.	.	GO:0006457|protein folding;GO:0030150|protein import into mitochondrial matrix;GO:0050821|protein stabilization;	GO:0005739|mitochondrion;	GO:0051087|chaperone binding;GO:0008270|zinc ion binding;	K17808	ZIM17, DNLZ, Tim15; mitochondrial protein import protein ZIM17
gene12384	0.289942	0.313757	0.323472	0.046217	0.487545	0.292504	GPSM1	protein_coding	chrNC_030818.1:103233280-103236379:+	gi|741944780|ref|XP_010808855.1|	779	3e-95	PREDICTED: G-protein-signaling modulator 1 isoform X6 [Bos taurus]	gi|594077063|ref|XM_006062199.1|	1042	0	PREDICTED: Bubalus bubalis G-protein signaling modulator 1 (GPSM1), transcript variant X1, mRNA	Q9R080	278	3e-82	G-protein-signaling modulator 1	.	.	.	.	.	.	.	GO:0030154|cell differentiation;GO:0007399|nervous system development;GO:0008277|regulation of G-protein coupled receptor protein signaling pathway;	GO:0005829|cytosol;GO:0005789|endoplasmic reticulum membrane;GO:0000139|Golgi membrane;GO:0005886|plasma membrane;	GO:0001965|G-protein alpha-subunit binding;GO:0005092|GDP-dissociation inhibitor activity;	K15839	GPSM1, AGS3; G-protein signaling modulator 1
gene12387	1.74995	1.74376	1.21924	1.40784	2.09395	1.82574	SNAPC4	protein_coding	chrNC_030818.1:103250772-103272873:-	gi|594077074|ref|XP_006062265.1|	4438	0	PREDICTED: snRNA-activating protein complex subunit 4 [Bubalus bubalis]	gi|594077073|ref|XM_006062203.1|	3499	0	PREDICTED: Bubalus bubalis small nuclear RNA activating complex, polypeptide 4, 190kDa (SNAPC4), mRNA	Q5SXM2	211	1e-53	snRNA-activating protein complex subunit 4	YKR099w	75.5	9e-13	COG5147	.	.	.	GO:0030154|cell differentiation;GO:0006357|regulation of transcription from RNA polymerase II promoter;GO:0009301|snRNA transcription;GO:0042795|snRNA transcription from RNA polymerase II promoter;GO:0042796|snRNA transcription from RNA polymerase III promoter;GO:0006366|transcription from RNA polymerase II promoter;GO:0006383|transcription from RNA polymerase III promoter;	GO:0005654|nucleoplasm;GO:0005634|nucleus;GO:0019185|snRNA-activating protein complex;	GO:0003677|DNA binding;GO:0000981|RNA polymerase II transcription factor activity, sequence-specific DNA binding;GO:0043565|sequence-specific DNA binding;GO:0001135|transcription factor activity, RNA polymerase II transcription factor recruiting;GO:0003700|transcription factor activity, sequence-specific DNA binding;GO:0044212|transcription regulatory region DNA binding;	K09453	SNAPC4; snRNA-activating protein complex subunit 4
gene12386	0.0917832	0.183407	0.0680709	0.103742	0.0531991	0.148511	CARD9	protein_coding	chrNC_030818.1:103242044-103250512:-	gi|803226324|ref|XP_011973468.1|	2548	0	PREDICTED: caspase recruitment domain-containing protein 9 isoform X6 [Ovis aries musimon]	gi|594077069|ref|XM_006062202.1|	1535	0	PREDICTED: Bubalus bubalis caspase recruitment domain family, member 9 (CARD9), transcript variant X1, mRNA	Q9H257	86.3	4e-16	Caspase recruitment domain-containing protein 9	.	.	.	.	.	.	.	GO:0050830|defense response to Gram-positive bacterium;GO:0051607|defense response to virus;GO:0007249|I-kappaB kinase/NF-kappaB signaling;GO:0045087|innate immune response;GO:0043123|positive regulation of I-kappaB kinase/NF-kappaB signaling;GO:0032755|positive regulation of interleukin-6 production;GO:0046330|positive regulation of JNK cascade;GO:0032874|positive regulation of stress-activated …	GO:0005737|cytoplasm;GO:0005829|cytosol;GO:0005886|plasma membrane;	GO:0050700|CARD domain binding;GO:0042803|protein homodimerization activity;	K12794	CARD9; caspase recruitment domain-containing protein 9
gene12381	1.43683	2.68132	1.92707	1.39757	1.4556	1.31852	C11H9orf69	protein_coding	chrNC_030818.1:103069579-103073716:-	gi|593743855|ref|XP_007127322.1|	505	2e-56	PREDICTED: protein C9orf69 homolog [Physeter catodon]	gi|556735354|ref|XM_005963228.1|	1854	0	PREDICTED: Pantholops hodgsonii uncharacterized LOC102330587 (LOC102330587), mRNA	H0YL14	171	4e-48	Protein C9orf69	.	.	.	.	.	.	.	GO:0007049|cell cycle;GO:0008284|positive regulation of cell proliferation;GO:0048524|positive regulation of viral process;GO:0016032|viral process;	GO:0005737|cytoplasm;GO:0016021|integral component of membrane;GO:0005634|nucleus;	GO:0005525|GTP binding;	.	.
gene12380	0.912419	1.03579	1.08357	1.16674	0.999371	0.827683	NACC2	protein_coding	chrNC_030818.1:102971729-103052853:-	gi|803226376|ref|XP_011973496.1|	2567	0	PREDICTED: nucleus accumbens-associated protein 2 [Ovis aries musimon]	gi|594077052|ref|XM_006062195.1|	1893	0	PREDICTED: Bubalus bubalis NACC family member 2, BEN and BTB (POZ) domain containing (NACC2), mRNA	Q9DCM7	958	0	Nucleus accumbens-associated protein 2	.	.	.	.	.	.	.	GO:0034629|cellular protein complex localization;GO:0008285|negative regulation of cell proliferation;GO:1900477|negative regulation of G1/S transition of mitotic cell cycle by negative regulation of transcription from RNA polymerase II promoter;GO:0045892|negative regulation of transcription, DNA-templated;GO:1902231|positive regulation of intrinsic apoptotic signaling pathway in response to DNA…	GO:0000790|nuclear chromatin;GO:0005634|nucleus;GO:0016581|NuRD complex;	GO:0004407|histone deacetylase activity;GO:0042826|histone deacetylase binding;GO:0042803|protein homodimerization activity;GO:0000978|RNA polymerase II core promoter proximal region sequence-specific DNA binding;GO:0001076|transcription factor activity, RNA polymerase II transcription factor binding;GO:0001078|transcriptional repressor activity, RNA polymerase II core promoter proximal region se…	K10486	BTBD14; BTB/POZ domain-containing protein 14
gene12383	0.0172255	0.0113589	0.0195178	0.031233	0.0431459	0.0564774	CCDC187	protein_coding	chrNC_030818.1:103179116-103224725:-	gi|803226346|ref|XP_011973480.1|	8332	0	PREDICTED: uncharacterized protein LOC105607222 isoform X5 [Ovis aries musimon]	gi|594077114|ref|XM_006062221.1|	2654	0	PREDICTED: Bubalus bubalis uncharacterized LOC102392879 (LOC102392879), mRNA	.	.	.	.	.	.	.	.	.	.	.	.	.	.	.	.
gene12382	1.21694	1.1458	0.929391	1.11196	1.27425	1.15795	LOC102189594	protein_coding	chrNC_030818.1:103139103-103174146:-	gi|803226362|ref|XP_011973489.1|	2606	0	PREDICTED: sulfhydryl oxidase 2 isoform X2 [Ovis aries musimon]	gi|84490412|ref|NM_001038620.1|	1997	0	Bos taurus LIM homeobox 3 (LHX3), mRNA	O97581	686	0	LIM/homeobox protein Lhx3 (Fragment)	ECU04g1030	57	2e-08	COG5576	.	.	.	GO:0045454|cell redox homeostasis;GO:0006457|protein folding;	GO:0005615|extracellular space;GO:0030173|integral component of Golgi membrane;GO:0031965|nuclear membrane;GO:0005886|plasma membrane;	GO:0016971|flavin-linked sulfhydryl oxidase activity;GO:0003756|protein disulfide isomerase activity;	K09374	LHX3_4; LIM homeobox protein 3/4
gene22737	7.37602	6.85374	6.21754	7.17916	6.33656	8.6371	TBCC	protein_coding	chrNC_030830.1:32411136-32413996:+	gi|548517074|ref|XP_005696372.1|	1585	0	PREDICTED: tubulin-specific chaperone C [Capra hircus]	gi|548517073|ref|XM_005696315.1|	2817	0	PREDICTED: Capra hircus tubulin folding cofactor C (TBCC), mRNA	Q3SZE9	598	0	Tubulin-specific chaperone C	.	.	.	.	.	.	.	GO:0000902|cell morphogenesis;GO:0007023|post-chaperonin tubulin folding pathway;GO:0006457|protein folding;GO:0007021|tubulin complex assembly;	GO:0005737|cytoplasm;GO:0005829|cytosol;GO:0032391|photoreceptor connecting cilium;	GO:0003924|GTPase activity;	.	.
gene22736	4.5233	4.33201	4.12774	5.89201	4.89095	5.97373	GLTSCR1L	protein_coding	chrNC_030830.1:32305393-32382859:-	gi|548517076|ref|XP_005696373.1|	5056	0	PREDICTED: GLTSCR1-like protein [Capra hircus]	gi|548517075|ref|XM_005696316.1|	6950	0	PREDICTED: Capra hircus GLTSCR1-like (GLTSCR1L), mRNA	Q6AI39	1761	0	GLTSCR1-like protein	.	.	.	.	.	.	.	GO:0001825|blastocyst formation;GO:0002181|cytoplasmic translation;GO:0000463|maturation of LSU-rRNA from tricistronic rRNA transcript (SSU-rRNA, 5.8S rRNA, LSU-rRNA);	GO:0022625|cytosolic large ribosomal subunit;GO:0005730|nucleolus;	GO:0044822|poly(A) RNA binding;GO:0003735|structural constituent of ribosome;	.	.
gene22735	7.05972	5.88047	7.04369	8.33566	8.53434	9.7309	RPL7L1	protein_coding	chrNC_030830.1:32291912-32298519:-	gi|742215759|ref|XP_010861459.1|	1118	9e-144	PREDICTED: 60S ribosomal protein L7-like 1 [Bison bison bison]	gi|556748572|ref|XM_005969667.1|	2265	0	PREDICTED: Pantholops hodgsonii ribosomal protein L7-like 1 (RPL7L1), mRNA	A5GFQ0	390	7e-129	60S ribosomal protein L7-like 1	SPAC664.06	150	6e-40	COG1841	.	.	.	GO:0001825|blastocyst formation;GO:0002181|cytoplasmic translation;GO:0000463|maturation of LSU-rRNA from tricistronic rRNA transcript (SSU-rRNA, 5.8S rRNA, LSU-rRNA);	GO:0022625|cytosolic large ribosomal subunit;GO:0005730|nucleolus;	GO:0044822|poly(A) RNA binding;GO:0003735|structural constituent of ribosome;	.	.
gene22734	1.37245	2.01118	1.99805	1.59437	2.23496	1.63632	C23H6orf226	protein_coding	chrNC_030830.1:32275790-32276750:+	gi|803217866|ref|XP_011969292.1|	354	5e-38	PREDICTED: uncharacterized protein C6orf226-like [Ovis aries musimon]	gi|556748574|ref|XM_005969668.1|	846	0	PREDICTED: Pantholops hodgsonii chromosome unknown open reading frame, human C6orf226 (LOC102315411), mRNA	.	.	.	.	.	.	.	.	.	.	.	.	.	.	.	.
gene22733	0.0356533	0	0.0323183	0.0369406	0	0	PTCRA	protein_coding	chrNC_030830.1:32257576-32262722:-	gi|426250301|ref|XP_004018875.1|	1027	2e-135	PREDICTED: pre T-cell antigen receptor alpha [Ovis aries]	gi|555976432|ref|XM_005900128.1|	952	0	PREDICTED: Bos mutus pre T-cell antigen receptor alpha (PTCRA), mRNA	Q0VCS0	369	1e-124	Pre T-cell antigen receptor alpha	.	.	.	.	.	.	.	.	GO:0016021|integral component of membrane;	.	K06056	PTCRA; pre T-cell antigen receptor alpha
gene22732	2.71541	2.61131	3.51264	2.69622	5.69367	3.65661	CNPY3	protein_coding	chrNC_030830.1:32246466-32254881:-	gi|594091826|ref|XP_006069281.1|	1161	9e-155	PREDICTED: protein canopy homolog 3 [Bubalus bubalis]	gi|594091825|ref|XM_006069219.1|	1247	0	PREDICTED: Bubalus bubalis canopy FGF signaling regulator 3 (CNPY3), mRNA	Q0P5N1	451	6e-156	Protein canopy homolog 3	.	.	.	.	.	.	.	GO:0045087|innate immune response;	GO:0005783|endoplasmic reticulum;	.	.	.
gene22731	0	0.0296547	0	0	0	0	LOC102170645	protein_coding	chrNC_030830.1:32235038-32238639:-	gi|803217873|ref|XP_011969295.1|	1579	0	PREDICTED: glycine N-methyltransferase [Ovis aries musimon]	gi|594091827|ref|XM_006069220.1|	1088	0	PREDICTED: Bubalus bubalis glycine N-methyltransferase (GNMT), mRNA	Q14749	580	0	Glycine N-methyltransferase	BS_yqeM	57.4	1e-08	COG0500	.	.	.	GO:0006464|cellular protein modification process;GO:0005977|glycogen metabolic process;GO:0046487|glyoxylate metabolic process;GO:0006555|methionine metabolic process;GO:0006730|one-carbon metabolic process;GO:0051289|protein homotetramerization;GO:0006111|regulation of gluconeogenesis;GO:0046500|S-adenosylmethionine metabolic process;	GO:0005737|cytoplasm;GO:0005829|cytosol;	GO:0005542|folic acid binding;GO:0016594|glycine binding;GO:0017174|glycine N-methyltransferase activity;	K00552	GNMT; glycine N-methyltransferase [EC:2.1.1.20]
gene22730	0.58205	0.792725	0.775889	0.804087	1.43451	1.00497	PEX6	protein_coding	chrNC_030830.1:32221365-32234941:+	gi|803217875|ref|XP_011969296.1|	4200	0	PREDICTED: peroxisome biogenesis factor 6 isoform X2 [Ovis aries musimon]	gi|300794024|ref|NM_001192947.1|	3052	0	Bos taurus peroxisomal biogenesis factor 6 (PEX6), mRNA	Q13608	1477	0	Peroxisome assembly factor 2	.	.	.	.	.	.	.	GO:0007031|peroxisome organization;GO:0016561|protein import into peroxisome matrix, translocation;GO:0050821|protein stabilization;GO:0006625|protein targeting to peroxisome;	GO:0005737|cytoplasm;GO:0005829|cytosol;GO:0005778|peroxisomal membrane;GO:0005777|peroxisome;	GO:0005524|ATP binding;GO:0016887|ATPase activity;GO:0042623|ATPase activity, coupled;GO:0008022|protein C-terminus binding;GO:0032403|protein complex binding;	K13339	PEX6, PXAAA1; peroxin-6
gene6827	2.2385	2.18288	3.76308	3.66875	4.00363	3.58392	LOC102179276	protein_coding	chrNC_030813.1:89640999-89766027:+	gi|548471171|ref|XP_005681999.1|	1534	0	PREDICTED: probable bifunctional methylenetetrahydrofolate dehydrogenase/cyclohydrolase 2 [Capra hircus]	gi|548471170|ref|XM_005681942.1|	979	0	PREDICTED: Capra hircus methylenetetrahydrofolate dehydrogenase (NADP+ dependent) 2-like (MTHFD2L), mRNA	Q9H903	560	0	Probable bifunctional methylenetetrahydrofolate dehydrogenase/cyclohydrolase 2	BS_folD	248	3e-79	COG0190	.	.	.	GO:0009256|10-formyltetrahydrofolate metabolic process;GO:0046655|folic acid metabolic process;GO:0009396|folic acid-containing compound biosynthetic process;GO:0000105|histidine biosynthetic process;GO:0009086|methionine biosynthetic process;GO:0006730|one-carbon metabolic process;GO:0006164|purine nucleotide biosynthetic process;GO:0035999|tetrahydrofolate interconversion;	GO:0005743|mitochondrial inner membrane;GO:0005759|mitochondrial matrix;GO:0005739|mitochondrion;	GO:0004477|methenyltetrahydrofolate cyclohydrolase activity;GO:0004487|methylenetetrahydrofolate dehydrogenase (NAD+) activity;GO:0004488|methylenetetrahydrofolate dehydrogenase (NADP+) activity;	K13403	MTHFD2; methylenetetrahydrofolate dehydrogenase(NAD+) / 5,10-methenyltetrahydrofolate cyclohydrolase [EC:1.5.1.15 3.5.4.9]
gene5351	5.22375	6.18111	5.75295	5.17631	9.02674	7.43932	NABP2	protein_coding	chrNC_030812.1:56473404-56479393:-	gi|795335349|ref|XP_011781509.1|	923	1e-116	PREDICTED: SOSS complex subunit B1 isoform X1 [Colobus angolensis palliatus]	gi|556760469|ref|XM_005975491.1|	1220	0	PREDICTED: Pantholops hodgsonii nucleic acid binding protein 2 (NABP2), transcript variant X2, mRNA	Q9BQ15	337	1e-113	SOSS complex subunit B1	ECU01g0880	55.5	1e-08	COG1599	.	.	.	GO:0006974|cellular response to DNA damage stimulus;GO:0006281|DNA repair;GO:0000724|double-strand break repair via homologous recombination;GO:0070200|establishment of protein localization to telomere;GO:0007093|mitotic cell cycle checkpoint;GO:1904355|positive regulation of telomere capping;GO:0010212|response to ionizing radiation;GO:0042795|snRNA transcription from RNA polymerase II promoter;	GO:0005737|cytoplasm;GO:0000784|nuclear chromosome, telomeric region;GO:0005654|nucleoplasm;GO:0005634|nucleus;GO:0070876|SOSS complex;	GO:0019899|enzyme binding;GO:0098505|G-rich strand telomeric DNA binding;GO:0003697|single-stranded DNA binding;	.	.
gene22739	26.5156	24.4697	22.4997	18.9619	19.8424	33.1246	UBR2	protein_coding	chrNC_030830.1:32445070-32549638:-	gi|426250289|ref|XP_004018870.1|	9016	0	PREDICTED: E3 ubiquitin-protein ligase UBR2 isoform X3 [Ovis aries]	gi|548517069|ref|XM_005696313.1|	7263	0	PREDICTED: Capra hircus ubiquitin protein ligase E3 component n-recognin 2 (UBR2), mRNA	Q8IWV8	76.6	1e-12	E3 ubiquitin-protein ligase UBR2	.	.	.	.	.	.	.	GO:0071233|cellular response to leucine;GO:0006342|chromatin silencing;GO:0033522|histone H2A ubiquitination;GO:0007141|male meiosis I;GO:0032007|negative regulation of TOR signaling;GO:0000209|protein polyubiquitination;GO:0007283|spermatogenesis;GO:0071596|ubiquitin-dependent protein catabolic process via the N-end rule pathway;	GO:0000785|chromatin;GO:0005737|cytoplasm;GO:0005829|cytosol;GO:0005654|nucleoplasm;GO:0005886|plasma membrane;GO:0000151|ubiquitin ligase complex;	GO:0070728|leucine binding;GO:0016874|ligase activity;GO:0061630|ubiquitin protein ligase activity;GO:0004842|ubiquitin-protein transferase activity;GO:0008270|zinc ion binding;	K10626	UBR2; E3 ubiquitin-protein ligase UBR2 [EC:2.3.2.27]
gene408	6.82321	3.00851	3.89084	2.91593	2.41583	1.87772	BDH1	protein_coding	chrNC_030808.1:71702243-71739306:-	gi|803003835|ref|XP_011952040.1|	2097	0	PREDICTED: D-beta-hydroxybutyrate dehydrogenase, mitochondrial isoform X1 [Ovis aries]	gi|556742166|ref|XM_005966548.1|	1686	0	PREDICTED: Pantholops hodgsonii 3-hydroxybutyrate dehydrogenase, type 1 (BDH1), mRNA	Q02337	706	0	D-beta-hydroxybutyrate dehydrogenase, mitochondrial	.	.	.	.	.	.	.	.	GO:0005759|mitochondrial matrix;GO:0005654|nucleoplasm;	GO:0003858|3-hydroxybutyrate dehydrogenase activity;	K00019	E1.1.1.30, bdh; 3-hydroxybutyrate dehydrogenase [EC:1.1.1.30]
gene5992	3.94395	5.46088	3.15278	4.022	8.03307	5.26553	LTBR	protein_coding	chrNC_030812.1:102898493-102905386:-	gi|392463838|gb|AFM73601.1|	1803	0	TNFRSF3 [Capra hircus]	gi|392463837|gb|JQ031152.1|	1278	0	Capra hircus TNFRSF3 mRNA, complete cds	P36941	452	1e-154	Tumor necrosis factor receptor superfamily member 3	.	.	.	.	.	.	.	GO:0006915|apoptotic process;GO:0071260|cellular response to mechanical stimulus;GO:0006955|immune response;GO:0006954|inflammatory response;GO:0007275|multicellular organismal development;GO:0043011|myeloid dendritic cell differentiation;GO:2001238|positive regulation of extrinsic apoptotic signaling pathway;GO:0043123|positive regulation of I-kappaB kinase/NF-kappaB signaling;GO:0046330|positiv…	GO:0005887|integral component of plasma membrane;GO:0005886|plasma membrane;	GO:0005031|tumor necrosis factor-activated receptor activity;GO:0031625|ubiquitin protein ligase binding;	K03159	TNFRSF3, LTBR; lymphotoxin beta receptor TNFR superfamily member 3
gene403	0.93553	0.737753	0.830536	0.379729	0.500722	0.442709	PIGZ	protein_coding	chrNC_030808.1:71144173-71175164:-	gi|548450077|ref|XP_005675136.1|	2519	0	PREDICTED: LOW QUALITY PROTEIN: GPI mannosyltransferase 4 [Capra hircus]	gi|548450076|ref|XM_005675079.1|	2453	0	PREDICTED: Capra hircus phosphatidylinositol glycan anchor biosynthesis, class Z (PIGZ), mRNA	Q86VD9	703	0	GPI mannosyltransferase 4	.	.	.	.	.	.	.	GO:0006506|GPI anchor biosynthetic process;	GO:0005783|endoplasmic reticulum;GO:0005789|endoplasmic reticulum membrane;GO:0016021|integral component of membrane;	GO:0000026|alpha-1,2-mannosyltransferase activity;GO:0000030|mannosyltransferase activity;	K08098	PIGZ, SMP3; phosphatidylinositol glycan, class Z [EC:2.4.1.-]
gene402	7.35978	5.09568	6.52592	6.52428	9.16934	8.43491	NCBP2	protein_coding	chrNC_030808.1:71133340-71140105:-	gi|744607485|ref|XP_010992713.1|	779	2e-95	PREDICTED: nuclear cap-binding protein subunit 2 isoform X2 [Camelus dromedarius]	gi|548450071|ref|XM_005675078.1|	1622	0	PREDICTED: Capra hircus nuclear cap binding protein subunit 2, 20kDa (NCBP2), transcript variant X2, mRNA	P52298	286	3e-91	Nuclear cap-binding protein subunit 2	.	.	.	.	.	.	.	GO:0006370|7-methylguanosine mRNA capping;GO:0008543|fibroblast growth factor receptor signaling pathway;GO:0010467|gene expression;GO:0031047|gene silencing by RNA;GO:0008334|histone mRNA metabolic process;GO:0031124|mRNA 3'-end processing;GO:0045292|mRNA cis splicing, via spliceosome;GO:0006406|mRNA export from nucleus;GO:0000398|mRNA splicing, via spliceosome;GO:0051168|nuclear export;GO:00001…	GO:0005737|cytoplasm;GO:0005829|cytosol;GO:0005845|mRNA cap binding complex;GO:0005846|nuclear cap binding complex;GO:0005654|nucleoplasm;GO:0005634|nucleus;	GO:0003729|mRNA binding;GO:0000166|nucleotide binding;GO:0044822|poly(A) RNA binding;GO:0000340|RNA 7-methylguanosine cap binding;GO:0000339|RNA cap binding;GO:0017069|snRNA binding;	K12883	NCBP2, CBP20; nuclear cap-binding protein subunit 2
gene401	3.94028	3.17181	2.87676	3.68846	4.64448	5.74552	SENP5	protein_coding	chrNC_030808.1:71085339-71133963:+	gi|548450061|ref|XP_005675133.1|	4082	0	PREDICTED: sentrin-specific protease 5 [Capra hircus]	gi|594060374|ref|XM_006054230.1|	4109	0	PREDICTED: Bubalus bubalis SUMO1/sentrin specific peptidase 5 (SENP5), mRNA	Q96HI0	315	3e-89	Sentrin-specific protease 5	SPBC19G7.09	116	4e-26	COG5160	.	.	.	GO:0007049|cell cycle;GO:0051301|cell division;GO:0016926|protein desumoylation;GO:0016925|protein sumoylation;	GO:0043231|intracellular membrane-bounded organelle;GO:0005730|nucleolus;GO:0005654|nucleoplasm;GO:0005634|nucleus;	GO:0004175|endopeptidase activity;GO:0070139|SUMO-specific endopeptidase activity;GO:0016929|SUMO-specific protease activity;	K08594	SENP5; sentrin-specific protease 5 [EC:3.4.22.68]
gene407	0.428303	0.297299	0.592576	0.724041	0.307981	0.739096	LOC108635607	misc_RNA	chrNC_030808.1:71325718-71327490:-	gi|426254643|ref|XP_004020986.1|	2189	0	PREDICTED: T-complex protein 1 subunit zeta isoform X1 [Ovis aries]	gi|594094204|ref|XM_006070347.1|	1606	0	PREDICTED: Bubalus bubalis chaperonin containing TCP1, subunit 6A (zeta 1) (CCT6A), transcript variant X1, mRNA	Q3MHL7	135	7e-33	T-complex protein 1 subunit zeta	.	.	.	.	.	.	.	GO:0006457|protein folding;	GO:0005832|chaperonin-containing T-complex;	GO:0005524|ATP binding;	K09498	CCT6; T-complex protein 1 subunit zeta
gene406	11.8414	9.78465	12.0512	12.1184	14.9585	17.2518	DLG1	protein_coding	chrNC_030808.1:71247382-71513739:-	gi|803002947|ref|XP_011951971.1|	4671	0	PREDICTED: disks large homolog 1 isoform X3 [Ovis aries]	gi|548450091|ref|XM_005675082.1|	4678	0	PREDICTED: Capra hircus discs, large homolog 1 (Drosophila) (DLG1), transcript variant X2, mRNA	Q12959	1593	0	Disks large homolog 1	YDR454c	103	2e-23	COG0194	.	.	.	GO:0007015|actin filament organization;GO:0032147|activation of protein kinase activity;GO:0042982|amyloid precursor protein metabolic process;GO:0030953|astral microtubule organization;GO:0070830|bicellular tight junction assembly;GO:0001658|branching involved in ureteric bud morphogenesis;GO:0034629|cellular protein complex localization;GO:0007268|synaptic transmission;GO:0030866|cortical actin…	GO:0005605|basal lamina;GO:0016323|basolateral plasma membrane;GO:0005923|bicellular tight junction;GO:0030054|cell junction;GO:0031253|cell projection membrane;GO:0005913|cell-cell adherens junction;GO:0005911|cell-cell junction;GO:0005737|cytoplasm;GO:0009898|cytoplasmic side of plasma membrane;GO:0005829|cytosol;GO:0005783|endoplasmic reticulum;GO:0005789|endoplasmic reticulum membrane;GO:0070…	GO:0098641|cadherin binding involved in cell-cell adhesion;GO:0008092|cytoskeletal protein binding;GO:0004385|guanylate kinase activity;GO:0044325|ion channel binding;GO:0035255|ionotropic glutamate receptor binding;GO:0097016|L27 domain binding;GO:0015276|ligand-gated ion channel activity;GO:0031434|mitogen-activated protein kinase kinase binding;GO:0019902|phosphatase binding;GO:0004721|phospho…	K12076	DLG1; disks large protein 1
gene405	0.212076	0.0854629	0.128159	0.146488	0.273649	0.140723	MELTF	protein_coding	chrNC_030808.1:71209817-71236775:-	gi|548450082|ref|XP_005675137.1|	3770	0	PREDICTED: melanotransferrin [Capra hircus]	gi|594060348|ref|XM_006054217.1|	3627	0	PREDICTED: Bubalus bubalis antigen p97 (melanoma associated) identified by monoclonal antibodies 133.2 and 96.5 (MFI2), transcript variant X2, mRNA	P08582	1338	0	Melanotransferrin	.	.	.	.	.	.	.	GO:0055072|iron ion homeostasis;GO:0097286|iron ion import;GO:1900025|negative regulation of substrate adhesion-dependent cell spreading;GO:0090091|positive regulation of extracellular matrix disassembly;GO:0010756|positive regulation of plasminogen activation;	GO:0046658|anchored component of plasma membrane;GO:0009986|cell surface;GO:0070062|extracellular exosome;GO:0005615|extracellular space;GO:0005887|integral component of plasma membrane;	GO:0005506|iron ion binding;	K06569	MFI2; melanoma-associated antigen p97
gene404	0.594441	0.307443	0.760711	0.217378	0.191094	0.556858	LOC102176365	misc_RNA	chrNC_030808.1:71169960-71171102:-	gi|548449602|ref|XP_005674957.1|	829	2e-152	PREDICTED: developmental pluripotency-associated protein 2 [Capra hircus]	gi|548449601|ref|XM_005674900.1|	883	0	PREDICTED: Capra hircus developmental pluripotency associated 2 (DPPA2), mRNA	Q7Z7J5	128	5e-57	Developmental pluripotency-associated protein 2	.	.	.	.	.	.	.	GO:0060484|lung-associated mesenchyme development;GO:2000648|positive regulation of stem cell proliferation;GO:0031060|regulation of histone methylation;GO:0006355|regulation of transcription, DNA-templated;GO:0019827|stem cell population maintenance;GO:0006351|transcription, DNA-templated;	GO:0005634|nucleus;	GO:0003682|chromatin binding;	.	.
gene23280	1.22202	0.600427	0.716758	0.558594	3.50284	2.05384	LOC108633765	pseudogene	chrNC_030831.1:57941976-57943087:+	gi|594100718|ref|XP_006073456.1|	581	1e-70	PREDICTED: BET1 homolog, partial [Bubalus bubalis]	gi|548462050|ref|XM_005678935.1|	393	0	PREDICTED: Capra hircus Bet1 golgi vesicular membrane trafficking protein (BET1), mRNA	O15155	203	7e-63	BET1 homolog	.	.	.	.	.	.	.	GO:0048208|COPII vesicle coating;GO:0006888|ER to Golgi vesicle-mediated transport;GO:0015031|protein transport;GO:0048280|vesicle fusion with Golgi apparatus;	GO:0005801|cis-Golgi network;GO:0005789|endoplasmic reticulum membrane;GO:0033116|endoplasmic reticulum-Golgi intermediate compartment membrane;GO:0031985|Golgi cisterna;GO:0000139|Golgi membrane;GO:0016021|integral component of membrane;GO:0016020|membrane;GO:0031201|SNARE complex;GO:0030133|transport vesicle;	.	K08504	BET1; blocked early in transport 1
gene23281	4.59149	3.36766	4.09731	6.70455	6.04556	6.65237	MALT1	protein_coding	chrNC_030831.1:57969093-58032104:+	gi|296473803|tpg|DAA15918.1|	4180	0	TPA: mucosa associated lymphoid tissue lymphoma translocation gene 1-like [Bos taurus]	gi|548519452|ref|XM_005697291.1|	2982	0	PREDICTED: Capra hircus mucosa associated lymphoid tissue lymphoma translocation gene 1 (MALT1), mRNA	Q9UDY8	1377	0	Mucosa-associated lymphoid tissue lymphoma translocation protein 1	mlr3463	67	1e-10	COG4249	.	.	.	GO:0007250|activation of NF-kappaB-inducing kinase activity;GO:0001923|B-1 B cell differentiation;GO:0006952|defense response;GO:0038095|Fc-epsilon receptor signaling pathway;GO:0045087|innate immune response;GO:0043066|negative regulation of apoptotic process;GO:0051168|nuclear export;GO:0043123|positive regulation of I-kappaB kinase/NF-kappaB signaling;GO:0032743|positive regulation of interleu…	GO:0032449|CBM complex;GO:0005737|cytoplasm;GO:0005829|cytosol;GO:0005730|nucleolus;GO:0005634|nucleus;GO:0048471|perinuclear region of cytoplasm;GO:0005886|plasma membrane;GO:0043234|protein complex;	GO:0004197|cysteine-type endopeptidase activity;GO:0008233|peptidase activity;GO:0043621|protein self-association;GO:0004871|signal transducer activity;GO:0004842|ubiquitin-protein transferase activity;	K07369	MALT1; mucosa-associated lymphoid tissue lymphoma translocation protein 1 [EC:3.4.22.-]
gene23283	9.00339	9.1476	8.59223	10.1424	9.77285	10.0513	ZNF532	protein_coding	chrNC_030831.1:58125226-58236897:+	gi|440892054|gb|ELR45423.1|	5583	0	Zinc finger protein 532, partial [Bos mutus]	gi|556755015|ref|XM_005972807.1|	5520	0	PREDICTED: Pantholops hodgsonii zinc finger protein 532 (ZNF532), mRNA	Q9HCE3	1540	0	Zinc finger protein 532	.	.	.	.	.	.	.	GO:0006351|transcription, DNA-templated;	GO:0005634|nucleus;	GO:0046872|metal ion binding;GO:0043565|sequence-specific DNA binding;GO:0003700|transcription factor activity, sequence-specific DNA binding;GO:0044212|transcription regulatory region DNA binding;	.	.
gene23284	0	0.0317729	0.0163783	0.0561625	0.0164572	0	LOC102174081	protein_coding	chrNC_030831.1:58244734-58310370:+	gi|803232179|ref|XP_011976264.1|	3063	0	PREDICTED: nose resistant to fluoxetine protein 6-like isoform X3 [Ovis aries musimon]	gi|548519456|ref|XM_005697293.1|	1482	0	PREDICTED: Capra hircus nose resistant to fluoxetine protein 6-like (LOC102174081), mRNA	Q09225	147	2e-35	Nose resistant to fluoxetine protein 6	.	.	.	.	.	.	.	GO:0006869|lipid transport;GO:0007275|multicellular organismal development;	GO:0016021|integral component of membrane;	GO:0008289|lipid binding;GO:0016747|transferase activity, transferring acyl groups other than amino-acyl groups;	.	.
gene23286	19.7698	24.1932	22.0992	21.5669	28.7418	25.4204	SEC11C	protein_coding	chrNC_030831.1:58346141-58358162:+	gi|115496204|ref|NP_001068643.1|	1003	3e-135	signal peptidase complex catalytic subunit SEC11C [Bos taurus]	gi|548500902|ref|XM_005691458.1|	773	0	PREDICTED: Capra hircus signal peptidase complex catalytic subunit SEC11C-like (LOC102183257), transcript variant X1, mRNA	Q5RC30	385	1e-134	Signal peptidase complex catalytic subunit SEC11C	YIR022w	145	1e-41	COG0681	.	.	.	GO:0006465|signal peptide processing;	GO:0005789|endoplasmic reticulum membrane;GO:0016021|integral component of membrane;GO:0031090|organelle membrane;	GO:0008236|serine-type peptidase activity;	K13280	SEC11, sipW; signal peptidase, endoplasmic reticulum-type [EC:3.4.-.-]
gene23287	0	0	0	0	0	0.0453275	GRP	protein_coding	chrNC_030831.1:58402264-58415380:+	gi|57164339|ref|NP_001009321.1|	620	5e-78	gastrin-releasing peptide precursor [Ovis aries]	gi|57164338|ref|NM_001009321.1|	748	0	Ovis aries gastrin-releasing peptide (GRP), mRNA	P47851	243	2e-79	Gastrin-releasing peptide	.	.	.	.	.	.	.	GO:0007218|neuropeptide signaling pathway;	GO:0005576|extracellular region;	.	K05224	GRP; gastrin-releasing peptide
gene23289	0	0	0	0.0833209	0	0.301332	CPLX4	protein_coding	chrNC_030831.1:58459407-58481800:-	gi|426253881|ref|XP_004020619.1|	594	1e-75	PREDICTED: complexin-4 [Ovis aries]	gi|548519440|ref|XM_005697285.1|	497	0	PREDICTED: Capra hircus complexin 4 (CPLX4), mRNA	Q7Z7G2	223	5e-73	Complexin-4	.	.	.	.	.	.	.	GO:0006887|exocytosis;GO:0006836|neurotransmitter transport;GO:0046928|regulation of neurotransmitter secretion;	GO:0030054|cell junction;GO:0016020|membrane;GO:0045202|synapse;	.	K15295	CPLX3_4; complexin-3/4
gene12037	0.771075	0.258269	0.582458	0.808427	0.677234	0.739523	FAM228B	protein_coding	chrNC_030818.1:74637060-74685661:-	gi|803271160|ref|XP_011995301.1|	1444	0	PREDICTED: protein FAM228B isoform X1 [Ovis aries musimon]	gi|555967366|ref|XM_005895669.1|	1186	0	PREDICTED: Bos mutus family with sequence similarity 228, member B (FAM228B), mRNA	A6QQ68	319	3e-98	Protein FAM228B	.	.	.	.	.	.	.	GO:0006897|endocytosis;GO:1903861|positive regulation of dendrite extension;GO:0035023|regulation of Rho protein signal transduction;	GO:0005813|centrosome;GO:0005737|cytoplasm;GO:0070062|extracellular exosome;	GO:0005509|calcium ion binding;GO:0005089|Rho guanyl-nucleotide exchange factor activity;GO:0005070|SH3/SH2 adaptor activity;	.	.
gene12036	0.1442	0.147917	0.239638	0.398417	0.394023	0.495304	FAM228A	protein_coding	chrNC_030818.1:74624305-74636502:-	gi|548486615|ref|XP_005687018.1|	1692	0	PREDICTED: protein FAM228A [Capra hircus]	gi|548486614|ref|XM_005686961.1|	1478	0	PREDICTED: Capra hircus family with sequence similarity 228, member A (FAM228A), mRNA	Q32KQ1	607	0	Protein FAM228A	.	.	.	.	.	.	.	GO:0006897|endocytosis;GO:1903861|positive regulation of dendrite extension;GO:0035023|regulation of Rho protein signal transduction;	GO:0005813|centrosome;GO:0005737|cytoplasm;GO:0070062|extracellular exosome;	GO:0005509|calcium ion binding;GO:0005089|Rho guanyl-nucleotide exchange factor activity;GO:0005070|SH3/SH2 adaptor activity;	.	.
gene12035	4.50198	4.75213	4.66384	4.14553	5.44108	4.81982	ITSN2	protein_coding	chrNC_030818.1:74499640-74622540:+	gi|803034444|ref|XP_012021044.1|	5894	0	PREDICTED: intersectin-2 isoform X1 [Ovis aries]	gi|548486600|ref|XM_005686954.1|	5734	0	PREDICTED: Capra hircus intersectin 2 (ITSN2), mRNA	Q9NZM3	2098	0	Intersectin-2	.	.	.	.	.	.	.	GO:0006897|endocytosis;GO:1903861|positive regulation of dendrite extension;GO:0035023|regulation of Rho protein signal transduction;	GO:0005813|centrosome;GO:0005737|cytoplasm;GO:0070062|extracellular exosome;	GO:0005509|calcium ion binding;GO:0005089|Rho guanyl-nucleotide exchange factor activity;GO:0005070|SH3/SH2 adaptor activity;	.	.
gene12033	11.3835	11.8236	12.3958	12.148	13.6519	18.7442	NCOA1	protein_coding	chrNC_030818.1:74153980-74372125:-	gi|548486595|ref|XP_005687008.1|	6353	0	PREDICTED: nuclear receptor coactivator 1 isoform X3 [Capra hircus]	gi|548486590|ref|XM_005686949.1|	6821	0	PREDICTED: Capra hircus nuclear receptor coactivator 1 (NCOA1), transcript variant X1, mRNA	Q15788	2353	0	Nuclear receptor coactivator 1	.	.	.	.	.	.	.	GO:0032870|cellular response to hormone stimulus;GO:0030522|intracellular receptor signaling pathway;GO:0045944|positive regulation of transcription from RNA polymerase II promoter;GO:0045893|positive regulation of transcription, DNA-templated;GO:0006351|transcription, DNA-templated;	GO:0005634|nucleus;	GO:0004402|histone acetyltransferase activity;GO:0016922|ligand-dependent nuclear receptor binding;GO:0030374|ligand-dependent nuclear receptor transcription coactivator activity;GO:0035257|nuclear hormone receptor binding;GO:0003713|transcription coactivator activity;	K09101	NCOA1, SRC1, KAT13A; nuclear receptor coactivator 1 [EC:2.3.1.48]
gene12032	1.11611	1.58881	2.16795	1.04628	1.59749	1.74258	PTRHD1	protein_coding	chrNC_030818.1:74138657-74142150:+	gi|548486581|ref|XP_005687001.1|	605	4e-76	PREDICTED: putative peptidyl-tRNA hydrolase PTRHD1 [Capra hircus]	gi|548486580|ref|XM_005686944.1|	741	0	PREDICTED: Capra hircus peptidyl-tRNA hydrolase domain containing 1 (PTRHD1), mRNA	Q3SZ85	234	3e-76	Putative peptidyl-tRNA hydrolase PTRHD1	.	.	.	.	.	.	.	.	GO:0070062|extracellular exosome;	GO:0004045|aminoacyl-tRNA hydrolase activity;	.	.
gene12031	2.0287	1.82048	1.66831	2.23196	2.49547	2.19432	CENPO	protein_coding	chrNC_030818.1:74124434-74138988:-	gi|548486583|ref|XP_005687002.1|	1489	0	PREDICTED: centromere protein O isoform X1 [Capra hircus]	gi|556767445|ref|XM_005978897.1|	1653	0	PREDICTED: Pantholops hodgsonii centromere protein O (CENPO), mRNA	Q3ZBK8	356	1e-118	Centromere protein O	.	.	.	.	.	.	.	GO:0034508|centromere complex assembly;	GO:0000777|condensed chromosome kinetochore;GO:0005654|nucleoplasm;	.	K11507	CENPO; centromere protein O
gene12030	0.625925	0.410917	0.453901	0.786877	1.18583	0.977253	ADCY3	protein_coding	chrNC_030818.1:74037527-74125235:+	gi|803271202|ref|XP_011995322.1|	5377	0	PREDICTED: adenylate cyclase type 3 isoform X2 [Ovis aries musimon]	gi|556767443|ref|XM_005978896.1|	4043	0	PREDICTED: Pantholops hodgsonii adenylate cyclase 3 (ADCY3), mRNA	O60266	1978	0	Adenylate cyclase type 3	.	.	.	.	.	.	.	GO:0007340|acrosome reaction;GO:0007190|activation of adenylate cyclase activity;GO:0034199|activation of protein kinase A activity;GO:0007189|adenylate cyclase-activating G-protein coupled receptor signaling pathway;GO:0007193|adenylate cyclase-inhibiting G-protein coupled receptor signaling pathway;GO:0006171|cAMP biosynthetic process;GO:0019933|cAMP-mediated signaling;GO:1904322|cellular respo…	GO:0005929|cilium;GO:0005737|cytoplasm;GO:0005794|Golgi apparatus;GO:0016021|integral component of membrane;GO:0005887|integral component of plasma membrane;GO:0016020|membrane;GO:0005886|plasma membrane;	GO:0004016|adenylate cyclase activity;GO:0005524|ATP binding;GO:0046872|metal ion binding;	K08043	ADCY3; adenylate cyclase 3 [EC:4.6.1.1]
gene19928	0	0	0.00784175	0.0717064	0.015759	0.024312	CCDC40	protein_coding	chrNC_030826.1:51716907-51761821:-	gi|803208793|ref|XP_011964898.1|	5290	0	PREDICTED: coiled-coil domain-containing protein 40 isoform X2 [Ovis aries musimon]	gi|556725874|ref|XM_005958655.1|	3631	0	PREDICTED: Pantholops hodgsonii coiled-coil domain containing 40 (CCDC40), mRNA	Q4G0X9	1290	0	Coiled-coil domain-containing protein 40	.	.	.	.	.	.	.	GO:0070286|axonemal dynein complex assembly;GO:0003341|cilium movement;GO:0071907|determination of digestive tract left/right asymmetry;GO:0071910|determination of liver left/right asymmetry;GO:0035469|determination of pancreatic left/right asymmetry;GO:0003351|epithelial cilium movement;GO:0060287|epithelial cilium movement involved in determination of left/right asymmetry;GO:0030317|sperm motil…	GO:0005930|axoneme;GO:0005929|cilium;GO:0005737|cytoplasm;	.	.	.
gene19929	3.92135	3.35112	3.94844	1.99078	6.49958	6.58666	TBC1D16	protein_coding	chrNC_030826.1:51761991-51850290:+	gi|594081152|ref|XP_006064201.1|	3512	0	PREDICTED: TBC1 domain family member 16 isoform X1 [Bubalus bubalis]	gi|548511071|ref|XM_005694405.1|	6211	0	PREDICTED: Capra hircus TBC1 domain family, member 16 (TBC1D16), mRNA	Q8TBP0	85.5	4e-15	TBC1 domain family member 16	SPAC630.05	131	1e-30	COG5210	.	.	.	GO:0090630|activation of GTPase activity;GO:0006886|intracellular protein transport;GO:0001919|regulation of receptor recycling;GO:0031338|regulation of vesicle fusion;	GO:0005829|cytosol;GO:0005769|early endosome;	GO:0005096|GTPase activator activity;GO:0017137|Rab GTPase binding;	.	.
gene12039	0.988069	1.49859	1.61216	1.91952	1.93491	1.0413	TP53I3	protein_coding	chrNC_030818.1:74678510-74685183:+	gi|440906085|gb|ELR56390.1|	1743	0	Quinone oxidoreductase PIG3, partial [Bos mutus]	gi|548486602|ref|XM_005686955.1|	1475	0	PREDICTED: Capra hircus tumor protein p53 inducible protein 3 (TP53I3), transcript variant X1, mRNA	Q53FA7	608	0	Quinone oxidoreductase PIG3	mll3767	258	8e-81	COG0604	.	.	.	GO:0006739|NADP metabolic process;GO:0042981|regulation of apoptotic process;	GO:0005829|cytosol;GO:0070062|extracellular exosome;	GO:0070402|NADPH binding;GO:0003960|NADPH:quinone reductase activity;GO:0042803|protein homodimerization activity;GO:0048038|quinone binding;GO:0008270|zinc ion binding;	K10133	TP53I3; tumor protein p53-inducible protein 3 [EC:1.-.-.-]
gene12038	0.16214	0.171071	0.0440919	0.0167994	0.0295362	0.0607554	PFN4	protein_coding	chrNC_030818.1:74669150-74674491:+	gi|548486609|ref|XP_005687015.1|	624	7e-74	PREDICTED: profilin-4 [Capra hircus]	gi|594052779|ref|XM_006050631.1|	1496	0	PREDICTED: Bubalus bubalis profilin family, member 4 (PFN4), mRNA	Q2NKT1	242	3e-74	Profilin-4	.	.	.	.	.	.	.	GO:0042989|sequestering of actin monomers;	GO:0015629|actin cytoskeleton;GO:0005938|cell cortex;	GO:0003785|actin monomer binding;GO:0008289|lipid binding;	K05759	PFN; profilin
gene14336	0.00735033	0.00646267	0.0166569	0	0.0200846	0.00344281	KCNQ3	protein_coding	chrNC_030821.1:72944194-73242153:-	gi|803251290|ref|XP_011985594.1|	4432	0	PREDICTED: potassium voltage-gated channel subfamily KQT member 3 isoform X2 [Ovis aries musimon]	gi|594113404|ref|XM_006079391.1|	4409	0	PREDICTED: Bubalus bubalis potassium voltage-gated channel, KQT-like subfamily, member 3 (KCNQ3), mRNA	P58126	1697	0	Potassium voltage-gated channel subfamily KQT member 3	STM1741	76.6	1e-13	COG1226	.	.	.	GO:0060081|membrane hyperpolarization;	GO:0043194|axon initial segment;GO:0009986|cell surface;GO:0016021|integral component of membrane;GO:0033268|node of Ranvier;GO:0008076|voltage-gated potassium channel complex;	GO:0005251|delayed rectifier potassium channel activity;	K04928	KCNQ3; potassium voltage-gated channel KQT-like subfamily member 3
gene24886	16.9311	14.8752	16.8616	19.8133	19.9703	23.2407	PCM1	protein_coding	chrNC_030834.1:26217883-26308140:+	gi|803200098|ref|XP_011961187.1|	10603	0	PREDICTED: pericentriolar material 1 protein isoform X2 [Ovis aries]	gi|594114980|ref|XM_006080140.1|	7490	0	PREDICTED: Bubalus bubalis pericentriolar material 1 (PCM1), transcript variant X7, mRNA	Q15154	2688	0	Pericentriolar material 1 protein	.	.	.	.	.	.	.	GO:0051297|centrosome organization;GO:0042384|cilium assembly;GO:0031122|cytoplasmic microtubule organization;GO:0000086|G2/M transition of mitotic cell cycle;GO:0022027|interkinetic nuclear migration;GO:0035735|intraciliary transport involved in cilium morphogenesis;GO:0034453|microtubule anchoring;GO:0034454|microtubule anchoring at centrosome;GO:0050768|negative regulation of neurogenesis;GO:0…	GO:0034451|centriolar satellite;GO:0005814|centriole;GO:0005813|centrosome;GO:0036064|ciliary basal body;GO:0035869|ciliary transition zone;GO:0005737|cytoplasm;GO:0005829|cytosol;GO:0016020|membrane;GO:0031965|nuclear membrane;GO:0000242|pericentriolar material;GO:0043234|protein complex;	GO:0042802|identical protein binding;	K16537	PCM1; pericentriolar material 1 protein
gene24885	2.55111	3.73838	3.93978	3.52429	1.77857	1.56371	FGL1	protein_coding	chrNC_030834.1:26159589-26184160:-	gi|548524238|ref|XP_005698823.1|	1699	0	PREDICTED: fibrinogen-like protein 1 [Capra hircus]	gi|548524237|ref|XM_005698766.1|	1245	0	PREDICTED: Capra hircus fibrinogen-like 1 (FGL1), mRNA	Q3SZZ7	642	0	Fibrinogen-like protein 1	.	.	.	.	.	.	.	.	GO:0070062|extracellular exosome;	.	.	.
gene24883	30.265	43.1292	35.0177	27.2899	24.1399	22.5041	MTUS1	protein_coding	chrNC_030834.1:25928395-26118656:-	gi|548524240|ref|XP_005698824.1|	6567	0	PREDICTED: microtubule-associated tumor suppressor 1 homolog isoform X1 [Capra hircus]	gi|548524239|ref|XM_005698767.1|	4293	0	PREDICTED: Capra hircus microtubule associated tumor suppressor 1 (MTUS1), transcript variant X1, mRNA	Q17QT2	756	0	Microtubule-associated tumor suppressor 1 homolog	.	.	.	.	.	.	.	GO:0007049|cell cycle;GO:0010758|regulation of macrophage chemotaxis;	GO:0005737|cytoplasm;GO:0005615|extracellular space;GO:0005794|Golgi apparatus;GO:0005739|mitochondrion;GO:0005634|nucleus;GO:0005886|plasma membrane;	.	.	.
gene24882	3.59288	2.38706	1.98347	1.70736	8.15662	5.56736	PDGFRL	protein_coding	chrNC_030834.1:25844129-25925839:+	gi|548524248|ref|XP_005698828.1|	1822	0	PREDICTED: platelet-derived growth factor receptor-like protein [Capra hircus]	gi|594115002|ref|XM_006080151.1|	1726	0	PREDICTED: Bubalus bubalis platelet-derived growth factor receptor-like (PDGFRL), mRNA	Q5BIP2	700	0	Platelet-derived growth factor receptor-like protein	.	.	.	.	.	.	.	.	GO:0005576|extracellular region;	.	.	.
gene24881	3.4103	3.3678	5.50122	9.21442	5.17531	2.41284	SLC7A2	protein_coding	chrNC_030834.1:25769700-25839079:+	gi|803200135|ref|XP_011961204.1|	3257	0	PREDICTED: cationic amino acid transporter 2 isoform X1 [Ovis aries]	gi|548524249|ref|XM_005698772.1|	6917	0	PREDICTED: Capra hircus solute carrier family 7 (cationic amino acid transporter, y+ system), member 2 (SLC7A2), transcript variant X1, mRNA	P18581	1164	0	Cationic amino acid transporter 2	XF2207	248	2e-69	COG0531	.	.	.	GO:0006865|amino acid transport;GO:0015809|arginine transport;GO:0006520|cellular amino acid metabolic process;GO:0097638|L-arginine import across plasma membrane;GO:0097639|L-lysine import across plasma membrane;GO:0097640|L-ornithine import across plasma membrane;GO:0042116|macrophage activation;GO:0006809|nitric oxide biosynthetic process;GO:0002537|nitric oxide production involved in inflamma…	GO:0005887|integral component of plasma membrane;GO:0016020|membrane;GO:0005886|plasma membrane;	GO:0015171|amino acid transmembrane transporter activity;GO:0015297|antiporter activity;GO:0015174|basic amino acid transmembrane transporter activity;GO:0005289|high-affinity arginine transmembrane transporter activity;GO:0097627|high-affinity L-ornithine transmembrane transporter activity;GO:0005292|high-affinity lysine transmembrane transporter activity;GO:0015179|L-amino acid transmembrane tr…	K13864	SLC7A2, ATRC2; solute carrier family 7 (cationic amino acid transporter), member 2
gene13100	2.62189	1.77911	1.96751	2.5852	1.71832	2.86944	BEND7	protein_coding	chrNC_030820.1:27451017-27536065:-	gi|803237429|ref|XP_011978838.1|	2295	0	PREDICTED: BEN domain-containing protein 7 isoform X11 [Ovis aries musimon]	gi|594085084|ref|XM_006066024.1|	5065	0	PREDICTED: Bubalus bubalis BEN domain containing 7 (BEND7), transcript variant X2, mRNA	Q8N7W2	211	0	BEN domain-containing protein 7	.	.	.	.	.	.	.	.	GO:0070062|extracellular exosome;	.	.	.
gene4587	6.38247	4.87189	5.82266	8.30336	6.45821	9.64129	DMTF1	protein_coding	chrNC_030811.1:87183619-87233199:+	gi|426227483|ref|XP_004007847.1|	3708	0	PREDICTED: cyclin-D-binding Myb-like transcription factor 1 isoform X1 [Ovis aries]	gi|594050487|ref|XM_006049535.1|	3530	0	PREDICTED: Bubalus bubalis cyclin D binding myb-like transcription factor 1 (DMTF1), transcript variant X1, mRNA	Q9Y222	860	0	Cyclin-D-binding Myb-like transcription factor 1	SPBC1198.11c	56.2	4e-07	COG5147	.	.	.	GO:0007049|cell cycle;GO:0030154|cell differentiation;GO:0006357|regulation of transcription from RNA polymerase II promoter;GO:0006355|regulation of transcription, DNA-templated;GO:0006351|transcription, DNA-templated;	GO:0005737|cytoplasm;GO:0005654|nucleoplasm;GO:0005634|nucleus;	GO:0000981|RNA polymerase II transcription factor activity, sequence-specific DNA binding;GO:0043565|sequence-specific DNA binding;GO:0001135|transcription factor activity, RNA polymerase II transcription factor recruiting;GO:0003700|transcription factor activity, sequence-specific DNA binding;GO:0044212|transcription regulatory region DNA binding;	.	.
gene24889	0.0392222	0	0	0.0812767	0	0	LOC102191400	pseudogene	chrNC_030834.1:26358855-26359873:-	gi|594621465|ref|XP_007165421.1|	609	2e-78	PREDICTED: calcyclin-binding protein isoform X2 [Balaenoptera acutorostrata scammoni]	gi|594621464|ref|XM_007165359.1|	563	0	PREDICTED: Balaenoptera acutorostrata scammoni calcyclin binding protein (CACYBP), transcript variant X2, mRNA	Q9HB71	238	1e-79	Calcyclin-binding protein	.	.	.	.	.	.	.	GO:0007568|aging;GO:0055007|cardiac muscle cell differentiation;GO:0071277|cellular response to calcium ion;GO:0060548|negative regulation of cell death;GO:0045740|positive regulation of DNA replication;GO:0060416|response to growth hormone;	GO:0030877|beta-catenin destruction complex;GO:0044297|cell body;GO:0005737|cytoplasm;GO:0070062|extracellular exosome;GO:0043005|neuron projection;GO:0005641|nuclear envelope lumen;GO:0005654|nucleoplasm;	GO:0042803|protein homodimerization activity;	K04507	CACYBP, SIP; calcyclin binding protein
gene14333	14.7501	12.0492	14.6773	17.0988	18.353	21.6897	EFR3A	protein_coding	chrNC_030821.1:72784698-72867867:+	gi|803251281|ref|XP_011985590.1|	4407	0	PREDICTED: protein EFR3 homolog A isoform X2 [Ovis aries musimon]	gi|556757172|ref|XM_005973871.1|	4878	0	PREDICTED: Pantholops hodgsonii EFR3 homolog A (S. cerevisiae) (EFR3A), mRNA	Q14156	65.1	4e-09	Protein EFR3 homolog A	.	.	.	.	.	.	.	GO:0090002|establishment of protein localization to plasma membrane;GO:0046854|phosphatidylinositol phosphorylation;	GO:0005829|cytosol;GO:0070062|extracellular exosome;GO:0005886|plasma membrane;	.	.	.
gene20397	5.35798	7.03723	7.17496	7.76589	6.49797	9.14092	NUP155	protein_coding	chrNC_030827.1:36954404-37006592:+	gi|803250454|ref|XP_011985179.1|	7314	0	PREDICTED: nuclear pore complex protein Nup155 isoform X2 [Ovis aries musimon]	gi|556720223|ref|XM_005955923.1|	4643	0	PREDICTED: Pantholops hodgsonii nucleoporin 155kDa (NUP155), transcript variant X1, mRNA	O75694	2654	0	Nuclear pore complex protein Nup155	SPAC890.06	185	4e-46	COG5308	.	.	.	GO:0086014|atrial cardiac muscle cell action potential;GO:0031047|gene silencing by RNA;GO:0075733|intracellular transport of virus;GO:0007077|mitotic nuclear envelope disassembly;GO:0006406|mRNA export from nucleus;GO:0006998|nuclear envelope organization;GO:0006606|protein import into nucleus;GO:0016925|protein sumoylation;GO:0036228|protein targeting to nuclear inner membrane;GO:1900034|regula…	GO:0016020|membrane;GO:0005635|nuclear envelope;GO:0031965|nuclear membrane;GO:0044611|nuclear pore inner ring;	GO:0017056|structural constituent of nuclear pore;GO:0005215|transporter activity;	K14312	NUP155, NUP170, NUP157; nuclear pore complex protein Nup155
gene20396	7.72182	7.49277	7.9609	8.3862	7.88062	10.6674	WDR70	protein_coding	chrNC_030827.1:36678460-36951048:-	gi|548512113|ref|XP_005694839.1|	3048	0	PREDICTED: WD repeat-containing protein 70 [Capra hircus]	gi|548512112|ref|XM_005694782.1|	2136	0	PREDICTED: Capra hircus WD repeat domain 70 (WDR70), mRNA	Q32LB0	1169	0	WD repeat-containing protein 70	.	.	.	.	.	.	.	GO:0008344|adult locomotory behavior;GO:0001658|branching involved in ureteric bud morphogenesis;GO:0048484|enteric nervous system development;GO:0000165|MAPK cascade;GO:0003337|mesenchymal to epithelial transition involved in metanephros morphogenesis;GO:0001656|metanephros development;GO:0048255|mRNA stabilization;GO:0043066|negative regulation of apoptotic process;GO:2001240|negative regulatio…	GO:0005576|extracellular region;GO:0005622|intracellular;	GO:0042803|protein homodimerization activity;GO:0005088|Ras guanyl-nucleotide exchange factor activity;GO:0005102|receptor binding;	.	.
gene20395	0.126747	0.0928667	0.153188	0.45963	0.471397	0.187994	GDNF	protein_coding	chrNC_030827.1:36601218-36629923:+	gi|440903786|gb|ELR54395.1|	994	4e-123	Glial cell line-derived neurotrophic factor, partial [Bos mutus]	gi|548512106|ref|XM_005694781.1|	3062	0	PREDICTED: Capra hircus glial cell derived neurotrophic factor (GDNF), mRNA	P39905	292	2e-89	Glial cell line-derived neurotrophic factor	.	.	.	.	.	.	.	GO:0008344|adult locomotory behavior;GO:0001658|branching involved in ureteric bud morphogenesis;GO:0048484|enteric nervous system development;GO:0000165|MAPK cascade;GO:0003337|mesenchymal to epithelial transition involved in metanephros morphogenesis;GO:0001656|metanephros development;GO:0048255|mRNA stabilization;GO:0043066|negative regulation of apoptotic process;GO:2001240|negative regulatio…	GO:0005576|extracellular region;GO:0005622|intracellular;	GO:0042803|protein homodimerization activity;GO:0005088|Ras guanyl-nucleotide exchange factor activity;GO:0005102|receptor binding;	K05452	GDNF; glial cell derived neurotrophic factor
gene17609	6.5972	5.68402	6.64056	7.97464	8.55486	8.97232	TERF2	protein_coding	chrNC_030825.1:37759890-37782867:-	gi|803211235|ref|XP_011966041.1|	2225	0	PREDICTED: telomeric repeat-binding factor 2 isoform X2 [Ovis aries musimon]	gi|329663449|ref|NM_001205589.1|	2699	0	Bos taurus telomeric repeat binding factor 2 (TERF2), mRNA	Q15554	784	0	Telomeric repeat-binding factor 2	.	.	.	.	.	.	.	GO:0007049|cell cycle;GO:0090398|cellular senescence;GO:1903770|negative regulation of beta-galactosidase activity;GO:2000773|negative regulation of cellular senescence;GO:0010629|negative regulation of gene expression;GO:1904430|negative regulation of t-circle formation;GO:1904354|negative regulation of telomere capping;GO:0032205|negative regulation of telomere maintenance;GO:0032208|negative r…	GO:0000781|chromosome, telomeric region;GO:0005737|cytoplasm;GO:0005794|Golgi apparatus;GO:0000784|nuclear chromosome, telomeric region;GO:0000783|nuclear telomere cap complex;GO:0005654|nucleoplasm;GO:0005634|nucleus;GO:0070187|telosome;	GO:0003691|double-stranded telomeric DNA binding;GO:0098505|G-rich strand telomeric DNA binding;GO:0044877|macromolecular complex binding;GO:0008022|protein C-terminus binding;GO:0042803|protein homodimerization activity;GO:0042162|telomeric DNA binding;	K11111	TERF2, TRF2; telomeric repeat-binding factor 2
gene17608	0.198539	0.0671394	0.276873	0.443062	0.180835	0.529346	TMED6	protein_coding	chrNC_030825.1:37753067-37759402:-	gi|556722166|ref|XP_005956922.1|	1311	9e-179	PREDICTED: transmembrane emp24 domain-containing protein 6 [Pantholops hodgsonii]	gi|594046483|ref|XM_006047621.1|	1355	0	PREDICTED: Bubalus bubalis transmembrane emp24 protein transport domain containing 6 (TMED6), mRNA	Q0VCA9	85.9	5e-17	Transmembrane emp24 domain-containing protein 6	.	.	.	.	.	.	.	GO:0006810|transport;	GO:0005789|endoplasmic reticulum membrane;GO:0016021|integral component of membrane;	.	.	.
gene17607	2.26439	2.12042	2.43639	2.65134	3.10209	2.75932	NIP7	protein_coding	chrNC_030825.1:37749735-37752962:+	gi|426242575|ref|XP_004015147.1|	965	1e-123	PREDICTED: 60S ribosome subunit biogenesis protein NIP7 homolog isoform X1 [Ovis aries]	gi|548503734|ref|XM_005692185.1|	1481	0	PREDICTED: Capra hircus NIP7, nucleolar pre-rRNA processing protein (NIP7), transcript variant X1, mRNA	Q5R9J1	291	1e-98	60S ribosome subunit biogenesis protein NIP7 homolog	SPCC320.11c	210	3e-67	COG1374	.	.	.	GO:0042255|ribosome assembly;	GO:0005737|cytoplasm;GO:0005730|nucleolus;	GO:0044822|poly(A) RNA binding;	K07565	NIP7; 60S ribosome subunit biogenesis protein NIP7
gene17606	6.8521	6.83013	4.84436	5.24058	6.67569	8.06383	COG8	protein_coding	chrNC_030825.1:37742991-37749672:-	gi|803211254|ref|XP_011966052.1|	2799	0	PREDICTED: conserved oligomeric Golgi complex subunit 8 isoform X2 [Ovis aries musimon]	gi|594046494|ref|XM_006047625.1|	1903	0	PREDICTED: Bubalus bubalis component of oligomeric golgi complex 8 (COG8), mRNA	Q2TBH9	1072	0	Conserved oligomeric Golgi complex subunit 8	.	.	.	.	.	.	.	GO:0006891|intra-Golgi vesicle-mediated transport;GO:0015031|protein transport;	GO:0000139|Golgi membrane;GO:0017119|Golgi transport complex;	.	.	.
gene17605	3.08533	5.23838	4.37189	2.49859	3.84384	3.18925	PDF	protein_coding	chrNC_030825.1:37740974-37742872:-	gi|426243631|ref|XP_004015654.1|	1199	2e-162	PREDICTED: peptide deformylase, mitochondrial [Ovis aries]	gi|593747641|ref|XM_007129044.1|	544	0	PREDICTED: Physeter catodon peptide deformylase (mitochondrial) (PDF), mRNA	Q9HBH1	345	2e-116	Peptide deformylase, mitochondrial	RSc1399	96.7	9e-23	COG0242	.	.	.	GO:0031365|N-terminal protein amino acid modification;GO:0018206|peptidyl-methionine modification;GO:0008284|positive regulation of cell proliferation;GO:0006412|translation;	GO:0005739|mitochondrion;	GO:0046872|metal ion binding;GO:0042586|peptide deformylase activity;	K01462	PDF, def; peptide deformylase [EC:3.5.1.88]
gene17604	15.481	16.847	15.1395	12.3187	18.1614	17.9496	VPS4A	protein_coding	chrNC_030825.1:37727075-37737864:+	gi|676263289|gb|KFO20028.1|	2344	0	Vacuolar protein sorting-associated protein 4A [Fukomys damarensis]	gi|548504349|ref|XM_005692472.1|	2050	0	PREDICTED: Capra hircus vacuolar protein sorting 4 homolog A (S. cerevisiae) (VPS4A), mRNA	Q793F9	868	0	Vacuolar protein sorting-associated protein 4A	.	.	.	.	.	.	.	GO:0009838|abscission;GO:0007049|cell cycle;GO:0051301|cell division;GO:0016197|endosomal transport;GO:0032466|negative regulation of cytokinesis;GO:1903774|positive regulation of viral budding via host ESCRT complex;GO:0015031|protein transport;GO:0007033|vacuole organization;	GO:0005769|early endosome;GO:0031902|late endosome membrane;GO:0030496|midbody;GO:0005634|nucleus;	GO:0005524|ATP binding;GO:0016887|ATPase activity;GO:0017048|Rho GTPase binding;	K12196	VPS4; vacuolar protein-sorting-associated protein 4
gene17603	8.95968	6.45557	7.73963	7.53679	10.9016	7.88683	SNTB2	protein_coding	chrNC_030825.1:37651194-37724298:+	gi|803211229|ref|XP_011966038.1|	2412	0	PREDICTED: beta-2-syntrophin isoform X2 [Ovis aries musimon]	gi|594046588|ref|XM_006047669.1|	5826	0	PREDICTED: Bubalus bubalis syntrophin, beta 2 (dystrophin-associated protein A1, 59kDa, basic component 2) (SNTB2), mRNA	Q13425	843	0	Beta-2-syntrophin	.	.	.	.	.	.	.	.	GO:0005737|cytoplasm;GO:0016010|dystrophin-associated glycoprotein complex;GO:0070062|extracellular exosome;GO:0005925|focal adhesion;GO:0016020|membrane;GO:0005874|microtubule;GO:0043234|protein complex;GO:0045202|synapse;GO:0030658|transport vesicle membrane;	GO:0044822|poly(A) RNA binding;GO:0005198|structural molecule activity;	.	.
gene17602	5.2584	6.438	5.97036	5.76437	6.29336	6.03554	UTP4	protein_coding	chrNC_030825.1:37610404-37640359:+	gi|548503732|ref|XP_005692241.1|	3691	0	PREDICTED: cirhin [Capra hircus]	gi|548503731|ref|XM_005692184.1|	2141	0	PREDICTED: Capra hircus cirrhosis, autosomal recessive 1A (cirhin) (CIRH1A), mRNA	Q969X6	1303	0	U3 small nucleolar RNA-associated protein 4 homolog	.	.	.	.	.	.	.	GO:0030490|maturation of SSU-rRNA;GO:0006355|regulation of transcription, DNA-templated;GO:0006364|rRNA processing;GO:0006351|transcription, DNA-templated;	GO:0005694|chromosome;GO:0001650|fibrillar center;GO:0005730|nucleolus;GO:0005654|nucleoplasm;GO:0034455|t-UTP complex;	GO:0044822|poly(A) RNA binding;	K14548	UTP4, CIRH1A; U3 small nucleolar RNA-associated protein 4
gene17601	3.63696	2.96851	2.77684	2.82283	3.83506	3.01624	CHTF8	protein_coding	chrNC_030825.1:37599512-37610387:-	gi|803211184|ref|XP_011966016.1|	1636	0	PREDICTED: chromosome transmission fidelity protein 8 homolog isoform X2 [Ovis aries musimon]	gi|556722149|ref|XM_005956853.1|	2761	0	PREDICTED: Pantholops hodgsonii CTF8, chromosome transmission fidelity factor 8 homolog (S. cerevisiae) (CHTF8), transcript variant X1, mRNA	P0CG10	620	0	Chromosome transmission fidelity protein 8 homolog isoform 2	.	.	.	.	.	.	.	.	GO:0005634|nucleus;	.	K11270	CTF8; chromosome transmission fidelity protein 8
gene17600	0.193401	0.0879546	0.120904	0.158926	0.145784	0.243648	HAS3	protein_coding	chrNC_030825.1:37572658-37599097:+	gi|859768013|ref|XP_004744591.2|	2855	0	PREDICTED: hyaluronan synthase 3 isoform X1 [Mustela putorius furo]	gi|548503727|ref|XM_005692182.1|	4034	0	PREDICTED: Capra hircus hyaluronan synthase 3 (HAS3), transcript variant X1, mRNA	O00219	1084	0	Hyaluronan synthase 3	SPy2200	134	5e-32	COG1215	.	.	.	GO:0005975|carbohydrate metabolic process;GO:0007155|cell adhesion;GO:0085029|extracellular matrix assembly;GO:0045226|extracellular polysaccharide biosynthetic process;GO:0030213|hyaluronan biosynthetic process;GO:1900106|positive regulation of hyaluranon cable assembly;GO:0045893|positive regulation of transcription, DNA-templated;	GO:0005737|cytoplasm;GO:0036117|hyaluranon cable;GO:0016021|integral component of membrane;GO:0005887|integral component of plasma membrane;GO:0005886|plasma membrane;	GO:0050501|hyaluronan synthase activity;	K00752	E2.4.1.212, hasA; hyaluronan synthase [EC:2.4.1.212]
gene11609	2.89087	2.62119	2.31699	2.83007	3.62533	3.58923	THADA	protein_coding	chrNC_030818.1:25394392-25722481:-	gi|548485459|ref|XP_005686601.1|	9718	0	PREDICTED: thyroid adenoma-associated protein homolog [Capra hircus]	gi|548485458|ref|XM_005686544.1|	6725	0	PREDICTED: Capra hircus thyroid adenoma associated (THADA), mRNA	A8C750	3213	0	Thyroid adenoma-associated protein homolog	SPCC1494.07	211	8e-54	COG5543	.	.	.	GO:0061158|3'-UTR-mediated mRNA destabilization;GO:0008283|cell proliferation;GO:0071364|cellular response to epidermal growth factor stimulus;GO:0044344|cellular response to fibroblast growth factor stimulus;GO:0071385|cellular response to glucocorticoid stimulus;GO:0097011|cellular response to granulocyte macrophage colony-stimulating factor stimulus;GO:1904628|cellular response to phorbol 13-a…	GO:0005737|cytoplasm;GO:0005829|cytosol;GO:0005634|nucleus;	GO:0017091|AU-rich element binding;GO:0003677|DNA binding;GO:0046872|metal ion binding;GO:0035925|mRNA 3'-UTR AU-rich region binding;GO:0003730|mRNA 3'-UTR binding;GO:0044822|poly(A) RNA binding;GO:0003700|transcription factor activity, sequence-specific DNA binding;	.	.
gene11608	13.4356	15.2162	8.21854	14.1734	20.9109	17.9702	ZFP36L2	protein_coding	chrNC_030818.1:25386394-25390647:-	gi|545187619|ref|XP_005615109.1|	1193	6e-149	PREDICTED: LOW QUALITY PROTEIN: ZFP36 ring finger protein-like 2 [Equus caballus]	gi|300794487|ref|NM_001191191.1|	3480	0	Bos taurus ZFP36 ring finger protein-like 2 (ZFP36L2), mRNA	P47974	442	2e-140	mRNA decay activator protein ZFP36L2	SPBC1718.07c	97.8	2e-20	COG5063	.	.	.	GO:0061158|3'-UTR-mediated mRNA destabilization;GO:0008283|cell proliferation;GO:0071364|cellular response to epidermal growth factor stimulus;GO:0044344|cellular response to fibroblast growth factor stimulus;GO:0071385|cellular response to glucocorticoid stimulus;GO:0097011|cellular response to granulocyte macrophage colony-stimulating factor stimulus;GO:1904628|cellular response to phorbol 13-a…	GO:0005737|cytoplasm;GO:0005829|cytosol;GO:0005634|nucleus;	GO:0017091|AU-rich element binding;GO:0003677|DNA binding;GO:0046872|metal ion binding;GO:0035925|mRNA 3'-UTR AU-rich region binding;GO:0003730|mRNA 3'-UTR binding;GO:0044822|poly(A) RNA binding;GO:0003700|transcription factor activity, sequence-specific DNA binding;	K18753	ZFP36L; butyrate response factor 1
gene11600	1.21012	1.1404	1.26056	1.51012	1.32143	1.29645	MTA3	protein_coding	chrNC_030818.1:24766566-24983693:+	gi|548485737|ref|XP_005686646.1|	3212	0	PREDICTED: metastasis-associated protein MTA3 [Capra hircus]	gi|548485736|ref|XM_005686589.1|	5318	0	PREDICTED: Capra hircus metastasis associated 1 family, member 3 (MTA3), mRNA	A6QL72	1142	0	Metastasis-associated protein MTA3	.	.	.	.	.	.	.	.	GO:0005737|cytoplasm;GO:0005634|nucleus;	GO:0003682|chromatin binding;GO:0043565|sequence-specific DNA binding;GO:0003700|transcription factor activity, sequence-specific DNA binding;GO:0008270|zinc ion binding;	K11660	MTA; metastasis-associated protein MTA
gene11603	0	0.0209047	0	0.0492688	0.0216558	0	HAAO	protein_coding	chrNC_030818.1:24994157-25009468:-	gi|548485453|ref|XP_005686600.1|	1690	0	PREDICTED: 3-hydroxyanthranilate 3,4-dioxygenase [Capra hircus]	gi|548485452|ref|XM_005686543.1|	1520	0	PREDICTED: Capra hircus 3-hydroxyanthranilate 3,4-dioxygenase (HAAO), mRNA	Q0VCA8	580	0	3-hydroxyanthranilate 3,4-dioxygenase	.	.	.	.	.	.	.	GO:0034354|'de novo' NAD biosynthetic process from tryptophan;GO:0043420|anthranilate metabolic process;GO:0070050|neuron cellular homeostasis;GO:0019805|quinolinate biosynthetic process;GO:0046874|quinolinate metabolic process;GO:0046686|response to cadmium ion;GO:0010043|response to zinc ion;GO:0006569|tryptophan catabolic process;	GO:0005737|cytoplasm;GO:0005829|cytosol;GO:0070062|extracellular exosome;	GO:0000334|3-hydroxyanthranilate 3,4-dioxygenase activity;GO:0008198|ferrous iron binding;	K00452	HAAO; 3-hydroxyanthranilate 3,4-dioxygenase [EC:1.13.11.6]
gene11606	0	1.8995	0	0	1.96775	0.505953	TRNAI-UAU	tRNA	chrNC_030818.1:25025546-25025638:+	.	.	.	.	gi|634722057|tpe|HG983867.1|	39	1e-10	TPA: Homo sapiens tRNA-Ile-TAT-3-1 gene	.	.	.	.	.	.	.	.	.	.	.	.	.	.	.	.
gene27042	0.662074	0.854487	0.671721	1.06358	1.34991	1.41113	COL4A5	protein_coding	chrNW_017189517.1:34841052-35095681:-	gi|671033458|ref|XP_008707542.1|	1429	3e-173	PREDICTED: LOW QUALITY PROTEIN: collagen alpha-5(IV) chain-like, partial [Ursus maritimus]	gi|548529312|ref|XM_005700225.1|	6527	0	PREDICTED: Capra hircus collagen, type IV, alpha 5 (COL4A5), transcript variant X1, mRNA	P29400	217	4e-55	Collagen alpha-5(IV) chain	.	.	.	.	.	.	.	GO:0030574|collagen catabolic process;GO:0030198|extracellular matrix organization;GO:0007528|neuromuscular junction development;	GO:0005605|basal lamina;GO:0005587|collagen type IV trimer;GO:0005788|endoplasmic reticulum lumen;GO:0005576|extracellular region;GO:0031594|neuromuscular junction;	GO:0005201|extracellular matrix structural constituent;	K06237	COL4A; collagen, type IV, alpha
gene3251	0.433571	0.173278	0.643116	1.38852	0.287206	0.923089	LOC102175540	pseudogene	chrNC_030810.1:99904168-99906235:+	gi|803327333|ref|XP_012021825.1|	916	7e-120	PREDICTED: methyltransferase-like protein 9 isoform X5 [Ovis aries musimon]	gi|556750725|ref|XR_319051.1|	761	0	PREDICTED: Pantholops hodgsonii methyltransferase like 9 pseudogene (LOC102338321), misc_RNA	Q0VCJ8	87.8	2e-18	Methyltransferase-like protein 9	.	.	.	.	.	.	.	GO:0042795|snRNA transcription from RNA polymerase II promoter;	GO:0016591|DNA-directed RNA polymerase II, holoenzyme;GO:0005654|nucleoplasm;	.	.	.
gene3256	0.145336	0.127785	0.35131	0.150584	0	0.0907649	LOC102186358	misc_RNA	chrNC_030810.1:100010673-100011497:+	gi|755785705|ref|XP_003995546.2|	1119	6e-151	PREDICTED: 40S ribosomal protein S6 [Felis catus]	gi|548476373|ref|XM_005683632.1|	813	0	PREDICTED: Capra hircus ribosomal protein S6 (RPS6), mRNA	Q5E995	420	2e-147	40S ribosomal protein S6	SPAC13G6.07c	293	2e-98	COG2125	.	.	.	GO:0042593|glucose homeostasis;GO:0042274|ribosomal small subunit biogenesis;GO:0006364|rRNA processing;GO:0006412|translation;	GO:0022627|cytosolic small ribosomal subunit;GO:0005634|nucleus;GO:0048471|perinuclear region of cytoplasm;	GO:0003735|structural constituent of ribosome;	K02991	RP-S6e, RPS6; small subunit ribosomal protein S6e
gene27040	0.133894	0	0	0.138729	0	0.0627144	LOC102177230	pseudogene	chrNW_017189517.1:34421929-34558413:+	gi|548534430|ref|XP_005701686.1|	608	2e-77	PREDICTED: 60S ribosomal protein L31-like [Capra hircus]	gi|548534429|ref|XM_005701629.1|	379	0	PREDICTED: Capra hircus 60S ribosomal protein L31-like (LOC102177230), mRNA	P62902	193	3e-61	60S ribosomal protein L31	YLR406c	117	2e-32	COG2097	.	.	.	GO:0002181|cytoplasmic translation;	GO:0022625|cytosolic large ribosomal subunit;GO:0005730|nucleolus;GO:0005654|nucleoplasm;	GO:0003735|structural constituent of ribosome;	K02910	RP-L31e, RPL31; large subunit ribosomal protein L31e
gene3257	3.8139	2.50954	4.16958	4.1659	7.3922	3.55727	ADAMTSL4	protein_coding	chrNC_030810.1:100016525-100027439:+	gi|548457875|ref|XP_005677722.1|	5106	0	PREDICTED: LOW QUALITY PROTEIN: ADAMTS-like protein 4 [Capra hircus]	gi|548457874|ref|XM_005677665.1|	4597	0	PREDICTED: Capra hircus ADAMTS-like 4 (ADAMTSL4), mRNA	Q6UY14	1505	0	ADAMTS-like protein 4	.	.	.	.	.	.	.	GO:0006915|apoptotic process;GO:0002064|epithelial cell development;GO:0030198|extracellular matrix organization;GO:0043065|positive regulation of apoptotic process;GO:0036066|protein O-linked fucosylation;	GO:0005788|endoplasmic reticulum lumen;GO:0005614|interstitial matrix;	GO:0004222|metalloendopeptidase activity;GO:0002020|protease binding;	.	.
gene24771	8.29836	8.98277	8.44192	9.13565	10.5674	8.12093	TACC1	protein_coding	chrNC_030834.1:11714020-11838627:-	gi|803238044|ref|XP_011979136.1|	3654	0	PREDICTED: transforming acidic coiled-coil-containing protein 1 isoform X4 [Ovis aries musimon]	gi|594094730|ref|XM_006070600.1|	5866	0	PREDICTED: Bubalus bubalis transforming, acidic coiled-coil containing protein 1 (TACC1), mRNA	O75410	892	0	Transforming acidic coiled-coil-containing protein 1	.	.	.	.	.	.	.	GO:0007049|cell cycle;GO:0051301|cell division;GO:0008283|cell proliferation;GO:0021987|cerebral cortex development;GO:0000226|microtubule cytoskeleton organization;	GO:0005737|cytoplasm;GO:0045111|intermediate filament cytoskeleton;GO:0016020|membrane;GO:0015630|microtubule cytoskeleton;GO:0005815|microtubule organizing center;GO:0030496|midbody;GO:0005634|nucleus;	.	K14281	TACC1; transforming acidic coiled-coil-containing protein 1
gene24770	2.51246	2.16826	2.53672	2.63521	5.53444	3.1647	PLEKHA2	protein_coding	chrNC_030834.1:11594345-11658946:-	gi|548524398|ref|XP_005698898.1|	2072	0	PREDICTED: pleckstrin homology domain-containing family A member 2 isoform X1 [Capra hircus]	gi|548524397|ref|XM_005698841.1|	4832	0	PREDICTED: Capra hircus pleckstrin homology domain containing, family A (phosphoinositide binding specific) member 2 (PLEKHA2), transcript variant X1, mRNA	Q3ZBA3	748	0	Pleckstrin homology domain-containing family A member 2	.	.	.	.	.	.	.	.	GO:0005737|cytoplasm;GO:0016020|membrane;GO:0005634|nucleus;GO:0005886|plasma membrane;	GO:0030165|PDZ domain binding;GO:0035091|phosphatidylinositol binding;	.	.
gene24773	0	0	0.496286	0	0	0	TRNAE-UUC	tRNA	chrNC_030834.1:11874351-11874423:-	.	.	.	.	gi|325048486|emb|FQ482120.8|	48	1e-15	B.taurus DNA sequence from clone CH240-441L4, complete sequence	.	.	.	.	.	.	.	.	.	.	.	.	.	.	.	.
gene27041	0	0	0	0	0.0117715	0	IRS4	protein_coding	chrNW_017189517.1:34808351-34825008:+	gi|803279448|ref|XP_011999397.1|	2159	0	PREDICTED: insulin receptor substrate 4 isoform X3 [Ovis aries musimon]	gi|594098490|ref|XM_006080966.1|	3493	0	PREDICTED: Bubalus bubalis insulin receptor substrate 4 (IRS4), mRNA	O14654	642	0	Insulin receptor substrate 4	.	.	.	.	.	.	.	GO:0008286|insulin receptor signaling pathway;GO:0019216|regulation of lipid metabolic process;GO:0007165|signal transduction;	GO:0005829|cytosol;GO:0005886|plasma membrane;	GO:0005158|insulin receptor binding;GO:0043548|phosphatidylinositol 3-kinase binding;GO:0005070|SH3/SH2 adaptor activity;GO:0004871|signal transducer activity;	K17446	IRS4; insulin receptor substrate 4
gene24775	0.138275	0.0792888	0.152588	0.199328	0.224509	0.146428	LETM2	protein_coding	chrNC_030834.1:12125223-12143721:-	gi|803200516|ref|XP_011961344.1|	2280	0	PREDICTED: LETM1 domain-containing protein LETM2, mitochondrial isoform X1 [Ovis aries]	gi|548524388|ref|XM_005698837.1|	2458	0	PREDICTED: Capra hircus leucine zipper-EF-hand containing transmembrane protein 2 (LETM2), transcript variant X1, mRNA	Q2VYF4	715	0	LETM1 domain-containing protein LETM2, mitochondrial	.	.	.	.	.	.	.	GO:0006875|cellular metal ion homeostasis;	GO:0016021|integral component of membrane;GO:0005743|mitochondrial inner membrane;	GO:0043022|ribosome binding;	.	.
gene3254	2.5651	4.20054	3.66212	3.4218	8.03123	4.34027	ECM1	protein_coding	chrNC_030810.1:99976659-99982394:+	gi|803317149|ref|XP_012016800.1|	2445	0	PREDICTED: extracellular matrix protein 1 isoform X4 [Ovis aries musimon]	gi|594068484|ref|XM_006058107.1|	2121	0	PREDICTED: Bubalus bubalis extracellular matrix protein 1 (ECM1), transcript variant X3, mRNA	Q16610	270	1e-79	Extracellular matrix protein 1	.	.	.	.	.	.	.	GO:0001525|angiogenesis;GO:0031214|biomineral tissue development;GO:0006954|inflammatory response;GO:0030502|negative regulation of bone mineralization;GO:0001960|negative regulation of cytokine-mediated signaling pathway;GO:0010466|negative regulation of peptidase activity;GO:0001503|ossification;GO:0002576|platelet degranulation;GO:0045766|positive regulation of angiogenesis;GO:0001938|positive…	GO:0070062|extracellular exosome;GO:0031012|extracellular matrix;GO:0005576|extracellular region;GO:0005615|extracellular space;GO:0031089|platelet dense granule lumen;GO:0005578|proteinaceous extracellular matrix;	GO:0019899|enzyme binding;GO:0043236|laminin binding;GO:0002020|protease binding;GO:0008022|protein C-terminus binding;GO:0004871|signal transducer activity;	.	.
gene24776	3.44045	3.24062	3.21942	3.67988	4.1643	5.14995	WHSC1L1	protein_coding	chrNC_030834.1:12147369-12251086:+	gi|548524380|ref|XP_005698890.1|	7223	0	PREDICTED: histone-lysine N-methyltransferase NSD3 isoform X1 [Capra hircus]	gi|594094744|ref|XM_006070607.1|	6692	0	PREDICTED: Bubalus bubalis Wolf-Hirschhorn syndrome candidate 1-like 1 (WHSC1L1), transcript variant X1, mRNA	Q9BZ95	2536	0	Histone-lysine N-methyltransferase NSD3	SPAC29B12.02c	153	2e-36	COG2940	.	.	.	GO:0016571|histone methylation;GO:0006355|regulation of transcription, DNA-templated;GO:0006351|transcription, DNA-templated;	GO:0005694|chromosome;GO:0005654|nucleoplasm;GO:0005634|nucleus;	GO:0018024|histone-lysine N-methyltransferase activity;GO:0008270|zinc ion binding;	K11425	WHSC1L1, NSD3; histone-lysine N-methyltransferase NSD3 [EC:2.1.1.43]
gene24779	7.53928	6.75815	6.13399	7.2304	8.30738	8.40624	DDHD2	protein_coding	chrNC_030834.1:12256648-12283498:-	gi|548524376|ref|XP_005698888.1|	3581	0	PREDICTED: phospholipase DDHD2 isoform X1 [Capra hircus]	gi|548524375|ref|XM_005698831.1|	4087	0	PREDICTED: Capra hircus DDHD domain containing 2 (DDHD2), transcript variant X1, mRNA	O94830	1221	0	Phospholipase DDHD2	.	.	.	.	.	.	.	GO:0006888|ER to Golgi vesicle-mediated transport;GO:0034389|lipid particle organization;GO:0007626|locomotory behavior;GO:0006654|phosphatidic acid biosynthetic process;GO:0090141|positive regulation of mitochondrial fission;GO:0019433|triglyceride catabolic process;GO:0008542|visual learning;	GO:0005737|cytoplasm;GO:0005829|cytosol;GO:0005793|endoplasmic reticulum-Golgi intermediate compartment;GO:0030134|ER to Golgi transport vesicle;GO:0005794|Golgi apparatus;GO:0016020|membrane;GO:0005815|microtubule organizing center;	GO:0046872|metal ion binding;GO:0004620|phospholipase activity;GO:0004806|triglyceride lipase activity;	K16545	DDHD2; phospholipase DDHD2 [EC:3.1.1.-]
gene24778	1.64009	1.54503	1.09731	1.1531	1.49384	1.04255	PLPP5	protein_coding	chrNC_030834.1:12247495-12256103:+	gi|548524464|ref|XP_005698930.1|	1182	1e-155	PREDICTED: phosphatidate phosphatase PPAPDC1B [Capra hircus]	gi|548524463|ref|XM_005698873.1|	1763	0	PREDICTED: Capra hircus phosphatidic acid phosphatase type 2 domain containing 1B (PPAPDC1B), mRNA	Q8NEB5	337	2e-109	Phospholipid phosphatase 5	SPBC409.18	84.7	3e-17	COG0671	.	.	.	GO:0046839|phospholipid dephosphorylation;GO:0006644|phospholipid metabolic process;GO:0007165|signal transduction;	GO:0005737|cytoplasm;GO:0005887|integral component of plasma membrane;GO:0005886|plasma membrane;	GO:0008195|phosphatidate phosphatase activity;	.	.
gene26679	0.382667	0.822444	1.00207	1.01323	1.16181	1.03559	LOC108633251	protein_coding	chrNW_017189516.1:51669124-51719568:+	gi|548531867|ref|XP_005701104.1|	1247	3e-164	PREDICTED: sex comb on midleg-like protein 2 [Capra hircus]	gi|300796940|ref|NM_001192580.1|	850	0	Bos taurus sex comb on midleg-like 2 (Drosophila) (SCML2), mRNA	Q9UQR0	423	1e-141	Sex comb on midleg-like protein 2	.	.	.	.	.	.	.	GO:0009653|anatomical structure morphogenesis;GO:0006351|transcription, DNA-templated;	GO:0005634|nucleus;GO:0031519|PcG protein complex;	GO:0003677|DNA binding;GO:0003700|transcription factor activity, sequence-specific DNA binding;	K11465	SCML2; sex comb on midleg-like protein 2
gene27047	0.0651465	0.071599	0	0	0.0445029	0.0610277	VSIG1	protein_coding	chrNW_017189517.1:35478825-35511933:-	gi|548529301|ref|XP_005700276.1|	1860	0	PREDICTED: V-set and immunoglobulin domain-containing protein 1 [Capra hircus]	gi|548529300|ref|XM_005700219.1|	2338	0	PREDICTED: Capra hircus V-set and immunoglobulin domain containing 1 (VSIG1), mRNA	Q29RR6	659	0	V-set and immunoglobulin domain-containing protein 1	.	.	.	.	.	.	.	GO:0003382|epithelial cell morphogenesis;GO:0030277|maintenance of gastrointestinal epithelium;	GO:0016021|integral component of membrane;GO:0005886|plasma membrane;	.	.	.
gene20641	0	0.0762037	0	0.0641426	0.0338321	0.150783	LOC102174020	protein_coding	chrNC_030828.1:19115867-19120218:-	gi|548535201|ref|XP_005701953.1|	1522	0	PREDICTED: myeloid-associated differentiation marker-like [Capra hircus]	gi|548535200|ref|XM_005701896.1|	2254	0	PREDICTED: Capra hircus myeloid-associated differentiation marker-like (LOC102174020), mRNA	Q96S97	256	2e-75	Myeloid-associated differentiation marker	.	.	.	.	.	.	.	GO:0061028|establishment of endothelial barrier;GO:0031579|membrane raft organization;GO:0030837|negative regulation of actin filament polymerization;GO:0010629|negative regulation of gene expression;GO:0034115|negative regulation of heterotypic cell-cell adhesion;GO:0090038|negative regulation of protein kinase C signaling;GO:0001933|negative regulation of protein phosphorylation;GO:0030335|posi…	GO:0005911|cell-cell junction;GO:0030864|cortical actin cytoskeleton;GO:0070062|extracellular exosome;GO:0016021|integral component of membrane;GO:0045121|membrane raft;GO:0005886|plasma membrane;GO:0001726|ruffle;	.	.	.
gene20647	0	0.0803524	0.773177	0.378754	0.499437	0.627813	LOC102179419	protein_coding	chrNC_030828.1:19217679-19220302:-	gi|548512989|ref|XP_005695075.1|	1634	0	PREDICTED: myeloid-associated differentiation marker-like, partial [Capra hircus]	gi|548512988|ref|XM_005695018.1|	936	0	PREDICTED: Capra hircus myeloid-associated differentiation marker-like (LOC102179419), partial mRNA	Q96S97	291	6e-89	Myeloid-associated differentiation marker	.	.	.	.	.	.	.	GO:0061028|establishment of endothelial barrier;GO:0031579|membrane raft organization;GO:0030837|negative regulation of actin filament polymerization;GO:0010629|negative regulation of gene expression;GO:0034115|negative regulation of heterotypic cell-cell adhesion;GO:0090038|negative regulation of protein kinase C signaling;GO:0001933|negative regulation of protein phosphorylation;GO:0030335|posi…	GO:0005911|cell-cell junction;GO:0030864|cortical actin cytoskeleton;GO:0070062|extracellular exosome;GO:0016021|integral component of membrane;GO:0045121|membrane raft;GO:0005886|plasma membrane;GO:0001726|ruffle;	.	.	.
gene20649	0.0800549	0.0703871	0.0725666	0	0.0364581	0.0374967	LOC102179985	protein_coding	chrNC_030828.1:19269667-19277860:-	gi|803257862|ref|XP_011988801.1|	998	9e-146	PREDICTED: myeloid-associated differentiation marker-like [Ovis aries musimon]	gi|151554423|gb|BC149877.1|	1022	0	Bos taurus cDNA clone IMAGE:8629062, partial cds	Q5R6H1	134	5e-33	Myeloid-associated differentiation marker	.	.	.	.	.	.	.	.	GO:0016021|integral component of membrane;	.	.	.
gene27045	21.6914	15.3212	16.7939	14.3283	19.1984	18.544	ATG4A	protein_coding	chrNW_017189517.1:35384056-35462595:-	gi|803279475|ref|XP_011999410.1|	2325	0	PREDICTED: cysteine protease ATG4A isoform X5 [Ovis aries musimon]	gi|548529308|ref|XM_005700223.1|	2165	0	PREDICTED: Capra hircus autophagy related 4A, cysteine peptidase (ATG4A), transcript variant X2, mRNA	Q6PZ05	801	0	Cysteine protease ATG4A	.	.	.	.	.	.	.	GO:0000045|autophagosome assembly;GO:0006501|C-terminal protein lipidation;GO:0000422|mitophagy;GO:0044804|nucleophagy;GO:0051697|protein delipidation;GO:0016485|protein processing;GO:0006612|protein targeting to membrane;	GO:0005829|cytosol;	GO:0004197|cysteine-type endopeptidase activity;	K08342	ATG4; cysteine protease ATG4 [EC:3.4.22.-]
gene21806	10.9423	10.2862	9.74001	11.3849	12.502	14.7743	SETD2	protein_coding	chrNC_030829.1:52463029-52539491:+	gi|803329110|ref|XP_012022711.1|	11469	0	PREDICTED: histone-lysine N-methyltransferase SETD2 isoform X2 [Ovis aries musimon]	gi|548516373|ref|XM_005696124.1|	8275	0	PREDICTED: Capra hircus SET domain containing 2 (SETD2), mRNA	Q9BYW2	2991	0	Histone-lysine N-methyltransferase SETD2	SPAC29B12.02c	209	2e-54	COG2940	.	.	.	GO:0001525|angiogenesis;GO:0035441|cell migration involved in vasculogenesis;GO:0060977|coronary vasculature morphogenesis;GO:0048701|embryonic cranial skeleton morphogenesis;GO:0060669|embryonic placenta morphogenesis;GO:0030900|forebrain development;GO:0097676|histone H3-K36 dimethylation;GO:0097198|histone H3-K36 trimethylation;GO:0048332|mesoderm morphogenesis;GO:0006298|mismatch repair;GO:00…	GO:0005694|chromosome;GO:0005654|nucleoplasm;	GO:0046975|histone methyltransferase activity (H3-K36 specific);GO:0018024|histone-lysine N-methyltransferase activity;	K11423	SETD2, SET2; histone-lysine N-methyltransferase SETD2 [EC:2.1.1.43]
gene26851	29.3982	33.1299	27.5843	28.6192	26.5543	31.2732	HTATSF1	protein_coding	chrNW_017189517.1:10558643-10575514:+	gi|426257498|ref|XP_004022363.1|	2434	0	PREDICTED: HIV Tat-specific factor 1 [Ovis aries]	gi|548530077|ref|XM_005700422.1|	3374	0	PREDICTED: Capra hircus HIV-1 Tat specific factor 1 (HTATSF1), mRNA	Q5RB63	61.6	3e-08	HIV Tat-specific factor 1 homolog	.	.	.	.	.	.	.	GO:0006355|regulation of transcription, DNA-templated;GO:0006351|transcription, DNA-templated;	GO:0005634|nucleus;	GO:0000166|nucleotide binding;GO:0003723|RNA binding;	K13093	HTATSF1; HIV Tat-specific factor 1
gene26857	0	0	0	0	0.0344403	0	LOC102178152	pseudogene	chrNW_017189517.1:10713240-10714296:+	gi|431895946|gb|ELK05364.1|	395	3e-81	NMDA receptor-regulated protein 2 [Pteropus alecto]	gi|634828317|ref|XM_007958300.1|	188	4e-92	PREDICTED: Orycteropus afer afer annexin A2 (ANXA2), mRNA	Q6TEQ7	105	1e-62	Annexin A2	.	.	.	.	.	.	.	.	GO:0005604|basement membrane;	GO:0005509|calcium ion binding;GO:0005544|calcium-dependent phospholipid binding;GO:0004859|phospholipase inhibitor activity;	K17092	ANXA2; annexin A2
gene21803	0.261671	0.140043	0.25782	0.306482	0.455949	0.351704	KIF9	protein_coding	chrNC_030829.1:52392466-52429335:+	gi|529002118|ref|XP_005223111.1|	4387	0	PREDICTED: kinesin-like protein KIF9 isoform X1 [Bos taurus]	gi|548515847|ref|XM_005696020.1|	3340	0	PREDICTED: Capra hircus kinesin family member 9 (KIF9), mRNA	Q9HAQ2	1371	0	Kinesin-like protein KIF9	SPAC1834.07	215	2e-58	COG5059	.	.	.	GO:0022617|extracellular matrix disassembly;GO:0007018|microtubule-based movement;GO:1903008|organelle disassembly;GO:0071801|regulation of podosome assembly;	GO:0005737|cytoplasm;GO:0005871|kinesin complex;GO:0005874|microtubule;GO:0002102|podosome;GO:0031982|vesicle;	GO:0005524|ATP binding;GO:0016887|ATPase activity;GO:0003777|microtubule motor activity;GO:0046983|protein dimerization activity;	K10397	KIF6_9; kinesin family member 6/9
gene6017	6.19296	5.41921	5.29365	2.8806	6.19005	10.3626	TIGAR	protein_coding	chrNC_030812.1:104650491-104669099:-	gi|803249543|ref|XP_011984758.1|	1427	0	PREDICTED: fructose-2,6-bisphosphatase TIGAR isoform X2 [Ovis aries musimon]	gi|548468452|ref|XM_005681028.1|	2461	0	PREDICTED: Capra hircus chromosome 5 open reading frame, human C12orf5 (C5H12orf5), mRNA	Q1JQA7	531	0	Fructose-2,6-bisphosphatase TIGAR	Cgl2299	79.3	3e-15	COG0406	.	.	.	GO:0006915|apoptotic process;GO:0006914|autophagy;GO:0071279|cellular response to cobalt ion;GO:0006974|cellular response to DNA damage stimulus;GO:0071456|cellular response to hypoxia;GO:0030388|fructose 1,6-bisphosphate metabolic process;GO:0006003|fructose 2,6-bisphosphate metabolic process;GO:0060576|intestinal epithelial cell development;GO:1904024|negative regulation of glucose catabolic pr…	GO:0005737|cytoplasm;GO:0005829|cytosol;GO:0005741|mitochondrial outer membrane;GO:0005739|mitochondrion;GO:0005634|nucleus;	GO:0004083|bisphosphoglycerate 2-phosphatase activity;GO:0004331|fructose-2,6-bisphosphate 2-phosphatase activity;GO:0016791|phosphatase activity;	K14634	TIGAR; fructose-2,6-bisphosphatase [EC:3.1.3.46]
gene13617	0.132186	0.066413	0.00855867	0.0978277	0.085999	0.0707593	MMP24	protein_coding	chrNC_030820.1:64062765-64116574:+	gi|803219894|ref|XP_011970272.1|	2784	0	PREDICTED: matrix metalloproteinase-24 isoform X2 [Ovis aries musimon]	gi|556745314|ref|XM_005968079.1|	3863	0	PREDICTED: Pantholops hodgsonii matrix metallopeptidase 24 (membrane-inserted) (MMP24), partial mRNA	Q9Y5R2	1061	0	Matrix metalloproteinase-24	MA4674	53.9	6e-07	COG5549	.	.	.	GO:0098609|cell-cell adhesion;GO:0044331|cell-cell adhesion mediated by cadherin;GO:0050965|detection of temperature stimulus involved in sensory perception of pain;GO:0010001|glial cell differentiation;GO:0097150|neuronal stem cell population maintenance;GO:0006508|proteolysis;	GO:0070062|extracellular exosome;GO:0005887|integral component of plasma membrane;GO:0005578|proteinaceous extracellular matrix;GO:0032588|trans-Golgi network membrane;	GO:0005509|calcium ion binding;GO:0008047|enzyme activator activity;GO:0004222|metalloendopeptidase activity;GO:0008270|zinc ion binding;	K08002	MMP24; matrix metalloproteinase-24 (membrane-inserted) [EC:3.4.24.-]
gene10956	63.7554	80.0779	43.4112	38.6739	83.0507	133.377	NDRG2	protein_coding	chrNC_030817.1:76836349-76845110:-	gi|548482097|ref|XP_005685437.1|	1743	0	PREDICTED: protein NDRG2-like isoform X1 [Capra hircus]	gi|556730499|ref|XM_005960885.1|	1975	0	PREDICTED: Pantholops hodgsonii protein NDRG2-like (LOC102335330), transcript variant X4, mRNA	Q3ZBA8	509	9e-176	Protein NDRG2	.	.	.	.	.	.	.	GO:0030154|cell differentiation;GO:0007399|nervous system development;GO:0007165|signal transduction;GO:0016055|Wnt signaling pathway;	GO:0005737|cytoplasm;GO:0030426|growth cone;GO:0048471|perinuclear region of cytoplasm;	.	.	.
gene10957	2.66666	2.4304	2.59409	2.12275	3.67292	5.72727	TPPP2	protein_coding	chrNC_030817.1:76843521-76851135:+	gi|528965448|ref|XP_005211530.1|	952	4e-127	PREDICTED: tubulin polymerization-promoting protein family member 2 isoform X1 [Bos taurus]	gi|548482092|ref|XM_005685378.1|	699	0	PREDICTED: Capra hircus tubulin polymerization-promoting protein family member 2 (TPPP2), transcript variant X1, mRNA	Q3T077	309	1e-104	Tubulin polymerization-promoting protein family member 2	.	.	.	.	.	.	.	.	GO:0005737|cytoplasm;	.	.	.
gene10954	2.29158	1.31679	2.51885	3.96344	2.49811	2.92425	METTL17	protein_coding	chrNC_030817.1:76806015-76812409:+	gi|548482109|ref|XP_005685443.1|	2265	0	PREDICTED: methyltransferase-like protein 17, mitochondrial isoform X1 [Capra hircus]	gi|556730487|ref|XM_005960879.1|	1596	0	PREDICTED: Pantholops hodgsonii methyltransferase like 17 (METTL17), transcript variant X2, mRNA	Q2TBP8	843	0	Methyltransferase-like protein 17, mitochondrial	BMEI0444	97.1	6e-21	COG5459	.	.	.	GO:0009060|aerobic respiration;GO:0008535|respiratory chain complex IV assembly;GO:0006412|translation;	GO:0005739|mitochondrion;GO:0005840|ribosome;	GO:0005507|copper ion binding;GO:0008168|methyltransferase activity;	.	.
gene10955	0.052245	0	0.023679	0	0.118965	0.0489418	SLC39A2	protein_coding	chrNC_030817.1:76825568-76828457:+	gi|550822265|ref|NP_001272701.1|	1575	0	solute carrier family 39 (zinc transporter), member 2 [Capra hircus]	gi|550822264|ref|NM_001285772.1|	1041	0	Capra hircus solute carrier family 39 (zinc transporter), member 2 (SLC39A2), mRNA	Q9NP94	123	1e-60	Zinc transporter ZIP2	.	.	.	.	.	.	.	GO:0006829|zinc II ion transport;	GO:0016023|cytoplasmic membrane-bounded vesicle;GO:0005887|integral component of plasma membrane;GO:0005886|plasma membrane;	GO:0005385|zinc ion transmembrane transporter activity;	K14709	SLC39A1_2_3, ZIP1_2_3; solute carrier family 39 (zinc transporter), member 1/2/3
gene10953	0	0	0	0	0.21996	0	RNASE2	protein_coding	chrNC_030817.1:76760578-76761239:+	gi|803090134|ref|XP_012036439.1|	765	2e-100	PREDICTED: non-secretory ribonuclease isoform X3 [Ovis aries]	gi|548482112|ref|XM_005685388.1|	655	0	PREDICTED: Capra hircus ribonuclease, RNase A family, 2 (liver, eosinophil-derived neurotoxin) (RNASE2), transcript variant X1, mRNA	Q8SPY6	154	2e-45	Non-secretory ribonuclease	.	.	.	.	.	.	.	.	GO:0005764|lysosome;	GO:0003676|nucleic acid binding;GO:0004522|ribonuclease A activity;	.	.
gene10950	1.67664	1.11558	2.46455	3.5213	14.9823	7.17397	LOC102173852	protein_coding	chrNC_030817.1:76692037-76693718:-	gi|803090149|ref|XP_012036442.1|	701	3e-89	PREDICTED: brain ribonuclease isoform X1 [Ovis aries]	gi|548482117|ref|XM_005685390.1|	850	0	PREDICTED: Capra hircus brain ribonuclease-like (LOC102173852), mRNA	P39873	238	7e-77	Brain ribonuclease	.	.	.	.	.	.	.	.	GO:0005576|extracellular region;	GO:0003676|nucleic acid binding;GO:0004522|ribonuclease A activity;	K01168	RNASE1_2; pancreatic ribonuclease [EC:3.1.27.5]
gene21116	0	0.00987378	0	0.0116354	0	0	LOC108638480	protein_coding	chrNC_030828.1:60072136-60128360:+	gi|724951927|ref|XP_010351995.1|	217	5e-17	PREDICTED: uncharacterized protein LOC104654483 [Rhinopithecus roxellana]	gi|594046315|ref|XR_326567.1|	847	0	PREDICTED: Bubalus bubalis uncharacterized LOC102393657 (LOC102393657), misc_RNA	.	.	.	.	.	.	.	.	.	.	.	.	.	.	.	.
gene21117	0.200526	0.319562	0.181769	0.207767	0.719164	0.540064	C21H14orf132	protein_coding	chrNC_030828.1:60228297-60276371:+	gi|594046317|ref|XP_006047609.1|	621	1e-70	PREDICTED: uncharacterized protein LOC102393868 [Bubalus bubalis]	gi|594046316|ref|XM_006047547.1|	1840	0	PREDICTED: Bubalus bubalis uncharacterized LOC102393868 (LOC102393868), mRNA	.	.	.	.	.	.	.	.	.	.	.	.	.	.	.	.
gene19021	13.1931	21.2803	15.8634	13.4797	15.8664	14.1431	CLUH	protein_coding	chrNC_030826.1:23373646-23395027:-	gi|803293731|ref|XP_012006532.1|	6895	0	PREDICTED: clustered mitochondria protein homolog isoform X4 [Ovis aries musimon]	gi|594114142|ref|XM_006079741.1|	4896	0	PREDICTED: Bubalus bubalis clustered mitochondria (cluA/CLU1) homolog (CLUH), transcript variant X3, mRNA	O75153	87.8	7e-16	Clustered mitochondria protein homolog	.	.	.	.	.	.	.	GO:0048312|intracellular distribution of mitochondria;GO:0007005|mitochondrion organization;	GO:0005737|cytoplasm;	GO:0003729|mRNA binding;	K03255	TIF31, CLU1; protein TIF31
gene13047	58.7768	59.1893	55.3135	67.144	76.3941	74.4137	ITGB1	protein_coding	chrNC_030820.1:19308859-19352144:+	gi|556753518|ref|XP_005972135.1|	4103	0	PREDICTED: integrin beta-1 isoform X1 [Pantholops hodgsonii]	gi|548532719|ref|XM_005701221.1|	3517	0	PREDICTED: Capra hircus integrin, beta 1 (fibronectin receptor, beta polypeptide, antigen CD29 includes MDF2, MSK12) (ITGB1), mRNA	P53712	1558	0	Integrin beta-1	.	.	.	.	.	.	.	GO:0033627|cell adhesion mediated by integrin;GO:0007160|cell-matrix adhesion;GO:0071404|cellular response to low-density lipoprotein particle stimulus;GO:0007229|integrin-mediated signaling pathway;GO:0090004|positive regulation of establishment of protein localization to plasma membrane;GO:0031623|receptor internalization;GO:0010710|regulation of collagen catabolic process;	GO:0009986|cell surface;GO:0005925|focal adhesion;GO:0008305|integrin complex;GO:0071438|invadopodium membrane;GO:0030027|lamellipodium;GO:0042470|melanosome;GO:0016020|membrane;GO:0055037|recycling endosome;GO:0032587|ruffle membrane;GO:0042383|sarcolemma;	GO:0046872|metal ion binding;GO:0046982|protein heterodimerization activity;GO:0001618|virus receptor activity;	K05719	ITGB1; integrin beta 1
gene8558	1.15065	1.47726	1.31993	1.48761	2.44853	2.22258	ATP13A1	protein_coding	chrNC_030814.1:105073123-105089081:-	gi|803248009|ref|XP_011983974.1|	6043	0	PREDICTED: manganese-transporting ATPase 13A1 isoform X2 [Ovis aries musimon]	gi|300796400|ref|NM_001192809.1|	3499	0	Bos taurus ATPase type 13A1 (ATP13A1), mRNA	Q9HD20	2166	0	Manganese-transporting ATPase 13A1	SPACUNK4.07c	810	0	COG0474	.	.	.	GO:0006874|cellular calcium ion homeostasis;GO:0034220|ion transmembrane transport;	GO:0005789|endoplasmic reticulum membrane;GO:0005887|integral component of plasma membrane;GO:0043231|intracellular membrane-bounded organelle;GO:0016020|membrane;	GO:0005524|ATP binding;GO:0019829|cation-transporting ATPase activity;GO:0015410|manganese-transporting ATPase activity;GO:0046872|metal ion binding;	K14950	ATP13A1; cation-transporting ATPase 13A1 [EC:3.6.3.-]
gene8550	2.48634	2.83403	1.98531	1.88392	3.34362	2.76787	GATAD2A	protein_coding	chrNC_030814.1:104837239-104936181:+	gi|803248058|ref|XP_011983998.1|	2717	0	PREDICTED: transcriptional repressor p66-alpha isoform X2 [Ovis aries musimon]	gi|548471527|ref|XM_005682082.1|	5099	0	PREDICTED: Capra hircus GATA zinc finger domain containing 2A (GATAD2A), transcript variant X1, mRNA	Q86YP4	836	0	Transcriptional repressor p66-alpha	.	.	.	.	.	.	.	GO:0006306|DNA methylation;GO:0000122|negative regulation of transcription from RNA polymerase II promoter;GO:0045892|negative regulation of transcription, DNA-templated;GO:0006351|transcription, DNA-templated;	GO:0016607|nuclear speck;GO:0005654|nucleoplasm;GO:0005634|nucleus;GO:0016581|NuRD complex;	GO:0030674|protein binding, bridging;GO:0043565|sequence-specific DNA binding;GO:0003700|transcription factor activity, sequence-specific DNA binding;GO:0008270|zinc ion binding;	.	.
gene8551	0.0160641	0.0423723	0	0.0166441	0	0.0601937	TSSK6	protein_coding	chrNC_030814.1:104938436-104940923:-	gi|440892284|gb|ELR45540.1|	1515	0	Testis-specific serine/threonine-protein kinase 6, partial [Bos mutus]	gi|556753999|ref|XM_005972310.1|	1419	0	PREDICTED: Pantholops hodgsonii testis-specific serine kinase 6 (TSSK6), mRNA	Q925K9	550	0	Testis-specific serine/threonine-protein kinase 6	.	.	.	.	.	.	.	GO:0035556|intracellular signal transduction;GO:0007275|multicellular organismal development;GO:0006468|protein phosphorylation;GO:0035092|sperm chromatin condensation;	GO:0005737|cytoplasm;GO:0005634|nucleus;	GO:0005524|ATP binding;GO:0000287|magnesium ion binding;GO:0004674|protein serine/threonine kinase activity;	K08811	TSSK, STK22; testis-specific serine kinase [EC:2.7.11.1]
gene8552	69.4019	87.0908	88.6757	60.0228	73.8581	57.4448	NDUFA13	protein_coding	chrNC_030814.1:104940939-104949199:+	gi|440892285|gb|ELR45541.1|	810	7e-108	NADH dehydrogenase [ubiquinone] 1 alpha subcomplex subunit 13, partial [Bos mutus]	gi|548471525|ref|XM_005682081.1|	554	0	PREDICTED: Capra hircus NADH dehydrogenase (ubiquinone) 1 alpha subcomplex, 13 (NDUFA13), mRNA	Q95KV7	289	8e-99	NADH dehydrogenase [ubiquinone] 1 alpha subcomplex subunit 13	.	.	.	.	.	.	.	GO:0097190|apoptotic signaling pathway;GO:0097191|extrinsic apoptotic signaling pathway;GO:0030308|negative regulation of cell growth;GO:0045892|negative regulation of transcription, DNA-templated;	GO:0005737|cytoplasm;GO:0016021|integral component of membrane;GO:0005746|mitochondrial respiratory chain;GO:0005747|mitochondrial respiratory chain complex I;GO:0005739|mitochondrion;GO:0005654|nucleoplasm;	GO:0008137|NADH dehydrogenase (ubiquinone) activity;	K11353	NDUFA13; NADH dehydrogenase (ubiquinone) 1 alpha subcomplex subunit 13
gene8553	2.24614	2.38208	2.79168	2.7591	1.58184	2.23428	YJEFN3	protein_coding	chrNC_030814.1:104949272-104958856:+	gi|594115457|ref|XP_006080430.1|	1413	9e-178	PREDICTED: cartilage intermediate layer protein 2 [Bubalus bubalis]	gi|594115456|ref|XM_006080368.1|	965	0	PREDICTED: Bubalus bubalis cartilage intermediate layer protein 2 (CILP2), mRNA	A6XGL0	384	9e-130	YjeF N-terminal domain-containing protein 3	YNL200c	123	3e-31	COG0062	.	.	.	GO:0097190|apoptotic signaling pathway;GO:0097191|extrinsic apoptotic signaling pathway;GO:0030308|negative regulation of cell growth;GO:0045892|negative regulation of transcription, DNA-templated;	GO:0005737|cytoplasm;GO:0016021|integral component of membrane;GO:0005746|mitochondrial respiratory chain;GO:0005747|mitochondrial respiratory chain complex I;GO:0005739|mitochondrion;GO:0005654|nucleoplasm;	GO:0008137|NADH dehydrogenase (ubiquinone) activity;	.	.
gene8554	0.676385	0.709068	0.636697	0.431265	0.655561	0.422414	CILP2	protein_coding	chrNC_030814.1:104958937-104968500:+	gi|594115457|ref|XP_006080430.1|	5538	0	PREDICTED: cartilage intermediate layer protein 2 [Bubalus bubalis]	gi|594115456|ref|XM_006080368.1|	3892	0	PREDICTED: Bubalus bubalis cartilage intermediate layer protein 2 (CILP2), mRNA	Q8IUL8	1869	0	Cartilage intermediate layer protein 2	.	.	.	.	.	.	.	.	GO:0070062|extracellular exosome;GO:0005578|proteinaceous extracellular matrix;	.	.	.
gene8555	0	0	0.00915333	0	0.0183948	0	PBX4	protein_coding	chrNC_030814.1:104987699-105050705:-	gi|803248019|ref|XP_011983979.1|	2393	0	PREDICTED: pre-B-cell leukemia transcription factor 4 isoform X2 [Ovis aries musimon]	gi|594115439|ref|XM_006080360.1|	1498	0	PREDICTED: Bubalus bubalis pre-B-cell leukemia homeobox 4 (PBX4), transcript variant X2, mRNA	Q9BYU1	480	7e-156	Pre-B-cell leukemia transcription factor 4	.	.	.	.	.	.	.	GO:0045893|positive regulation of transcription, DNA-templated;GO:0006366|transcription from RNA polymerase II promoter;	GO:0005634|nucleus;GO:0001741|XY body;	GO:0043565|sequence-specific DNA binding;GO:0003700|transcription factor activity, sequence-specific DNA binding;	K15611	PBX4; pre-B-cell leukemia transcription factor 4
gene8556	0	0	0	0	0.0182382	0	LPAR2	protein_coding	chrNC_030814.1:105053564-105057125:-	gi|548471695|ref|XP_005682220.1|	1805	0	PREDICTED: lysophosphatidic acid receptor 2, partial [Capra hircus]	gi|548471694|ref|XM_005682163.1|	1796	0	PREDICTED: Capra hircus lysophosphatidic acid receptor 2 (LPAR2), partial mRNA	Q9HBW0	551	0	Lysophosphatidic acid receptor 2	.	.	.	.	.	.	.	GO:0007202|activation of phospholipase C activity;GO:0007186|G-protein coupled receptor signaling pathway;GO:0007204|positive regulation of cytosolic calcium ion concentration;	GO:0009986|cell surface;GO:0005887|integral component of plasma membrane;GO:0005886|plasma membrane;	GO:0004930|G-protein coupled receptor activity;GO:0008289|lipid binding;GO:0070915|lysophosphatidic acid receptor activity;	K04291	LPAR2, EDG4; lysophosphatidic acid receptor 2
gene8557	0.378675	0.564997	0.374458	0.725248	0.930204	0.580473	GMIP	protein_coding	chrNC_030814.1:105057955-105067485:-	gi|548471522|ref|XP_005682136.1|	4425	0	PREDICTED: GEM-interacting protein [Capra hircus]	gi|556754009|ref|XM_005972315.1|	3180	0	PREDICTED: Pantholops hodgsonii GEM interacting protein (GMIP), transcript variant X1, mRNA	Q9P107	1400	0	GEM-interacting protein	.	.	.	.	.	.	.	GO:0035556|intracellular signal transduction;GO:0034260|negative regulation of GTPase activity;GO:0051056|regulation of small GTPase mediated signal transduction;	GO:0005829|cytosol;GO:0005622|intracellular;	GO:0005096|GTPase activator activity;GO:0046872|metal ion binding;	.	.
gene13613	0	0.878519	0	0	0	0	MIR499	miRNA	chrNC_030820.1:63862859-63862978:+	.	.	.	.	gi|371911176|dbj|AK395131.1|	114	5e-52	Sus scrofa mRNA, clone: OVRM10080G04, expressed in ovary	.	.	.	.	.	.	.	.	.	.	.	.	.	.	.	.
gene25912	1.58811	2.55992	1.51953	1.27979	2.08938	1.57035	FKBP2	protein_coding	chrNC_030836.1:42966457-42969481:+	gi|164448580|ref|NP_001106727.1|	837	3e-111	peptidyl-prolyl cis-trans isomerase FKBP2 isoform 1 [Bos taurus]	gi|556776727|ref|XM_005983399.1|	945	0	PREDICTED: Pantholops hodgsonii FK506 binding protein 2, 13kDa (FKBP2), transcript variant X3, mRNA	Q32PA9	284	2e-96	Peptidyl-prolyl cis-trans isomerase FKBP2	YDR519w	124	2e-34	COG0545	.	.	.	GO:0061077|chaperone-mediated protein folding;	GO:0005789|endoplasmic reticulum membrane;	GO:0005528|FK506 binding;GO:0003755|peptidyl-prolyl cis-trans isomerase activity;	.	.
gene25913	20.5629	32.0487	30.4907	16.6328	31.8435	31.7818	PPP1R14B	protein_coding	chrNC_030836.1:42969878-42972251:-	gi|641733795|ref|XP_008157343.1|	512	2e-61	PREDICTED: protein phosphatase 1 regulatory subunit 14B, partial [Eptesicus fuscus]	gi|602700306|ref|XM_007472388.1|	778	0	PREDICTED: Lipotes vexillifer protein phosphatase 1, regulatory (inhibitor) subunit 14B (PPP1R14B), mRNA	Q8K3F3	201	3e-62	Protein phosphatase 1 regulatory subunit 14B	.	.	.	.	.	.	.	GO:0045087|innate immune response;GO:0042325|regulation of phosphorylation;GO:0035304|regulation of protein dephosphorylation;	GO:0005737|cytoplasm;	GO:0019212|phosphatase inhibitor activity;GO:0008599|protein phosphatase type 1 regulator activity;GO:0004865|protein serine/threonine phosphatase inhibitor activity;	K17555	PPP1R14B; protein phosphatase 1 regulatory subunit 14B
gene25910	2.40617	2.08811	1.35964	2.81682	2.39084	1.87349	DNAJC4	protein_coding	chrNC_030836.1:42957078-42960773:+	gi|594053264|ref|XP_006050931.1|	1130	2e-151	PREDICTED: dnaJ homolog subfamily C member 4 isoform X1 [Bubalus bubalis]	gi|594053263|ref|XM_006050869.1|	1013	0	PREDICTED: Bubalus bubalis DnaJ (Hsp40) homolog, subfamily C, member 4 (DNAJC4), transcript variant X1, mRNA	Q9D844	305	1e-101	DnaJ homolog subfamily C member 4	CPn0032	71.2	9e-13	COG0484	.	.	.	.	GO:0016021|integral component of membrane;GO:0005739|mitochondrion;	.	K09524	DNAJC4; DnaJ homolog subfamily C member 4
gene25911	17.5601	27.3828	19.1537	13.4727	16.1264	18.4891	VEGFB	protein_coding	chrNC_030836.1:42961073-42964454:+	gi|803224330|ref|XP_011972461.1|	775	6e-98	PREDICTED: vascular endothelial growth factor B isoform X2 [Ovis aries musimon]	gi|594053267|ref|XM_006050871.1|	1023	0	PREDICTED: Bubalus bubalis vascular endothelial growth factor B (VEGFB), transcript variant X1, mRNA	Q9XS49	238	2e-74	Vascular endothelial growth factor B	.	.	.	.	.	.	.	GO:0001525|angiogenesis;GO:0050930|induction of positive chemotaxis;GO:0045766|positive regulation of angiogenesis;GO:0051781|positive regulation of cell division;GO:0001938|positive regulation of endothelial cell proliferation;GO:0060754|positive regulation of mast cell chemotaxis;GO:0001666|response to hypoxia;GO:0048010|vascular endothelial growth factor receptor signaling pathway;	GO:0005615|extracellular space;GO:0016020|membrane;	GO:0008083|growth factor activity;GO:0008201|heparin binding;GO:0043183|vascular endothelial growth factor receptor 1 binding;	K16858	VEGFB; vascular endothelial growth factor B
gene25916	1.60078	1.66754	1.81381	0.991544	1.75915	1.32028	GPR137	protein_coding	chrNC_030836.1:43010033-43013769:+	gi|602700290|ref|XP_007462130.1|	1605	0	PREDICTED: integral membrane protein GPR137 isoform X1 [Lipotes vexillifer]	gi|548527854|ref|XM_005699853.1|	1823	0	PREDICTED: Capra hircus G protein-coupled receptor 137 (GPR137), transcript variant X1, mRNA	Q17QQ5	563	0	Integral membrane protein GPR137	.	.	.	.	.	.	.	.	GO:0016021|integral component of membrane;	.	.	.
gene25914	2.3826	2.68275	1.97193	2.29299	3.28523	2.25843	PLCB3	protein_coding	chrNC_030836.1:42977084-42993798:+	gi|803224348|ref|XP_011972471.1|	6101	0	PREDICTED: 1-phosphatidylinositol 4,5-bisphosphate phosphodiesterase beta-3 isoform X2 [Ovis aries musimon]	gi|556776765|ref|XM_005983418.1|	3817	0	PREDICTED: Pantholops hodgsonii phospholipase C, beta 3 (phosphatidylinositol-specific) (PLCB3), mRNA	Q01970	2171	0	1-phosphatidylinositol 4,5-bisphosphate phosphodiesterase beta-3	.	.	.	.	.	.	.	GO:0007268|synaptic transmission;GO:0043647|inositol phosphate metabolic process;GO:0035556|intracellular signal transduction;GO:0016042|lipid catabolic process;GO:0003073|regulation of systemic arterial blood pressure;GO:0007223|Wnt signaling pathway, calcium modulating pathway;	GO:0005913|cell-cell adherens junction;GO:0005829|cytosol;GO:0016020|membrane;GO:0005654|nucleoplasm;GO:0043234|protein complex;	GO:0098641|cadherin binding involved in cell-cell adhesion;GO:0005509|calcium ion binding;GO:0005516|calmodulin binding;GO:0004435|phosphatidylinositol phospholipase C activity;GO:0004629|phospholipase C activity;GO:0004871|signal transducer activity;	K05858	PLCB; phosphatidylinositol phospholipase C, beta [EC:3.1.4.11]
gene25915	1.60279	1.49918	1.60742	1.09533	2.54699	2.77929	BAD	protein_coding	chrNC_030836.1:42995894-43009116:-	gi|440907344|gb|ELR57499.1|	777	3e-100	Bcl2 antagonist of cell death, partial [Bos mutus]	gi|529012819|ref|XM_005227186.1|	1018	0	PREDICTED: Bos taurus BCL2-associated agonist of cell death (BAD), transcript variant X1, mRNA	Q92934	214	3e-66	Bcl2-associated agonist of cell death	.	.	.	.	.	.	.	GO:0097202|activation of cysteine-type endopeptidase activity;GO:0006919|activation of cysteine-type endopeptidase activity involved in apoptotic process;GO:0046031|ADP metabolic process;GO:0006915|apoptotic process;GO:0046034|ATP metabolic process;GO:0060154|cellular process regulating host cell cycle in response to virus;GO:0071247|cellular response to chromate;GO:0071456|cellular response to h…	GO:0005829|cytosol;GO:0005741|mitochondrial outer membrane;GO:0005739|mitochondrion;	GO:0008656|cysteine-type endopeptidase activator activity involved in apoptotic process;GO:0008289|lipid binding;GO:0005543|phospholipid binding;GO:0019901|protein kinase binding;	K02158	BAD; BCL2-antagonist of cell death
gene6178	4.7783	5.41642	4.64697	4.96193	5.04505	5.16871	TCF20	protein_coding	chrNC_030812.1:112076058-112171316:-	gi|803300721|ref|XP_012008873.1|	8306	0	PREDICTED: transcription factor 20 isoform X1 [Ovis aries musimon]	gi|556779417|ref|XM_005984697.1|	6672	0	PREDICTED: Pantholops hodgsonii transcription factor 20 (AR1) (TCF20), mRNA	Q9UGU0	2971	0	Transcription factor 20	.	.	.	.	.	.	.	GO:0045944|positive regulation of transcription from RNA polymerase II promoter;GO:0006355|regulation of transcription, DNA-templated;GO:0006351|transcription, DNA-templated;	GO:0005654|nucleoplasm;GO:0005634|nucleus;	GO:0003677|DNA binding;GO:0044822|poly(A) RNA binding;GO:0003713|transcription coactivator activity;GO:0003700|transcription factor activity, sequence-specific DNA binding;GO:0044212|transcription regulatory region DNA binding;GO:0008270|zinc ion binding;	.	.
gene25919	8.87295	14.6947	12.2843	5.8046	9.32178	5.73189	ESRRA	protein_coding	chrNC_030836.1:43027001-43035205:+	gi|548527867|ref|XP_005699916.1|	1853	0	PREDICTED: steroid hormone receptor ERR1 isoform X2 [Capra hircus]	gi|548527866|ref|XM_005699859.1|	2324	0	PREDICTED: Capra hircus estrogen-related receptor alpha (ESRRA), transcript variant X2, mRNA	P11474	585	0	Steroid hormone receptor ERR1	.	.	.	.	.	.	.	GO:0006355|regulation of transcription, DNA-templated;GO:0006351|transcription, DNA-templated;	GO:0005634|nucleus;	GO:0043565|sequence-specific DNA binding;GO:0005496|steroid binding;GO:0003707|steroid hormone receptor activity;GO:0003700|transcription factor activity, sequence-specific DNA binding;GO:0008270|zinc ion binding;	K08552	NR3B1, ESRRA; estrogen-related receptor alpha
gene6179	0.194489	0.0285002	0.0293827	0.0335851	0.118097	0.0303654	NFAM1	protein_coding	chrNC_030812.1:112285233-112321727:-	gi|548468792|ref|XP_005681250.1|	1291	3e-173	PREDICTED: NFAT activation molecule 1 [Capra hircus]	gi|548468791|ref|XM_005681193.1|	1227	0	PREDICTED: Capra hircus NFAT activating protein with ITAM motif 1 (NFAM1), mRNA	Q8NET5	278	2e-89	NFAT activation molecule 1	.	.	.	.	.	.	.	GO:0030183|B cell differentiation;GO:0050853|B cell receptor signaling pathway;GO:0006954|inflammatory response;GO:0035556|intracellular signal transduction;GO:0050861|positive regulation of B cell receptor signaling pathway;GO:0001819|positive regulation of cytokine production;GO:0051091|positive regulation of sequence-specific DNA binding transcription factor activity;GO:0045577|regulation of B…	GO:0009986|cell surface;GO:0016021|integral component of membrane;GO:0005622|intracellular;GO:0045121|membrane raft;GO:0005886|plasma membrane;	GO:0004888|transmembrane signaling receptor activity;	.	.
gene13602	8.5223	7.26256	9.76535	8.30926	8.27983	8.51572	PIGU	protein_coding	chrNC_030820.1:63500918-63594821:-	gi|594047437|ref|XP_006048136.1|	1928	0	PREDICTED: phosphatidylinositol glycan anchor biosynthesis class U protein [Bubalus bubalis]	gi|548491824|ref|XM_005688667.1|	1597	0	PREDICTED: Capra hircus phosphatidylinositol glycan anchor biosynthesis, class U (PIGU), mRNA	Q9H490	740	0	Phosphatidylinositol glycan anchor biosynthesis class U protein	.	.	.	.	.	.	.	GO:0016255|attachment of GPI anchor to protein;GO:0006506|GPI anchor biosynthetic process;GO:0046425|regulation of JAK-STAT cascade;	GO:0005789|endoplasmic reticulum membrane;GO:0042765|GPI-anchor transamidase complex;GO:0030176|integral component of endoplasmic reticulum membrane;GO:0016020|membrane;GO:0005886|plasma membrane;	.	K05293	PIGU; phosphatidylinositol glycan, class U
gene13601	18.1096	26.2332	27.7183	26.4919	34.1387	16.9994	MAP1LC3A	protein_coding	chrNC_030820.1:63498937-63500710:+	gi|114051389|ref|NP_001039640.1|	624	1e-77	microtubule-associated proteins 1A/1B light chain 3A [Bos taurus]	gi|594047432|ref|XM_006048072.1|	889	0	PREDICTED: Bubalus bubalis microtubule-associated protein 1 light chain 3 alpha (MAP1LC3A), transcript variant X1, mRNA	Q2HJ23	244	2e-80	Microtubule-associated proteins 1A/1B light chain 3A	.	.	.	.	.	.	.	GO:0000045|autophagosome assembly;GO:0006995|cellular response to nitrogen starvation;GO:0000422|mitophagy;	GO:0005776|autophagosome;GO:0000421|autophagosome membrane;GO:0031410|cytoplasmic vesicle;GO:0005829|cytosol;GO:0012505|endomembrane system;GO:0005874|microtubule;GO:0031090|organelle membrane;	GO:0008017|microtubule binding;GO:0008429|phosphatidylethanolamine binding;GO:0005543|phospholipid binding;	K10435	MAP1LC; microtubule-associated protein 1 light chain
gene13600	7.74118	11.6968	11.4352	6.83243	11.2814	10.797	DYNLRB1	protein_coding	chrNC_030820.1:63465549-63483202:+	gi|148674168|gb|EDL06115.1|	562	4e-70	dynein light chain roadblock-type 1, isoform CRA_c, partial [Mus musculus]	gi|548491225|ref|XM_005688477.1|	694	0	PREDICTED: Capra hircus dynein, light chain, roadblock-type 1 (DYNLRB1), transcript variant X1, mRNA	P62628	199	2e-63	Dynein light chain roadblock-type 1	.	.	.	.	.	.	.	GO:0007018|microtubule-based movement;GO:0008090|retrograde axon cargo transport;GO:0007632|visual behavior;	GO:1904115|axon cytoplasm;GO:0005813|centrosome;GO:0005737|cytoplasm;GO:0005868|cytoplasmic dynein complex;GO:0030286|dynein complex;GO:0016020|membrane;GO:0005874|microtubule;	GO:0045505|dynein intermediate chain binding;GO:0003774|motor activity;	K10419	DYNLRB, DNCL2; dynein light chain roadblock-type
gene13605	24.1133	28.6635	28.7421	6.47223	14.0166	10.5652	TP53INP2	protein_coding	chrNC_030820.1:63619616-63629276:+	gi|594047441|ref|XP_006048138.1|	744	8e-87	PREDICTED: tumor protein p53-inducible nuclear protein 2 isoform X1 [Bubalus bubalis]	gi|548491826|ref|XM_005688668.1|	3223	0	PREDICTED: Capra hircus tumor protein p53 inducible nuclear protein 2 (TP53INP2), mRNA	Q8CFU8	245	6e-72	Tumor protein p53-inducible nuclear protein 2	.	.	.	.	.	.	.	GO:0000045|autophagosome assembly;GO:1903828|negative regulation of cellular protein localization;GO:0001649|osteoblast differentiation;GO:0010508|positive regulation of autophagy;GO:0045893|positive regulation of transcription, DNA-templated;GO:0001894|tissue homeostasis;GO:0006351|transcription, DNA-templated;GO:0006511|ubiquitin-dependent protein catabolic process;	GO:0005776|autophagosome;GO:0031410|cytoplasmic vesicle;GO:0005829|cytosol;GO:0005634|nucleus;GO:0016605|PML body;	.	.	.
gene13609	0.366393	0.308723	0.235252	0.126541	0.264196	0.157313	GGT7	protein_coding	chrNC_030820.1:63732342-63756692:-	gi|803219933|ref|XP_011970291.1|	3055	0	PREDICTED: gamma-glutamyltransferase 7 isoform X2 [Ovis aries musimon]	gi|556763231|ref|XM_005976838.1|	2512	0	PREDICTED: Pantholops hodgsonii gamma-glutamyltransferase 7 (GGT7), mRNA	Q0V8L2	1134	0	Gamma-glutamyltransferase 7	SPAC56E4.06c	181	3e-47	COG0405	.	.	.	GO:0006750|glutathione biosynthetic process;	GO:0016021|integral component of membrane;	GO:0003840|gamma-glutamyltransferase activity;GO:0036374|glutathione hydrolase activity;	K00681	ggt; gamma-glutamyltranspeptidase / glutathione hydrolase [EC:2.3.2.2 3.4.19.13]
gene13608	0	0	0	0	0.0436491	0	LOC108637356	protein_coding	chrNC_030820.1:63720758-63721591:+	gi|803220100|ref|XP_011970370.1|	482	1e-55	PREDICTED: basic proline-rich protein-like [Ovis aries musimon]	gi|13366278|emb|AL049709.18|	451	0	Human DNA sequence from clone RP1-18C9 on chromosome 20, complete sequence	.	.	.	.	.	.	.	.	.	.	.	.	.	.	.	.
gene26088	1.73492	0.677957	0.40772	0.266305	1.81432	0.662131	LOC102180655	protein_coding	chrNC_030836.1:46079126-46080203:+	gi|803191686|ref|XP_004019790.2|	686	2e-88	PREDICTED: interferon-induced transmembrane protein 3 [Ovis aries]	gi|548528731|ref|XM_005700083.1|	595	0	PREDICTED: Capra hircus interferon-induced transmembrane protein 3-like (LOC102180655), mRNA	Q01628	181	3e-56	Interferon-induced transmembrane protein 3	.	.	.	.	.	.	.	GO:0051607|defense response to virus;GO:0006955|immune response;GO:0046597|negative regulation of viral entry into host cell;GO:0045071|negative regulation of viral genome replication;GO:0032897|negative regulation of viral transcription;GO:0035455|response to interferon-alpha;GO:0035456|response to interferon-beta;GO:0034341|response to interferon-gamma;GO:0009615|response to virus;GO:0060337|ty…	GO:0070062|extracellular exosome;GO:0016021|integral component of membrane;GO:0031902|late endosome membrane;GO:0005765|lysosomal membrane;GO:0005886|plasma membrane;	.	K06566	IFITM; interferon induced transmembrane protein
gene6174	12.9524	17.3101	23.012	13.8802	9.8424	13.1735	NDUFA6	protein_coding	chrNC_030812.1:112008135-112018041:-	gi|440895956|gb|ELR48010.1|	758	3e-100	NADH dehydrogenase [ubiquinone] 1 alpha subcomplex subunit 6 [Bos mutus]	gi|548468654|ref|XM_005681127.1|	502	0	PREDICTED: Capra hircus NADH dehydrogenase (ubiquinone) 1 alpha subcomplex, 6, 14kDa (NDUFA6), transcript variant X1, mRNA	Q02366	261	2e-88	NADH dehydrogenase [ubiquinone] 1 alpha subcomplex subunit 6	.	.	.	.	.	.	.	GO:0055114|oxidation-reduction process;GO:0006979|response to oxidative stress;	GO:0005747|mitochondrial respiratory chain complex I;	.	K03950	NDUFA6; NADH dehydrogenase (ubiquinone) 1 alpha subcomplex subunit 6
gene6175	0	0	0	0	0	0.150565	LOC102169285	protein_coding	chrNC_030812.1:112035354-112044670:+	gi|556779420|ref|XP_005984760.1|	983	2e-132	PREDICTED: uncharacterized protein LOC102318068 isoform X1 [Pantholops hodgsonii]	gi|556779419|ref|XM_005984698.1|	671	0	PREDICTED: Pantholops hodgsonii uncharacterized LOC102318068 (LOC102318068), transcript variant X1, mRNA	.	.	.	.	.	.	.	.	.	.	.	.	.	.	.	.
gene6176	0	0	0	0.0430015	0	0	LOC102177333	protein_coding	chrNC_030812.1:112046093-112073327:-	gi|122692355|ref|NP_001073833.1|	2354	0	uncharacterized protein LOC785824 [Bos taurus]	gi|157743153|gb|BC149952.1|	1443	0	Bos taurus cDNA clone IMAGE:8068836	Q01361	871	0	Cytochrome P450 2D14	alr1450	73.2	7e-13	COG2124	.	.	.	GO:0019369|arachidonic acid metabolic process;	GO:0005789|endoplasmic reticulum membrane;GO:0031090|organelle membrane;	GO:0008392|arachidonic acid epoxygenase activity;GO:0070330|aromatase activity;GO:0020037|heme binding;GO:0005506|iron ion binding;GO:0008395|steroid hydroxylase activity;	K07414	CYP2D; cytochrome P450, family 2, subfamily D [EC:1.14.14.1]
gene15886	22.4098	27.3397	30.9139	31.136	29.1836	35.2174	EPRS	protein_coding	chrNC_030823.1:22000286-22064677:-	gi|548497860|ref|XP_005690536.1|	7517	0	PREDICTED: bifunctional glutamate/proline--tRNA ligase isoform X1 [Capra hircus]	gi|548497859|ref|XM_005690479.1|	4861	0	PREDICTED: Capra hircus glutamyl-prolyl-tRNA synthetase (EPRS), transcript variant X1, mRNA	P07814	2721	0	Bifunctional glutamate/proline--tRNA ligase	YHR020w_2	574	0	COG0442	.	.	.	GO:0071346|cellular response to interferon-gamma;GO:0006424|glutamyl-tRNA aminoacylation;GO:0017148|negative regulation of translation;GO:0006433|prolyl-tRNA aminoacylation;GO:0006461|protein complex assembly;GO:0006418|tRNA aminoacylation for protein translation;	GO:0017101|aminoacyl-tRNA synthetase multienzyme complex;GO:0005737|cytoplasm;GO:0005829|cytosol;GO:0097452|GAIT complex;GO:0030529|ribonucleoprotein complex;GO:0016020|membrane;	GO:0005524|ATP binding;GO:0004818|glutamate-tRNA ligase activity;GO:0051020|GTPase binding;GO:0004827|proline-tRNA ligase activity;GO:0035613|RNA stem-loop binding;	K14163	EPRS; bifunctional glutamyl/prolyl-tRNA synthetase [EC:6.1.1.17 6.1.1.15]
gene17294	251.968	353.115	366.829	323.129	372.925	224.068	LOC102188434	protein_coding	chrNC_030825.1:13164697-13171690:+	gi|548463725|ref|XP_005679427.1|	1017	2e-137	PREDICTED: cytochrome c oxidase subunit 4 isoform 1, mitochondrial-like [Capra hircus]	gi|548463724|ref|XM_005679370.1|	690	0	PREDICTED: Capra hircus cytochrome c oxidase subunit 4 isoform 1, mitochondrial-like (LOC102175092), mRNA	P00423	351	1e-121	Cytochrome c oxidase subunit 4 isoform 1, mitochondrial	.	.	.	.	.	.	.	GO:0006123|mitochondrial electron transport, cytochrome c to oxygen;	GO:0070062|extracellular exosome;GO:0016021|integral component of membrane;GO:0005751|mitochondrial respiratory chain complex IV;GO:0005634|nucleus;GO:0045277|respiratory chain complex IV;	GO:0004129|cytochrome-c oxidase activity;	K02263	COX4; cytochrome c oxidase subunit 4
gene17295	0.45497	1.01545	0.412413	0.471398	1.19538	0.737663	IRF8	protein_coding	chrNC_030825.1:13243373-13264851:+	gi|803258185|ref|XP_011988939.1|	2265	0	PREDICTED: interferon regulatory factor 8 isoform X2 [Ovis aries musimon]	gi|402692880|ref|NM_001083769.2|	1851	0	Bos taurus interferon regulatory factor 8 (IRF8), mRNA	Q02556	782	0	Interferon regulatory factor 8	.	.	.	.	.	.	.	GO:0071222|cellular response to lipopolysaccharide;GO:0042742|defense response to bacterium;GO:0042832|defense response to protozoan;GO:0006955|immune response;GO:0060333|interferon-gamma-mediated signaling pathway;GO:0030099|myeloid cell differentiation;GO:0044130|negative regulation of growth of symbiont in host;GO:0000122|negative regulation of transcription from RNA polymerase II promoter;GO:…	GO:0005829|cytosol;GO:0005654|nucleoplasm;	GO:0000975|regulatory region DNA binding;GO:0003705|transcription factor activity, RNA polymerase II distal enhancer sequence-specific binding;	K10155	IRF8; interferon regulatory factor 8
gene17297	0.126279	0.222059	0.100159	0.163548	0.287547	0.251378	FOXF1	protein_coding	chrNC_030825.1:13740656-13744626:+	gi|585185776|ref|XP_006744410.1|	1506	0	PREDICTED: forkhead box protein F1 [Leptonychotes weddellii]	gi|594046216|ref|XM_006047502.1|	2286	0	PREDICTED: Bubalus bubalis forkhead box F1 (FOXF1), mRNA	Q12946	551	0	Forkhead box protein F1	SPBC4C3.05	86.3	1e-16	COG5025	.	.	.	GO:0001568|blood vessel development;GO:0060446|branching involved in open tracheal system development;GO:0003214|cardiac left ventricle morphogenesis;GO:0071345|cellular response to cytokine stimulus;GO:0071407|cellular response to organic cyclic compound;GO:0014822|detection of wounding;GO:0007368|determination of left/right symmetry;GO:0048565|digestive tract development;GO:0097070|ductus arter…	GO:0005634|nucleus;GO:0005667|transcription factor complex;	GO:0003677|DNA binding;GO:0000977|RNA polymerase II regulatory region sequence-specific DNA binding;GO:0043565|sequence-specific DNA binding;GO:0003705|transcription factor activity, RNA polymerase II distal enhancer sequence-specific binding;GO:0001228|transcriptional activator activity, RNA polymerase II transcription regulatory region sequence-specific binding;	K09399	FOXF; forkhead box protein F
gene17290	0.0247476	0.036265	0	0.102565	0.0300544	0.0695489	GINS2	protein_coding	chrNC_030825.1:13045845-13086704:-	gi|803258198|ref|XP_011988945.1|	975	1e-118	PREDICTED: DNA replication complex GINS protein PSF2 isoform X2 [Ovis aries musimon]	gi|594046229|ref|XM_006047508.1|	3480	0	PREDICTED: Bubalus bubalis GINS complex subunit 2 (Psf2 homolog) (GINS2), mRNA	Q9Y248	367	1e-115	DNA replication complex GINS protein PSF2	SPBC725.13c	113	1e-26	COG5093	.	.	.	GO:0032508|DNA duplex unwinding;GO:0006271|DNA strand elongation involved in DNA replication;GO:0000727|double-strand break repair via break-induced replication;GO:1902975|mitotic DNA replication initiation;	GO:0000811|GINS complex;GO:0005654|nucleoplasm;GO:0031298|replication fork protection complex;	.	K10733	GINS2, PSF2; GINS complex subunit 2
gene17291	0.205594	0.542296	0.0372725	0	0.037452	0	C18H16orf74	protein_coding	chrNC_030825.1:13093030-13123209:-	gi|803258200|ref|XP_011988946.1|	328	6e-35	PREDICTED: uncharacterized protein C16orf74-like [Ovis aries musimon]	gi|528990890|ref|XM_005218761.1|	731	0	PREDICTED: Bos taurus chromosome 18 open reading frame, human C16orf74 (C18H16orf74), transcript variant X2, mRNA	Q96GX8	92.4	5e-22	Uncharacterized protein C16orf74	.	.	.	.	.	.	.	GO:0032508|DNA duplex unwinding;GO:0006271|DNA strand elongation involved in DNA replication;GO:0000727|double-strand break repair via break-induced replication;GO:1902975|mitotic DNA replication initiation;	GO:0000811|GINS complex;GO:0005654|nucleoplasm;GO:0031298|replication fork protection complex;	.	.	.
gene17292	0	0	0.0245287	0.0280369	0	0	LOC102170467	protein_coding	chrNC_030825.1:13144245-13145724:+	gi|556779907|ref|XP_005984994.1|	1692	0	PREDICTED: leucine-rich repeat-containing protein 28 isoform X1 [Pantholops hodgsonii]	gi|556779906|ref|XM_005984932.1|	1282	0	PREDICTED: Pantholops hodgsonii leucine rich repeat containing 28 (LRRC28), transcript variant X1, mRNA	Q32KX5	653	0	Leucine-rich repeat-containing protein 28	MA2301_1	76.6	9e-15	COG4886	.	.	.	GO:0032508|DNA duplex unwinding;GO:0006271|DNA strand elongation involved in DNA replication;GO:0000727|double-strand break repair via break-induced replication;GO:1902975|mitotic DNA replication initiation;	GO:0000811|GINS complex;GO:0005654|nucleoplasm;GO:0031298|replication fork protection complex;	.	.	.
gene17293	9.3919	11.7223	11.011	6.63059	13.3848	14.349	EMC8	protein_coding	chrNC_030825.1:13153232-13164694:-	gi|350584802|ref|XP_003481825.1|	1137	2e-152	PREDICTED: ER membrane protein complex subunit 8 [Sus scrofa]	gi|594046221|ref|XM_006047504.1|	1135	0	PREDICTED: Bubalus bubalis ER membrane protein complex subunit 8 (EMC8), mRNA	Q32KL5	440	3e-153	ER membrane protein complex subunit 8	.	.	.	.	.	.	.	.	GO:0005737|cytoplasm;GO:0072546|ER membrane protein complex;	.	.	.
gene17298	2.11092	2.00553	1.98601	2.07311	2.10493	2.0618	MTHFSD	protein_coding	chrNC_030825.1:13756220-13776415:-	gi|803258144|ref|XP_011988932.1|	1884	0	PREDICTED: methenyltetrahydrofolate synthase domain-containing protein isoform X2 [Ovis aries musimon]	gi|548502553|ref|XM_005691852.1|	3772	0	PREDICTED: Capra hircus methenyltetrahydrofolate synthetase domain containing (MTHFSD), transcript variant X3, mRNA	Q2KI24	629	0	Methenyltetrahydrofolate synthase domain-containing protein	SSO0456	152	6e-40	COG0212	.	.	.	GO:0008298|intracellular mRNA localization;	GO:0005737|cytoplasm;	GO:0000166|nucleotide binding;GO:0044822|poly(A) RNA binding;	.	.
gene17299	0.0666123	0.0819951	0	0.0966244	0.133479	0.0998413	FOXC2	protein_coding	chrNC_030825.1:13784608-13787607:+	gi|803258142|ref|XP_011988931.1|	2103	0	PREDICTED: forkhead box protein C2 isoform X2 [Ovis aries musimon]	gi|594046204|ref|XM_006080855.1|	2663	0	PREDICTED: Bubalus bubalis forkhead box C2 (MFH-1, mesenchyme forkhead 1) (FOXC2), mRNA	Q99958	785	0	Forkhead box protein C2	SPBC4C3.05	99.8	1e-20	COG5025	.	.	.	GO:0048844|artery morphogenesis;GO:0001974|blood vessel remodeling;GO:0043010|camera-type eye development;GO:0060038|cardiac muscle cell proliferation;GO:0030199|collagen fibril organization;GO:0035050|embryonic heart tube development;GO:0048703|embryonic viscerocranium morphogenesis;GO:0072011|glomerular endothelium development;GO:0072144|glomerular mesangial cell development;GO:0072112|glomerul…	GO:0005634|nucleus;	GO:0031490|chromatin DNA binding;GO:0043565|sequence-specific DNA binding;GO:0003705|transcription factor activity, RNA polymerase II distal enhancer sequence-specific binding;GO:0003700|transcription factor activity, sequence-specific DNA binding;GO:0044212|transcription regulatory region DNA binding;GO:0001077|transcriptional activator activity, RNA polymerase II core promoter proximal region s…	K09396	FOXC; forkhead box protein C
gene6171	2.21682	2.43166	1.85339	1.97352	3.37177	3.17549	NAGA	protein_coding	chrNC_030812.1:111982722-111992752:-	gi|548468651|ref|XP_005681182.1|	2120	0	PREDICTED: alpha-N-acetylgalactosaminidase [Capra hircus]	gi|556779435|ref|XM_005984706.1|	3191	0	PREDICTED: Pantholops hodgsonii N-acetylgalactosaminidase, alpha- (NAGA), mRNA	Q58DH9	794	0	Alpha-N-acetylgalactosaminidase	.	.	.	.	.	.	.	GO:0016052|carbohydrate catabolic process;GO:0019377|glycolipid catabolic process;GO:0016139|glycoside catabolic process;	GO:0005737|cytoplasm;GO:0005764|lysosome;	GO:0004557|alpha-galactosidase activity;GO:0008456|alpha-N-acetylgalactosaminidase activity;	K01204	NAGA; alpha-N-acetylgalactosaminidase [EC:3.2.1.49]
gene4098	2.05484	2.05795	1.91198	2.39693	3.21024	2.74079	SLC37A3	protein_coding	chrNC_030811.1:16631014-16682088:+	gi|548464045|ref|XP_005679581.1|	2427	0	PREDICTED: sugar phosphate exchanger 3 [Capra hircus]	gi|548464044|ref|XM_005679524.1|	2813	0	PREDICTED: Capra hircus solute carrier family 37, member 3 (SLC37A3), mRNA	Q17QZ3	926	0	Sugar phosphate exchanger 3	PA1569	116	1e-26	COG2271	.	.	.	GO:0006820|anion transport;GO:0008643|carbohydrate transport;GO:0055085|transmembrane transport;	GO:0030176|integral component of endoplasmic reticulum membrane;GO:0016021|integral component of membrane;	GO:0022857|transmembrane transporter activity;	K03447	SLC37A3; MFS transporter, OPA family, solute carrier family 37 (glycerol-3-phosphate transporter), member 3
gene6172	0.280507	0.3742	0.263036	0.330722	0.651948	0.552728	FAM109B	protein_coding	chrNC_030812.1:111998256-112007098:+	gi|548468653|ref|XP_005681183.1|	1275	5e-163	PREDICTED: sesquipedalian-2 [Capra hircus]	gi|548468652|ref|XM_005681126.1|	2534	0	PREDICTED: Capra hircus family with sequence similarity 109, member B (FAM109B), mRNA	Q1RMU7	483	6e-160	Sesquipedalian-2	.	.	.	.	.	.	.	GO:0007032|endosome organization;GO:0001881|receptor recycling;GO:0042147|retrograde transport, endosome to Golgi;	GO:0030136|clathrin-coated vesicle;GO:0005829|cytosol;GO:0005769|early endosome;GO:0055037|recycling endosome;GO:0005802|trans-Golgi network;	.	.	.
gene4708	2.53898	1.82795	1.63994	4.08576	5.234	6.33679	PEG10	protein_coding	chrNC_030811.1:108562826-108575497:-	gi|548462247|ref|XP_005679068.1|	1687	0	PREDICTED: LOW QUALITY PROTEIN: retrotransposon-derived protein PEG10 [Capra hircus]	gi|604723340|ref|NM_001291297.1|	6424	0	Capra hircus paternally expressed 10 (PEG10), transcript variant 2, mRNA	Q86TG7	588	0	Retrotransposon-derived protein PEG10	.	.	.	.	.	.	.	GO:0006915|apoptotic process;GO:0030154|cell differentiation;GO:0030512|negative regulation of transforming growth factor beta receptor signaling pathway;	GO:0005737|cytoplasm;GO:0005634|nucleus;	GO:0003677|DNA binding;GO:0044822|poly(A) RNA binding;GO:0008270|zinc ion binding;	.	.
gene7021	0.158391	0.649895	0.430726	0.218814	0.336623	0.148377	DOK7	protein_coding	chrNC_030813.1:115701126-115712911:+	gi|803244330|ref|XP_011982223.1|	946	2e-121	PREDICTED: protein Dok-7-like isoform X1 [Ovis aries musimon]	gi|548471337|ref|XM_005681993.1|	434	0	PREDICTED: Capra hircus docking protein 7 (DOK7), mRNA	Q18PE0	343	9e-114	Protein Dok-7	.	.	.	.	.	.	.	GO:0007528|neuromuscular junction development;GO:0001934|positive regulation of protein phosphorylation;GO:0061098|positive regulation of protein tyrosine kinase activity;GO:0043113|receptor clustering;	GO:0030054|cell junction;GO:0031594|neuromuscular junction;GO:0005886|plasma membrane;	GO:0035091|phosphatidylinositol binding;GO:0019901|protein kinase binding;	.	.
gene4461	1.79057	1.1988	1.62308	2.15024	2.3042	2.21596	TMEM168	protein_coding	chrNC_030811.1:64584131-64636281:-	gi|426227647|ref|XP_004007928.1|	3325	0	PREDICTED: transmembrane protein 168 [Ovis aries]	gi|594100452|ref|XM_006073267.1|	4041	0	PREDICTED: Bubalus bubalis transmembrane protein 168 (TMEM168), transcript variant X1, mRNA	A0JNG0	1273	0	Transmembrane protein 168	.	.	.	.	.	.	.	.	GO:0016021|integral component of membrane;GO:0030133|transport vesicle;	.	.	.
gene4462	3.18957	1.93554	2.35909	2.41265	2.72691	3.41868	BMT2	protein_coding	chrNC_030811.1:64649391-64732573:-	gi|803280790|ref|XP_012000085.1|	1903	0	PREDICTED: probable methyltransferase BTM2 homolog [Ovis aries musimon]	gi|594100450|ref|XM_006073266.1|	3689	0	PREDICTED: Bubalus bubalis chromosome unknown open reading frame, human C7orf60 (LOC102409366), mRNA	Q1RMZ1	711	0	Probable methyltransferase BMT2 homolog	.	.	.	.	.	.	.	.	.	GO:0016433|rRNA (adenine) methyltransferase activity;	.	.
gene630	9.13083	6.49647	7.4781	10.3526	13.7881	12.2301	PDCD10	protein_coding	chrNC_030808.1:99229026-99277585:+	gi|31560391|ref|NP_062719.2|	1107	3e-148	programmed cell death protein 10 [Mus musculus]	gi|556779620|ref|XM_005984797.1|	1765	0	PREDICTED: Pantholops hodgsonii programmed cell death 10 (PDCD10), mRNA	Q8VE70	431	1e-149	Programmed cell death protein 10	.	.	.	.	.	.	.	GO:0001525|angiogenesis;GO:0051683|establishment of Golgi localization;GO:0090168|Golgi reassembly;GO:0036481|intrinsic apoptotic signaling pathway in response to hydrogen peroxide;GO:0043066|negative regulation of apoptotic process;GO:1903588|negative regulation of blood vessel endothelial cell proliferation involved in sprouting angiogenesis;GO:0090051|negative regulation of cell migration invo…	GO:0005737|cytoplasm;GO:0005829|cytosol;GO:0070062|extracellular exosome;GO:0005794|Golgi apparatus;GO:0000139|Golgi membrane;GO:0005886|plasma membrane;	GO:0042803|protein homodimerization activity;GO:0019901|protein kinase binding;GO:0047485|protein N-terminus binding;	K18269	PDCD10; programmed cell death protein 10
gene634	1.32462	0.905838	1.67507	2.40601	5.54094	9.54396	BCHE	protein_coding	chrNC_030808.1:101031428-101110937:+	gi|548451269|ref|XP_005675420.1|	3308	0	PREDICTED: cholinesterase [Capra hircus]	gi|548451268|ref|XM_005675363.1|	2431	0	PREDICTED: Capra hircus butyrylcholinesterase (BCHE), mRNA	P32749	1177	0	Cholinesterase	DR2626	226	2e-63	COG2272	.	.	.	.	GO:0072562|blood microparticle;GO:0005783|endoplasmic reticulum;GO:0005615|extracellular space;GO:0005641|nuclear envelope lumen;	GO:0003990|acetylcholinesterase activity;GO:0052689|carboxylic ester hydrolase activity;GO:0004104|cholinesterase activity;	K01050	BCHE; cholinesterase [EC:3.1.1.8]
gene635	0	0	0.00551429	0	0.0110817	0	SLITRK3	protein_coding	chrNC_030808.1:101714521-101725766:+	gi|562842608|ref|XP_006150361.1|	4346	0	PREDICTED: SLIT and NTRK-like protein 3 isoform X1 [Tupaia chinensis]	gi|594060684|ref|XM_006054377.1|	5892	0	PREDICTED: Bubalus bubalis SLIT and NTRK-like family, member 3 (SLITRK3), transcript variant X1, mRNA	O94933	1640	0	SLIT and NTRK-like protein 3	.	.	.	.	.	.	.	GO:0007409|axonogenesis;GO:0051965|positive regulation of synapse assembly;	GO:0016021|integral component of membrane;	.	.	.
gene5769	2.93026	2.03715	3.33565	3.24788	3.47586	2.13855	MGST1	protein_coding	chrNC_030812.1:92093670-92115554:-	gi|556717997|ref|XP_005954901.1|	749	2e-96	PREDICTED: microsomal glutathione S-transferase 1 isoform X1 [Pantholops hodgsonii]	gi|594115900|ref|XM_006080568.1|	906	0	PREDICTED: Bubalus bubalis microsomal glutathione S-transferase 1 (MGST1), transcript variant X1, mRNA	Q64L89	281	1e-93	Microsomal glutathione S-transferase 1	.	.	.	.	.	.	.	GO:0070207|protein homotrimerization;	GO:0005783|endoplasmic reticulum;GO:0005789|endoplasmic reticulum membrane;GO:0016021|integral component of membrane;GO:0005741|mitochondrial outer membrane;	GO:0004364|glutathione transferase activity;	K00799	GST, gst; glutathione S-transferase [EC:2.5.1.18]
gene6031	0.222729	0.043518	0.24676	0.23077	0.180326	0.440476	RHNO1	protein_coding	chrNC_030812.1:105798982-105808595:-	gi|548468381|ref|XP_005681049.1|	1130	7e-150	PREDICTED: RAD9, HUS1, RAD1-interacting nuclear orphan protein 1 isoform X1 [Capra hircus]	gi|548468380|ref|XM_005680992.1|	1485	0	PREDICTED: Capra hircus RAD9-HUS1-RAD1 interacting nuclear orphan 1 (RHNO1), transcript variant X1, mRNA	Q1LZE2	405	1e-137	RAD9, HUS1, RAD1-interacting nuclear orphan protein 1	.	.	.	.	.	.	.	GO:0071479|cellular response to ionizing radiation;GO:0034644|cellular response to UV;GO:0000077|DNA damage checkpoint;GO:0070318|positive regulation of G0 to G1 transition;GO:0000725|recombinational repair;	GO:0005694|chromosome;GO:0005634|nucleus;	.	.	.
gene28312	0.228494	0.050225	0.0863003	0.0197287	0.086716	0.19621	LOC108635081	protein_coding	chrNW_017202952.1:11815-13913:+	gi|548960399|ref|NP_001271988.1|	472	2e-52	uncharacterized protein LOC101864915 [Macaca fascicularis]	gi|151415227|emb|AL353644.34|	368	0	Human DNA sequence from clone RP11-164K15 on chromosome 22, complete sequence	.	.	.	.	.	.	.	.	.	.	.	.	.	.	.	.
gene6030	1.48983	1.69776	0.686553	0.888229	1.3494	1.06817	TULP3	protein_coding	chrNC_030812.1:105767750-105798010:-	gi|803272463|ref|XP_011995926.1|	2374	0	PREDICTED: tubby-related protein 3 isoform X2 [Ovis aries musimon]	gi|548468460|ref|XM_005681032.1|	3097	0	PREDICTED: Capra hircus tubby like protein 3 (TULP3), mRNA	O88413	639	0	Tubby-related protein 3	.	.	.	.	.	.	.	GO:0009952|anterior/posterior pattern specification;GO:0060348|bone development;GO:0007420|brain development;GO:0060434|bronchus morphogenesis;GO:0021953|central nervous system neuron differentiation;GO:0021904|dorsal/ventral neural tube patterning;GO:0031076|embryonic camera-type eye development;GO:0042733|embryonic digit morphogenesis;GO:0048702|embryonic neurocranium morphogenesis;GO:0061548|g…	GO:0005930|axoneme;GO:0097546|ciliary base;GO:0005929|cilium;GO:0005737|cytoplasm;GO:0005576|extracellular region;GO:0030991|intraciliary transport particle A;GO:0005730|nucleolus;GO:0005634|nucleus;GO:0005886|plasma membrane;GO:0072372|primary cilium;	GO:0019899|enzyme binding;GO:0035091|phosphatidylinositol binding;GO:0032403|protein complex binding;	.	.
gene17878	10.132	9.30453	8.10841	8.49387	13.2522	12.8679	SUPT5H	protein_coding	chrNC_030825.1:50009378-50035992:+	gi|556735858|ref|XP_005963535.1|	5051	0	PREDICTED: transcription elongation factor SPT5 isoform X1 [Pantholops hodgsonii]	gi|548504199|ref|XM_005692401.1|	3591	0	PREDICTED: Capra hircus suppressor of Ty 5 homolog (S. cerevisiae) (SUPT5H), mRNA	O00267	1934	0	Transcription elongation factor SPT5	SPAC23C4.19_3	277	1e-79	COG5164	.	.	.	GO:0006370|7-methylguanosine mRNA capping;GO:0007049|cell cycle;GO:0006338|chromatin remodeling;GO:0006354|DNA-templated transcription, elongation;GO:0032785|negative regulation of DNA-templated transcription, elongation;GO:1900364|negative regulation of mRNA polyadenylation;GO:0000122|negative regulation of transcription from RNA polymerase II promoter;GO:0032786|positive regulation of DNA-templ…	GO:0032044|DSIF complex;GO:0005654|nucleoplasm;GO:0005634|nucleus;	GO:0003682|chromatin binding;GO:0019899|enzyme binding;GO:0044822|poly(A) RNA binding;GO:0046982|protein heterodimerization activity;	K15172	SUPT5H, SPT5; transcription elongation factor SPT5
gene17879	12.2721	16.6712	13.5044	12.1711	13.7457	14.1114	TIMM50	protein_coding	chrNC_030825.1:50037784-50045096:+	gi|548504204|ref|XP_005692460.1|	1692	0	PREDICTED: mitochondrial import inner membrane translocase subunit TIM50 [Capra hircus]	gi|548504203|ref|XM_005692403.1|	1260	0	PREDICTED: Capra hircus translocase of inner mitochondrial membrane 50 homolog (S. cerevisiae) (TIMM50), mRNA	Q3SZB3	487	3e-170	Mitochondrial import inner membrane translocase subunit TIM50	YPL063w	137	7e-35	COG5190	.	.	.	GO:0030150|protein import into mitochondrial matrix;	GO:0016021|integral component of membrane;GO:0005744|mitochondrial inner membrane presequence translocase complex;	GO:0004721|phosphoprotein phosphatase activity;	K17496	TIM50; mitochondrial import inner membrane translocase subunit TIM50
gene9225	1.03668	0.446047	0.139957	0.914138	0.522344	2.62414	AQP3	protein_coding	chrNC_030815.1:74981478-74987380:-	gi|119331228|ref|NP_001073262.1|	1528	0	aquaporin-3 [Bos taurus]	gi|556744375|ref|XM_005967622.1|	1733	0	PREDICTED: Pantholops hodgsonii aquaporin 3 (Gill blood group) (AQP3), transcript variant X1, mRNA	Q08DE6	593	0	Aquaporin-3	DR1929	185	2e-52	COG0580	.	.	.	GO:0034219|carbohydrate transmembrane transport;GO:0009992|cellular water homeostasis;GO:0034220|ion transmembrane transport;GO:0042476|odontogenesis;GO:0002684|positive regulation of immune system process;GO:0070295|renal water absorption;GO:0032526|response to retinoic acid;GO:0071918|urea transmembrane transport;	GO:0016323|basolateral plasma membrane;GO:0005911|cell-cell junction;GO:0005737|cytoplasm;GO:0005887|integral component of plasma membrane;GO:0005634|nucleus;	GO:0015254|glycerol channel activity;GO:0015204|urea transmembrane transporter activity;GO:0015250|water channel activity;	K09876	AQP3; aquaporin-3
gene17870	0.878404	1.21365	0.796239	3.12041	4.28611	1.64574	GMFG	protein_coding	chrNC_030825.1:49915043-49920072:-	gi|548504570|ref|XP_005692598.1|	854	6e-114	PREDICTED: glia maturation factor gamma [Capra hircus]	gi|548504569|ref|XM_005692541.1|	617	0	PREDICTED: Capra hircus glia maturation factor, gamma (GMFG), mRNA	Q56JZ9	257	4e-86	Glia maturation factor gamma	.	.	.	.	.	.	.	GO:0071846|actin filament debranching;GO:0034316|negative regulation of Arp2/3 complex-mediated actin nucleation;GO:2000249|regulation of actin cytoskeleton reorganization;	GO:0005622|intracellular;	.	.	.
gene17871	6.52402	5.8568	4.18373	2.80464	5.57867	5.93626	SAMD4B	protein_coding	chrNC_030825.1:49927457-49962304:+	gi|426242869|ref|XP_004015293.1|	3081	0	PREDICTED: protein Smaug homolog 2 [Ovis aries]	gi|556735847|ref|XM_005963468.1|	2863	0	PREDICTED: Pantholops hodgsonii sterile alpha motif domain containing 4B (SAMD4B), mRNA	Q5PRF9	1172	0	Protein Smaug homolog 2	.	.	.	.	.	.	.	GO:0017148|negative regulation of translation;GO:0000289|nuclear-transcribed mRNA poly(A) tail shortening;GO:0043488|regulation of mRNA stability;GO:0006355|regulation of transcription, DNA-templated;GO:0006351|transcription, DNA-templated;	GO:0005737|cytoplasm;GO:0000932|cytoplasmic mRNA processing body;GO:0005634|nucleus;	GO:0003729|mRNA binding;GO:0044822|poly(A) RNA binding;GO:0030371|translation repressor activity;	.	.
gene17872	12.6523	19.3461	14.428	12.7461	16.4798	13.131	PAF1	protein_coding	chrNC_030825.1:49963962-49969042:-	gi|731289453|ref|XP_010612826.1|	2040	0	PREDICTED: RNA polymerase II-associated factor 1 homolog [Fukomys damarensis]	gi|548504189|ref|XM_005692396.1|	2164	0	PREDICTED: Capra hircus Paf1, RNA polymerase II associated factor, homolog (S. cerevisiae) (PAF1), transcript variant X1, mRNA	Q8N7H5	788	0	RNA polymerase II-associated factor 1 homolog	.	.	.	.	.	.	.	GO:0071222|cellular response to lipopolysaccharide;GO:0001711|endodermal cell fate commitment;GO:0033523|histone H2B ubiquitination;GO:0010390|histone monoubiquitination;GO:0006378|mRNA polyadenylation;GO:0045638|negative regulation of myeloid cell differentiation;GO:0000122|negative regulation of transcription from RNA polymerase II promoter;GO:0016584|nucleosome positioning;GO:0031062|positive …	GO:0016593|Cdc73/Paf1 complex;GO:0030054|cell junction;GO:0005737|cytoplasm;GO:0016020|membrane;GO:0005654|nucleoplasm;	GO:0003682|chromatin binding;GO:0000993|RNA polymerase II core binding;	K15174	PAF1; RNA polymerase II-associated factor 1
gene17873	10.3427	14.7143	16.8189	13.5163	20.0242	16.7484	MED29	protein_coding	chrNC_030825.1:49969067-49972415:+	gi|548504575|ref|XP_005692599.1|	856	5e-113	PREDICTED: mediator of RNA polymerase II transcription subunit 29, partial [Capra hircus]	gi|556735841|ref|XM_005963465.1|	710	0	PREDICTED: Pantholops hodgsonii mediator complex subunit 29 (MED29), mRNA	A1A4Q8	277	4e-92	Mediator of RNA polymerase II transcription subunit 29	.	.	.	.	.	.	.	GO:0006355|regulation of transcription, DNA-templated;GO:0006351|transcription, DNA-templated;	GO:0016592|mediator complex;	.	K15142	MED29; mediator of RNA polymerase II transcription subunit 29
gene17874	37.9306	76.3506	26.1562	24.4805	26.6944	21.8792	ZFP36	protein_coding	chrNC_030825.1:49978732-49981339:+	gi|548504194|ref|XP_005692455.1|	952	7e-121	PREDICTED: tristetraprolin [Capra hircus]	gi|548504193|ref|XM_005692398.1|	1698	0	PREDICTED: Capra hircus ZFP36 ring finger protein (ZFP36), mRNA	Q6S9E0	369	1e-121	mRNA decay activator protein ZFP36	ECU01g0830	99.4	7e-22	COG5063	.	.	.	GO:0061158|3'-UTR-mediated mRNA destabilization;GO:0070935|3'-UTR-mediated mRNA stabilization;GO:0071364|cellular response to epidermal growth factor stimulus;GO:0044344|cellular response to fibroblast growth factor stimulus;GO:0071385|cellular response to glucocorticoid stimulus;GO:0097011|cellular response to granulocyte macrophage colony-stimulating factor stimulus;GO:0071222|cellular response…	GO:0005737|cytoplasm;GO:0000932|cytoplasmic mRNA processing body;GO:0010494|cytoplasmic stress granule;GO:0030529|ribonucleoprotein complex;GO:0005634|nucleus;	GO:0071889|14-3-3 protein binding;GO:0017091|AU-rich element binding;GO:0003677|DNA binding;GO:0031072|heat shock protein binding;GO:0046872|metal ion binding;GO:0035925|mRNA 3'-UTR AU-rich region binding;GO:0003730|mRNA 3'-UTR binding;GO:0003729|mRNA binding;GO:0070063|RNA polymerase binding;	K15308	TTP; tristetraprolin
gene17875	0	0	0	1.6788	0	1.51786	TRNAI-UAU	tRNA	chrNC_030825.1:49984168-49984260:-	.	.	.	.	gi|634722057|tpe|HG983867.1|	39	1e-10	TPA: Homo sapiens tRNA-Ile-TAT-3-1 gene	.	.	.	.	.	.	.	.	.	.	.	.	.	.	.	.
gene17876	0.444598	0.548436	0.427071	0.660037	0.749464	0.758383	PLEKHG2	protein_coding	chrNC_030825.1:49984400-49995470:+	gi|548504196|ref|XP_005692456.1|	5667	0	PREDICTED: pleckstrin homology domain-containing family G member 2 isoform X1 [Capra hircus]	gi|594090636|ref|XM_006068657.1|	4896	0	PREDICTED: Bubalus bubalis pleckstrin homology domain containing, family G (with RhoGef domain) member 2 (PLEKHG2), transcript variant X4, mRNA	Q9H7P9	1571	0	Pleckstrin homology domain-containing family G member 2	.	.	.	.	.	.	.	GO:0043065|positive regulation of apoptotic process;GO:0035023|regulation of Rho protein signal transduction;GO:0051056|regulation of small GTPase mediated signal transduction;	GO:0005829|cytosol;	GO:0005085|guanyl-nucleotide exchange factor activity;GO:0005089|Rho guanyl-nucleotide exchange factor activity;	.	.
gene17877	222.873	257.994	248.41	327.632	416.489	322.814	RPS16	protein_coding	chrNC_030825.1:49999720-50002248:-	gi|554548683|ref|XP_005868880.1|	801	4e-105	PREDICTED: LOW QUALITY PROTEIN: ribosomal protein S16 [Myotis brandtii]	gi|556735853|ref|XM_005963471.1|	577	0	PREDICTED: Pantholops hodgsonii ribosomal protein S16 (RPS16), transcript variant X2, mRNA	P62250	297	1e-101	40S ribosomal protein S16	SPBC18H10.14	210	5e-68	COG0103	.	.	.	GO:0097421|liver regeneration;GO:0000462|maturation of SSU-rRNA from tricistronic rRNA transcript (SSU-rRNA, 5.8S rRNA, LSU-rRNA);GO:0006412|translation;	GO:0022627|cytosolic small ribosomal subunit;GO:0070062|extracellular exosome;GO:0005925|focal adhesion;GO:0016020|membrane;GO:0015935|small ribosomal subunit;	GO:0044822|poly(A) RNA binding;GO:0003723|RNA binding;GO:0003735|structural constituent of ribosome;	K02960	RP-S16e, RPS16; small subunit ribosomal protein S16e
gene4113	1.29257	0.789753	1.20476	2.02021	2.40117	2.6064	ZC3HAV1L	protein_coding	chrNC_030811.1:17753850-17767745:+	gi|803269970|ref|XP_011994705.1|	1423	4e-179	PREDICTED: zinc finger CCCH-type antiviral protein 1-like isoform X2 [Ovis aries musimon]	gi|594112123|ref|XM_006078799.1|	2363	0	PREDICTED: Bubalus bubalis zinc finger CCCH-type, antiviral 1-like (ZC3HAV1L), mRNA	Q96H79	461	4e-147	Zinc finger CCCH-type antiviral protein 1-like	.	.	.	.	.	.	.	GO:0071360|cellular response to exogenous dsRNA;GO:0051607|defense response to virus;GO:0045087|innate immune response;GO:0045071|negative regulation of viral genome replication;GO:0043123|positive regulation of I-kappaB kinase/NF-kappaB signaling;GO:0032727|positive regulation of interferon-alpha production;GO:0032728|positive regulation of interferon-beta production;GO:0061014|positive regulati…	GO:0005913|cell-cell adherens junction;GO:0005737|cytoplasm;GO:0005794|Golgi apparatus;GO:0005770|late endosome;GO:0005764|lysosome;GO:0005634|nucleus;	GO:0098641|cadherin binding involved in cell-cell adhesion;GO:0046872|metal ion binding;GO:0003950|NAD+ ADP-ribosyltransferase activity;GO:0044822|poly(A) RNA binding;	.	.
gene9771	23.3168	13.5789	13.9174	17.1736	12.3359	30.0372	FBXL4	protein_coding	chrNC_030816.1:38078040-38150923:+	gi|426234651|ref|XP_004011306.1|	3222	0	PREDICTED: F-box/LRR-repeat protein 4 [Ovis aries]	gi|548479737|ref|XM_005684657.1|	2452	0	PREDICTED: Capra hircus F-box and leucine-rich repeat protein 4 (FBXL4), transcript variant X2, mRNA	Q0VD31	1221	0	F-box/LRR-repeat protein 4	.	.	.	.	.	.	.	.	GO:0005758|mitochondrial intermembrane space;GO:0005634|nucleus;	.	K10270	FBXL4; F-box and leucine-rich repeat protein 4
gene8235	0.137746	0.102478	0.0672328	0.186633	0.212321	0.188592	C7H19orf57	protein_coding	chrNC_030814.1:97172163-97192942:+	gi|803281149|ref|XP_012000275.1|	3134	0	PREDICTED: uncharacterized protein C19orf57 homolog isoform X2 [Ovis aries musimon]	gi|594114447|ref|XM_006079887.1|	2079	0	PREDICTED: Bubalus bubalis chromosome unknown open reading frame, human C19orf57 (LOC102408194), transcript variant X1, mRNA	Q0VDD7	160	2e-39	Uncharacterized protein C19orf57	.	.	.	.	.	.	.	GO:0007275|multicellular organismal development;	.	.	.	.
gene8234	5.47099	4.85958	4.50193	3.48475	6.98455	6.03879	CC2D1A	protein_coding	chrNC_030814.1:97154213-97172023:-	gi|556734563|ref|XP_005962910.1|	3688	0	PREDICTED: coiled-coil and C2 domain-containing protein 1A [Pantholops hodgsonii]	gi|556734562|ref|XM_005962848.1|	3411	0	PREDICTED: Pantholops hodgsonii coiled-coil and C2 domain containing 1A (CC2D1A), mRNA	Q6P1N0	1327	0	Coiled-coil and C2 domain-containing protein 1A	.	.	.	.	.	.	.	GO:0000122|negative regulation of transcription from RNA polymerase II promoter;GO:0043123|positive regulation of I-kappaB kinase/NF-kappaB signaling;GO:0006351|transcription, DNA-templated;	GO:0005913|cell-cell adherens junction;GO:0005737|cytoplasm;GO:0070062|extracellular exosome;GO:0016020|membrane;GO:0005815|microtubule organizing center;GO:0005634|nucleus;	GO:0098641|cadherin binding involved in cell-cell adhesion;GO:0000978|RNA polymerase II core promoter proximal region sequence-specific DNA binding;GO:0000981|RNA polymerase II transcription factor activity, sequence-specific DNA binding;GO:0004871|signal transducer activity;GO:0001078|transcriptional repressor activity, RNA polymerase II core promoter proximal region sequence-specific binding;	K18260	CC2D1; coiled-coil and C2 domain-containing protein 1
gene8237	0	0.021572	0.0444799	0	0	0	NANOS3	protein_coding	chrNC_030814.1:97196953-97198581:-	gi|803281141|ref|XP_012000271.1|	695	3e-85	PREDICTED: nanos homolog 3 isoform X2 [Ovis aries musimon]	gi|594114445|ref|XM_006079886.1|	1336	0	PREDICTED: Bubalus bubalis nanos homolog 3 (Drosophila) (NANOS3), transcript variant X2, mRNA	P60324	226	3e-69	Nanos homolog 3	.	.	.	.	.	.	.	GO:0007281|germ cell development;GO:0007275|multicellular organismal development;GO:2001234|negative regulation of apoptotic signaling pathway;GO:0017148|negative regulation of translation;GO:0048477|oogenesis;GO:1900153|positive regulation of nuclear-transcribed mRNA catabolic process, deadenylation-dependent decay;GO:0051726|regulation of cell cycle;GO:0006417|regulation of translation;GO:00072…	GO:0005737|cytoplasm;GO:0000932|cytoplasmic mRNA processing body;GO:0010494|cytoplasmic stress granule;GO:0005634|nucleus;GO:0048471|perinuclear region of cytoplasm;	GO:0003723|RNA binding;GO:0008270|zinc ion binding;	K18761	NANOS3, NOS3; protein nanos 3
gene8236	0	0	0	0.0818389	0.0719435	0	LOC102191228	misc_RNA	chrNC_030814.1:97194844-97195814:-	.	.	.	.	gi|548472125|ref|XM_005682316.1|	326	3e-169	PREDICTED: Capra hircus nanos homolog 3 (Drosophila) (NANOS3), mRNA	.	.	.	.	.	.	.	.	.	.	.	.	.	.	.	.
gene8231	2.33587	2.37091	1.93055	1.69059	2.97234	2.68696	DCAF15	protein_coding	chrNC_030814.1:97111218-97120215:-	gi|803281168|ref|XP_012000286.1|	2732	0	PREDICTED: DDB1- and CUL4-associated factor 15 isoform X2 [Ovis aries musimon]	gi|594114462|ref|XM_006079894.1|	2122	0	PREDICTED: Bubalus bubalis DDB1 and CUL4 associated factor 15 (DCAF15), mRNA	Q3SZD5	1054	0	DDB1- and CUL4-associated factor 15	.	.	.	.	.	.	.	GO:0016567|protein ubiquitination;	.	.	K11791	DCAF15; DDB1- and CUL4-associated factor 15
gene8230	1.70992	2.04349	0.978142	0.782628	1.18698	0.987527	RFX1	protein_coding	chrNC_030814.1:97077884-97111123:+	gi|803281171|ref|XP_012000287.1|	4563	0	PREDICTED: MHC class II regulatory factor RFX1 isoform X2 [Ovis aries musimon]	gi|371912803|dbj|AK392460.1|	3153	0	Sus scrofa mRNA, clone: HTMT10076B10, expressed in hypothalamus	P22670	326	8e-92	MHC class II regulatory factor RFX1	.	.	.	.	.	.	.	GO:0006955|immune response;GO:0006351|transcription, DNA-templated;	GO:0043231|intracellular membrane-bounded organelle;GO:0005654|nucleoplasm;GO:0005634|nucleus;	GO:0000978|RNA polymerase II core promoter proximal region sequence-specific DNA binding;GO:0003705|transcription factor activity, RNA polymerase II distal enhancer sequence-specific binding;	K09173	RFX1_2_3; regulatory factor X 1/2/3
gene8233	0.0189869	0.0667758	0	0.0393449	0.0691751	0	LOC102190399	protein_coding	chrNC_030814.1:97148148-97152922:+	gi|803281163|ref|XP_012000283.1|	2083	0	PREDICTED: podocan-like protein 1 isoform X5 [Ovis aries musimon]	gi|594114459|ref|XM_006079893.1|	1706	0	PREDICTED: Bubalus bubalis podocan-like 1 (PODNL1), transcript variant X2, mRNA	Q6PEZ8	668	0	Podocan-like protein 1	.	.	.	.	.	.	.	GO:0019221|cytokine-mediated signaling pathway;GO:0046426|negative regulation of JAK-STAT cascade;GO:0006469|negative regulation of protein kinase activity;	GO:0005737|cytoplasm;GO:0005578|proteinaceous extracellular matrix;	GO:0004860|protein kinase inhibitor activity;	.	.
gene8232	0	0.182077	0	0	0	0	LOC108636402	protein_coding	chrNC_030814.1:97147971-97153666:+	gi|803281165|ref|XP_012000284.1|	363	1e-36	PREDICTED: podocan-like protein 1 isoform X6 [Ovis aries musimon]	gi|594114457|ref|XM_006079892.1|	291	2e-149	PREDICTED: Bubalus bubalis podocan-like 1 (PODNL1), transcript variant X1, mRNA	Q6P3Y9	118	7e-29	Podocan-like protein 1	.	.	.	.	.	.	.	GO:0019221|cytokine-mediated signaling pathway;GO:0046426|negative regulation of JAK-STAT cascade;GO:0006469|negative regulation of protein kinase activity;	GO:0005737|cytoplasm;GO:0031012|extracellular matrix;GO:0005578|proteinaceous extracellular matrix;	GO:0004860|protein kinase inhibitor activity;	.	.
gene7591	0	0.481381	0	0	0	0	TRNAF-GAA	tRNA	chrNC_030814.1:66676668-66676740:+	gi|545838009|ref|XP_005665735.1|	118	8e-07	PREDICTED: uncharacterized protein LOC102163193 [Sus scrofa]	gi|634722239|tpe|HG983960.1|	73	1e-29	TPA: Homo sapiens tRNA-Phe-GAA-1-3 gene	.	.	.	.	.	.	.	.	.	.	.	.	.	.	.	.
gene19738	0	0	0	0	0.0818054	0.084136	CCDC103	protein_coding	chrNC_030826.1:44242317-44246210:+	gi|548509437|ref|XP_005693999.1|	1102	3e-149	PREDICTED: coiled-coil domain-containing protein 103-like isoform X1 [Capra hircus]	gi|548509436|ref|XM_005693942.1|	859	0	PREDICTED: Capra hircus coiled-coil domain-containing protein 103-like (LOC102186797), transcript variant X1, mRNA	Q9D9P2	266	2e-87	Coiled-coil domain-containing protein 103	.	.	.	.	.	.	.	GO:0070286|axonemal dynein complex assembly;GO:0003341|cilium movement;GO:0071907|determination of digestive tract left/right asymmetry;GO:0001947|heart looping;GO:0036159|inner dynein arm assembly;GO:0036158|outer dynein arm assembly;	GO:0005737|cytoplasm;GO:0031514|motile cilium;	GO:0042803|protein homodimerization activity;	.	.
gene19735	4.81114	3.8402	4.68393	5.05447	4.98802	3.95303	GJC1	protein_coding	chrNC_030826.1:44158981-44190821:-	gi|741964014|ref|XP_010814632.1|	1963	0	PREDICTED: gap junction gamma-1 protein isoform X2 [Bos taurus]	gi|594042182|ref|XM_006045567.1|	5112	0	PREDICTED: Bubalus bubalis gap junction protein, gamma 1, 45kDa (GJC1), transcript variant X3, mRNA	Q2HJ66	749	0	Gap junction gamma-1 protein	.	.	.	.	.	.	.	GO:0048738|cardiac muscle tissue development;GO:0048468|cell development;GO:0007268|synaptic transmission;GO:0001570|vasculogenesis;GO:0007601|visual perception;	GO:0005922|connexon complex;GO:0016021|integral component of membrane;	GO:0005216|ion channel activity;	K07616	GJA7, CX45; gap junction protein, alpha 7
gene19734	0.345223	0.165563	0.199138	0.0325171	0.264414	0.0881991	ADAM11	protein_coding	chrNC_030826.1:44122746-44143317:+	gi|803308966|ref|XP_012012867.1|	3834	0	PREDICTED: disintegrin and metalloproteinase domain-containing protein 11 isoform X2 [Ovis aries musimon]	gi|528996756|ref|XM_002696078.2|	4451	0	PREDICTED: Bos taurus ADAM metallopeptidase domain 11 (ADAM11), transcript variant X2, mRNA	O75078	1377	0	Disintegrin and metalloproteinase domain-containing protein 11	.	.	.	.	.	.	.	.	GO:0016021|integral component of membrane;	GO:0004222|metalloendopeptidase activity;	K16067	ADAM11; disintegrin and metalloproteinase domain-containing protein 11 [EC:3.4.24.-]
gene19737	7.60743	9.07471	7.0811	7.95269	9.4111	11.9873	EFTUD2	protein_coding	chrNC_030826.1:44203383-44242223:-	gi|40788951|dbj|BAA04699.2|	4964	0	KIAA0031 [Homo sapiens]	gi|548509432|ref|XM_005693941.1|	3269	0	PREDICTED: Capra hircus elongation factor Tu GTP binding domain containing 2 (EFTUD2), mRNA	Q15029	1915	0	116 kDa U5 small nuclear ribonucleoprotein component	SPBC215.12	1080	0	COG0480	.	.	.	GO:0035690|cellular response to drug;GO:0006397|mRNA processing;GO:0000398|mRNA splicing, via spliceosome;GO:0042220|response to cocaine;GO:0008380|RNA splicing;	GO:0015030|Cajal body;GO:0071013|catalytic step 2 spliceosome;GO:0005737|cytoplasm;GO:0031012|extracellular matrix;GO:0016020|membrane;GO:0016607|nuclear speck;GO:0005654|nucleoplasm;GO:0005681|spliceosomal complex;	GO:0005525|GTP binding;GO:0003924|GTPase activity;GO:0044822|poly(A) RNA binding;	K12852	EFTUD2; 116 kDa U5 small nuclear ribonucleoprotein component
gene19736	0.777144	1.07375	0.70445	0.690174	0.505603	0.572008	HIGD1B	protein_coding	chrNC_030826.1:44200485-44203012:+	gi|410981365|ref|XP_003997040.1|	551	4e-69	PREDICTED: HIG1 domain family member 1B [Felis catus]	gi|548509425|ref|XM_005693939.1|	559	0	PREDICTED: Capra hircus HIG1 hypoxia inducible domain family, member 1B (HIGD1B), transcript variant X1, mRNA	Q9P298	177	2e-55	HIG1 domain family member 1B	.	.	.	.	.	.	.	.	GO:0016021|integral component of membrane;	.	.	.
gene19731	0	0	0.0108308	0.0123798	0.070739	0.022386	MEIOC	protein_coding	chrNC_030826.1:44049311-44066360:+	gi|548510666|ref|XP_005694399.1|	4916	0	PREDICTED: uncharacterized protein C17orf104 homolog [Capra hircus]	gi|556777445|ref|XM_005983750.1|	4232	0	PREDICTED: Pantholops hodgsonii chromosome unknown open reading frame, human C17orf104 (LOC102341259), mRNA	A2AG06	1739	0	Meiosis-specific coiled-coil domain-containing protein MEIOC	.	.	.	.	.	.	.	GO:0006302|double-strand break repair;GO:0007144|female meiosis I;GO:0007141|male meiosis I;GO:0051310|metaphase plate congression;GO:0048255|mRNA stabilization;GO:0048599|oocyte development;GO:0007283|spermatogenesis;GO:0007130|synaptonemal complex assembly;	GO:0005737|cytoplasm;	.	.	.
gene19733	0.114012	0.0111381	0.034449	0.039376	0.173075	0.0237341	DBF4B	protein_coding	chrNC_030826.1:44087781-44116359:+	gi|556777448|ref|XP_005983813.1|	2807	0	PREDICTED: protein DBF4 homolog B [Pantholops hodgsonii]	gi|556777447|ref|XM_005983751.1|	1893	0	PREDICTED: Pantholops hodgsonii DBF4 homolog B (S. cerevisiae) (DBF4B), mRNA	Q8NFT6	510	3e-166	Protein DBF4 homolog B	.	.	.	.	.	.	.	GO:0007049|cell cycle;GO:0008284|positive regulation of cell proliferation;GO:0010971|positive regulation of G2/M transition of mitotic cell cycle;GO:0010571|positive regulation of nuclear cell cycle DNA replication;	GO:0016235|aggresome;GO:0005737|cytoplasm;GO:0043231|intracellular membrane-bounded organelle;GO:0005654|nucleoplasm;GO:0005634|nucleus;	GO:0003676|nucleic acid binding;GO:0030295|protein kinase activator activity;GO:0019901|protein kinase binding;GO:0008270|zinc ion binding;	.	.
gene19732	39.5424	33.0077	43.3719	48.2174	37.9357	32.1156	CCDC43	protein_coding	chrNC_030826.1:44065384-44074796:-	gi|548509414|ref|XP_005693993.1|	858	2e-106	PREDICTED: coiled-coil domain-containing protein 43 isoform X1 [Capra hircus]	gi|548509413|ref|XM_005693936.1|	2243	0	PREDICTED: Capra hircus coiled-coil domain containing 43 (CCDC43), transcript variant X1, mRNA	Q96MW1	305	1e-96	Coiled-coil domain-containing protein 43	.	.	.	.	.	.	.	GO:0006302|double-strand break repair;GO:0007144|female meiosis I;GO:0007141|male meiosis I;GO:0051310|metaphase plate congression;GO:0048255|mRNA stabilization;GO:0048599|oocyte development;GO:0007283|spermatogenesis;GO:0007130|synaptonemal complex assembly;	GO:0005737|cytoplasm;	.	.	.
gene7913	2.10023	2.36231	3.18439	3.20854	5.01502	3.24362	2020-09-08	protein_coding	chrNC_030814.1:88981804-89009199:-	gi|27448552|gb|AAO13879.1|AF440762_1	2364	0	septin SEPT8_v2 [Homo sapiens]	gi|594032913|ref|XM_006041142.1|	2511	0	PREDICTED: Bubalus bubalis septin 8 (SEPT8), transcript variant X1, mRNA	Q0VCP4	749	0	Septin-8	SPAC821.06	227	1e-65	COG5019	.	.	.	.	GO:0005737|cytoplasm;GO:0005856|cytoskeleton;GO:0043209|myelin sheath;	GO:0005525|GTP binding;	K16939	SEPT6_8_11; septin 6/8/11
gene7912	2.64131	2.14019	2.1461	3.51092	3.18075	3.57632	KIF3A	protein_coding	chrNC_030814.1:88891761-88973815:-	gi|675644673|ref|XP_002744651.2|	3244	0	PREDICTED: kinesin-like protein KIF3A isoform X1 [Callithrix jacchus]	gi|548473150|ref|XM_005682615.1|	3216	0	PREDICTED: Capra hircus kinesin family member 3A (KIF3A), mRNA	Q4R628	429	3e-130	Kinesin-like protein KIF3A	SPAC1834.07	271	3e-77	COG5059	.	.	.	GO:0042384|cilium assembly;GO:0007018|microtubule-based movement;	GO:0005737|cytoplasm;GO:0005874|microtubule;GO:0072372|primary cilium;	GO:0005524|ATP binding;GO:0003777|microtubule motor activity;	K10394	KIF3_17; kinesin family member 3/17
gene7915	27.5637	31.5353	26.89	22.9408	35.1378	28.001	MKNK2	protein_coding	chrNC_030814.1:89073549-89085155:-	gi|803300157|ref|XP_012008589.1|	2253	0	PREDICTED: MAP kinase-interacting serine/threonine-protein kinase 2 isoform X3 [Ovis aries musimon]	gi|594032905|ref|XM_006041139.1|	1574	0	PREDICTED: Bubalus bubalis MAP kinase interacting serine/threonine kinase 2 (MKNK2), transcript variant X2, mRNA	Q5U2N4	808	0	MAP kinase-interacting serine/threonine-protein kinase 2	.	.	.	.	.	.	.	GO:0071243|cellular response to arsenic-containing substance;GO:0097192|extrinsic apoptotic signaling pathway in absence of ligand;GO:0030097|hemopoiesis;GO:0035556|intracellular signal transduction;GO:0018105|peptidyl-serine phosphorylation;GO:0046777|protein autophosphorylation;GO:0006417|regulation of translation;	GO:0005737|cytoplasm;GO:0005730|nucleolus;GO:0005634|nucleus;GO:0016605|PML body;	GO:0005524|ATP binding;GO:0009931|calcium-dependent protein serine/threonine kinase activity;GO:0005516|calmodulin binding;GO:0004683|calmodulin-dependent protein kinase activity;GO:0046872|metal ion binding;	K04372	MKNK, MNK; MAP kinase interacting serine/threonine kinase [EC:2.7.11.1]
gene7917	1.15132	0.723061	0.969085	2.17277	1.04866	1.6178	IZUMO4	protein_coding	chrNC_030814.1:89121955-89125128:+	gi|548473139|ref|XP_005682666.1|	1065	2e-143	PREDICTED: izumo sperm-egg fusion protein 4 isoform X1 [Capra hircus]	gi|555952450|ref|XM_005888349.1|	831	0	PREDICTED: Bos mutus IZUMO family member 4 (IZUMO4), mRNA	Q4R6V5	333	3e-113	Izumo sperm-egg fusion protein 4	.	.	.	.	.	.	.	.	GO:0005576|extracellular region;	.	.	.
gene7919	112.406	139.666	119.587	73.3028	92.3304	71.1459	JSRP1	protein_coding	chrNC_030814.1:89165304-89169175:+	gi|548473133|ref|XP_005682663.1|	987	2e-128	PREDICTED: junctional sarcoplasmic reticulum protein 1 [Capra hircus]	gi|556768334|ref|XM_005979325.1|	1140	0	PREDICTED: Pantholops hodgsonii junctional sarcoplasmic reticulum protein 1 (JSRP1), mRNA	Q2YDF7	351	6e-117	Junctional sarcoplasmic reticulum protein 1	.	.	.	.	.	.	.	GO:0060314|regulation of ryanodine-sensitive calcium-release channel activity;GO:0003009|skeletal muscle contraction;	GO:0016529|sarcoplasmic reticulum;GO:0033017|sarcoplasmic reticulum membrane;	.	.	.
gene7918	9.92601	9.27728	9.46755	9.55101	15.3605	15.6285	AP3D1	protein_coding	chrNC_030814.1:89126591-89159963:-	gi|548473135|ref|XP_005682664.1|	5595	0	PREDICTED: AP-3 complex subunit delta-1 isoform X1 [Capra hircus]	gi|548473134|ref|XM_005682607.1|	4639	0	PREDICTED: Capra hircus adaptor-related protein complex 3, delta 1 subunit (AP3D1), transcript variant X1, mRNA	Q865S1	2135	0	AP-3 complex subunit delta-1	.	.	.	.	.	.	.	GO:0008089|anterograde axon cargo transport;GO:0048490|anterograde synaptic vesicle transport;GO:0048007|antigen processing and presentation, exogenous lipid antigen via MHC class Ib;GO:0035646|endosome to melanosome transport;GO:0006886|intracellular protein transport;GO:0051138|positive regulation of NK T cell differentiation;GO:0072657|protein localization to membrane;GO:0033365|protein locali…	GO:0030123|AP-3 adaptor complex;GO:1904115|axon cytoplasm;GO:0010008|endosome membrane;GO:0000139|Golgi membrane;GO:0005765|lysosomal membrane;GO:0005654|nucleoplasm;GO:0043195|terminal bouton;	.	K12396	AP3D1; AP-3 complex subunit delta-1
gene6037	0.399674	0.617338	0.704994	0.425297	0.669035	0.617262	DDX11	protein_coding	chrNC_030812.1:105890383-105923379:+	gi|803272481|ref|XP_011995935.1|	4150	0	PREDICTED: putative ATP-dependent RNA helicase DDX11-like protein 8 isoform X2 [Ovis aries musimon]	gi|548468386|ref|XM_005680995.1|	3305	0	PREDICTED: Capra hircus putative ATP-dependent RNA helicase DDX11-like protein 8-like (LOC102183303), mRNA	A8MPP1	1203	0	Putative ATP-dependent RNA helicase DDX11-like protein 8	SPAC3G6.11	484	3e-152	COG1199	.	.	.	GO:0006139|nucleobase-containing compound metabolic process;	GO:0005730|nucleolus;	GO:0005524|ATP binding;GO:0004003|ATP-dependent DNA helicase activity;GO:0003677|DNA binding;GO:0003723|RNA binding;	.	.
gene9350	9.78538	7.15592	3.31206	1.68436	2.39483	2.80094	SEMA4D	protein_coding	chrNC_030815.1:88382018-88511803:+	gi|426219807|ref|XP_004004109.1|	4282	0	PREDICTED: semaphorin-4D isoform X1 [Ovis aries]	gi|548479154|ref|XM_005684375.1|	4196	0	PREDICTED: Capra hircus sema domain, immunoglobulin domain (Ig), transmembrane domain (TM) and short cytoplasmic domain, (semaphorin) 4D (SEMA4D), mRNA	Q92854	1434	0	Semaphorin-4D	.	.	.	.	.	.	.	GO:0007155|cell adhesion;GO:0006955|immune response;GO:0070486|leukocyte aggregation;GO:0050919|negative chemotaxis;GO:0010693|negative regulation of alkaline phosphatase activity;GO:0043066|negative regulation of apoptotic process;GO:0048843|negative regulation of axon extension involved in axon guidance;GO:0007162|negative regulation of cell adhesion;GO:0045668|negative regulation of osteoblast…	GO:0005615|extracellular space;GO:0005887|integral component of plasma membrane;GO:0005886|plasma membrane;	GO:0045499|chemorepellent activity;GO:0004872|receptor activity;GO:0005102|receptor binding;GO:0030215|semaphorin receptor binding;GO:0004888|transmembrane signaling receptor activity;	K06521	SEMA4; semaphorin 4
gene11432	0	0.0163865	0.0168938	0	0	0	SLC9A4	protein_coding	chrNC_030818.1:7115338-7167825:+	gi|548484916|ref|XP_005686359.1|	3761	0	PREDICTED: sodium/hydrogen exchanger 4 [Capra hircus]	gi|556777660|ref|XM_005983856.1|	3295	0	PREDICTED: Pantholops hodgsonii solute carrier family 9, subfamily A (NHE4, cation proton antiporter 4), member 4 (SLC9A4), mRNA	Q6AI14	1157	0	Sodium/hydrogen exchanger 4	SPAC15A10.06	113	7e-25	COG0025	.	.	.	GO:0002064|epithelial cell development;GO:0001696|gastric acid secretion;GO:0006811|ion transport;GO:0071805|potassium ion transmembrane transport;GO:0051453|regulation of intracellular pH;GO:0098719|sodium ion import across plasma membrane;	GO:0016324|apical plasma membrane;GO:0016323|basolateral plasma membrane;GO:0016021|integral component of membrane;GO:0005886|plasma membrane;	GO:0015386|potassium:proton antiporter activity;GO:0015385|sodium:proton antiporter activity;	K13961	SLC9A4, NHE4; solute carrier family 9 (sodium/hydrogen exchanger), member 4
gene11433	4.80684	5.3716	4.02204	1.21027	2.92391	1.6453	SLC9A2	protein_coding	chrNC_030818.1:7206116-7295114:+	gi|803252628|ref|XP_011986256.1|	3710	0	PREDICTED: sodium/hydrogen exchanger 2 isoform X2 [Ovis aries musimon]	gi|548485201|ref|XM_005686441.1|	4231	0	PREDICTED: Capra hircus solute carrier family 9, subfamily A (NHE2, cation proton antiporter 2), member 2 (SLC9A2), mRNA	P50482	1330	0	Sodium/hydrogen exchanger 2	SPAC15A10.06	150	1e-36	COG0025	.	.	.	GO:0006885|regulation of pH;	GO:0016021|integral component of membrane;	GO:0015385|sodium:proton antiporter activity;	.	.
gene11430	0.0162866	0.200477	0.147632	0.050624	0.0741715	0.19834	IL18R1	protein_coding	chrNC_030818.1:7031921-7065577:+	gi|548484912|ref|XP_005686357.1|	2650	0	PREDICTED: interleukin-18 receptor 1 [Capra hircus]	gi|594073812|ref|XM_006060658.1|	1999	0	PREDICTED: Bubalus bubalis interleukin 18 receptor 1 (IL18R1), transcript variant X1, mRNA	Q13478	777	0	Interleukin-18 receptor 1	.	.	.	.	.	.	.	GO:0006955|immune response;GO:0030101|natural killer cell activation;GO:0032729|positive regulation of interferon-gamma production;GO:0042346|positive regulation of NF-kappaB import into nucleus;GO:0007165|signal transduction;GO:0045063|T-helper 1 cell differentiation;	GO:0016021|integral component of membrane;GO:0005886|plasma membrane;	GO:0004908|interleukin-1 receptor activity;GO:0042008|interleukin-18 receptor activity;GO:0004872|receptor activity;	K05173	IL18R1, IL1RRP; interleukin 18 receptor 1
gene11431	0	0	0.0440205	0.0754747	0.0884651	0	IL18RAP	protein_coding	chrNC_030818.1:7085203-7107760:+	gi|803041111|ref|XP_012029092.1|	2110	0	PREDICTED: interleukin-18 receptor accessory protein isoform X2 [Ovis aries]	gi|548484913|ref|XM_005686301.1|	1547	0	PREDICTED: Capra hircus interleukin 18 receptor accessory protein (IL18RAP), mRNA	O95256	642	0	Interleukin-18 receptor accessory protein	.	.	.	.	.	.	.	GO:0007166|cell surface receptor signaling pathway;GO:0071345|cellular response to cytokine stimulus;GO:0070301|cellular response to hydrogen peroxide;GO:0006955|immune response;GO:0006954|inflammatory response;	GO:0016021|integral component of membrane;GO:0005886|plasma membrane;	GO:0004872|receptor activity;	K05174	IL18RAP, ACPL; interleukin 18 receptor accessory protein
gene11434	0.523448	0.421881	0.593105	0.418059	1.01314	0.817255	MFSD9	protein_coding	chrNC_030818.1:7298586-7312872:-	gi|426226488|ref|XP_004007375.1|	2053	0	PREDICTED: major facilitator superfamily domain-containing protein 9 isoform X6 [Ovis aries]	gi|548485203|ref|XM_005686442.1|	3191	0	PREDICTED: Capra hircus major facilitator superfamily domain containing 9 (MFSD9), mRNA	Q8NBP5	513	8e-168	Major facilitator superfamily domain-containing protein 9	MA0169	82.8	2e-15	COG0477	.	.	.	GO:0055085|transmembrane transport;	GO:0016021|integral component of membrane;	GO:0005215|transporter activity;	.	.
gene11435	49.5419	47.4136	60.7109	50.2362	42.362	48.995	TMEM182	protein_coding	chrNC_030818.1:7333074-7383071:+	gi|548484918|ref|XP_005686360.1|	960	1e-117	PREDICTED: transmembrane protein 182 [Capra hircus]	gi|548484917|ref|XM_005686303.1|	3472	0	PREDICTED: Capra hircus transmembrane protein 182 (TMEM182), mRNA	A4IF75	305	5e-94	Transmembrane protein 182	.	.	.	.	.	.	.	.	GO:0016021|integral component of membrane;	.	.	.
gene4085	0.581783	0.376405	0.39801	0.568669	0.889838	0.411321	KIAA1147	protein_coding	chrNC_030811.1:15478149-15525347:+	gi|803269826|ref|XP_011994631.1|	1967	0	PREDICTED: protein LCHN isoform X2 [Ovis aries musimon]	gi|548464237|ref|XM_005679613.1|	2573	0	PREDICTED: Capra hircus KIAA1147 ortholog (KIAA1147), mRNA	A4D1U4	719	0	Protein LCHN	.	.	.	.	.	.	.	.	.	GO:0003677|DNA binding;GO:0008270|zinc ion binding;	.	.
gene6036	47.8876	64.3915	51.9475	36.9278	63.7179	65.958	FKBP4	protein_coding	chrNC_030812.1:105866332-105874583:-	gi|803272479|ref|XP_011995934.1|	2191	0	PREDICTED: peptidyl-prolyl cis-trans isomerase FKBP4 isoform X2 [Ovis aries musimon]	gi|548468468|ref|XM_005681036.1|	1935	0	PREDICTED: Capra hircus FK506 binding protein 4, 59kDa (FKBP4), mRNA	Q9TRY0	838	0	Peptidyl-prolyl cis-trans isomerase FKBP4	SPBC839.17c	103	1e-24	COG0545	.	.	.	GO:0061077|chaperone-mediated protein folding;GO:0031111|negative regulation of microtubule polymerization or depolymerization;GO:0010977|negative regulation of neuron projection development;	GO:0044295|axonal growth cone;GO:0005829|cytosol;GO:0005789|endoplasmic reticulum membrane;GO:0005874|microtubule;GO:0005739|mitochondrion;GO:0005634|nucleus;	GO:0005528|FK506 binding;GO:0003755|peptidyl-prolyl cis-trans isomerase activity;	K09571	FKBP4_5; FK506-binding protein 4/5 [EC:5.2.1.8]
gene619	3.03752	2.03817	2.07022	3.6737	2.66265	3.18244	MECOM	protein_coding	chrNC_030808.1:97221943-97849739:+	gi|548451230|ref|XP_005675401.1|	6160	0	PREDICTED: MDS1 and EVI1 complex locus protein EVI1 isoform X1 [Capra hircus]	gi|548451241|ref|XM_005675350.1|	5722	0	PREDICTED: Capra hircus MDS1 and EVI1 complex locus (MECOM), transcript variant X7, mRNA	Q03112	1930	0	MDS1 and EVI1 complex locus protein EVI1	.	.	.	.	.	.	.	GO:0006915|apoptotic process;GO:0030154|cell differentiation;GO:0071425|hematopoietic stem cell proliferation;GO:0046329|negative regulation of JNK cascade;GO:0043069|negative regulation of programmed cell death;GO:0045892|negative regulation of transcription, DNA-templated;GO:0045893|positive regulation of transcription, DNA-templated;GO:0051726|regulation of cell cycle;GO:0006351|transcription,…	GO:0016235|aggresome;GO:0005737|cytoplasm;GO:0005829|cytosol;GO:0005794|Golgi apparatus;GO:0043231|intracellular membrane-bounded organelle;GO:0016607|nuclear speck;GO:0005654|nucleoplasm;GO:0005634|nucleus;	GO:0003677|DNA binding;GO:0018024|histone-lysine N-methyltransferase activity;GO:0046872|metal ion binding;GO:0042803|protein homodimerization activity;GO:0003700|transcription factor activity, sequence-specific DNA binding;	K04462	EVI1; ecotropic virus integration site 1 protein
gene5218	7.54416	7.23056	8.59838	10.5466	11.6713	9.63944	RAP1B	protein_coding	chrNC_030812.1:44527498-44574832:-	gi|440894067|gb|ELR46625.1|	910	1e-112	Ras-related protein Rap-1b, partial [Bos mutus]	gi|594036726|ref|XM_006042953.1|	1972	0	PREDICTED: Bubalus bubalis RAP1B, member of RAS oncogene family (RAP1B), transcript variant X2, mRNA	Q5RDM6	350	2e-112	Ras-related protein Rap-1b	.	.	.	.	.	.	.	GO:0008283|cell proliferation;GO:0071320|cellular response to cAMP;GO:0061028|establishment of endothelial barrier;GO:2000301|negative regulation of synaptic vesicle exocytosis;GO:0070374|positive regulation of ERK1 and ERK2 cascade;GO:0032486|Rap protein signal transduction;GO:1901888|regulation of cell junction assembly;GO:2000114|regulation of establishment of cell polarity;	GO:0005911|cell-cell junction;GO:0005829|cytosol;GO:0070062|extracellular exosome;GO:0005811|lipid particle;GO:0005886|plasma membrane;	GO:0019003|GDP binding;GO:0005525|GTP binding;GO:0003924|GTPase activity;	K07836	RAP1B; Ras-related protein Rap-1B
gene5219	0.473143	0.61245	0.559933	0.817043	0.897815	0.763338	MDM1	protein_coding	chrNC_030812.1:44817710-44846460:+	gi|548465941|ref|XP_005680294.1|	3392	0	PREDICTED: LOW QUALITY PROTEIN: nuclear protein MDM1 [Capra hircus]	gi|594045778|ref|XM_006047295.1|	2207	0	PREDICTED: Bubalus bubalis Mdm1 nuclear protein homolog (mouse) (MDM1), mRNA	Q5RC32	1080	0	Nuclear protein MDM1	.	.	.	.	.	.	.	GO:0046600|negative regulation of centriole replication;	GO:0005814|centriole;GO:0005813|centrosome;GO:0005874|microtubule;GO:0005634|nucleus;	GO:0008017|microtubule binding;	K17886	MDM1; nuclear protein MDM1
gene4080	0	0.0221988	0.0228862	0.130797	0	0.0709548	TAS2R3	protein_coding	chrNC_030811.1:15390778-15392360:-	gi|803066495|ref|XP_012032646.1|	1255	2e-167	PREDICTED: taste receptor type 2 member 3 [Ovis aries]	gi|548464072|ref|XM_005679538.1|	939	0	PREDICTED: Capra hircus taste receptor type 2 member 3-like (LOC102177405), mRNA	Q646E8	345	4e-113	Taste receptor type 2 member 3	.	.	.	.	.	.	.	GO:0050909|sensory perception of taste;	GO:0016021|integral component of membrane;	GO:0004930|G-protein coupled receptor activity;	.	.
gene5210	0.625888	1.57229	0.648391	4.44676	1.62879	0.418798	S-LZ	protein_coding	chrNC_030812.1:43897029-43902170:-	gi|550822083|ref|NP_001272640.1|	737	1e-97	serum lysozyme precursor [Capra hircus]	gi|558550355|gb|KC954666.1|	444	0	Capra hircus lysozyme (TGTLyz) mRNA, complete cds	P80189	278	6e-95	Lysozyme C, non-stomach isozyme	.	.	.	.	.	.	.	GO:0016998|cell wall macromolecule catabolic process;GO:0019835|cytolysis;GO:0050829|defense response to Gram-negative bacterium;GO:0050830|defense response to Gram-positive bacterium;	GO:0005615|extracellular space;	GO:0003796|lysozyme activity;	K13915	LYZ; lysozyme C [EC:3.2.1.17]
gene5211	5.21288	3.30159	3.65836	5.333	4.7181	5.51295	CPSF6	protein_coding	chrNC_030812.1:43938952-43971654:-	gi|528949265|ref|XP_005206523.1|	1237	2e-147	PREDICTED: cleavage and polyadenylation specificity factor subunit 6 isoform X2 [Bos taurus]	gi|594081417|ref|XM_006064271.1|	11916	0	PREDICTED: Bubalus bubalis cleavage and polyadenylation specific factor 6, 68kDa (CPSF6), transcript variant X3, mRNA	Q16630	143	2e-33	Cleavage and polyadenylation specificity factor subunit 6	.	.	.	.	.	.	.	GO:0006378|mRNA polyadenylation;GO:0006397|mRNA processing;GO:0051262|protein tetramerization;	GO:0030529|ribonucleoprotein complex;GO:0016020|membrane;GO:0005849|mRNA cleavage factor complex;GO:0005654|nucleoplasm;GO:0005634|nucleus;GO:0042382|paraspeckles;	GO:0003729|mRNA binding;GO:0000166|nucleotide binding;GO:0044822|poly(A) RNA binding;	K14398	CPSF6_7; cleavage and polyadenylation specificity factor subunit 6/7
gene4081	6.12513	4.76779	7.11618	6.57613	6.89229	7.55044	SSBP1	protein_coding	chrNC_030811.1:15409490-15422057:-	gi|803269820|ref|XP_011994627.1|	904	4e-121	PREDICTED: single-stranded DNA-binding protein, mitochondrial isoform X1 [Ovis aries musimon]	gi|548464068|ref|XM_005679536.1|	3072	0	PREDICTED: Capra hircus single-stranded DNA binding protein 1, mitochondrial (SSBP1), transcript variant X1, mRNA	Q32PB0	301	5e-94	Single-stranded DNA-binding protein, mitochondrial	XFa0061	81.3	2e-16	COG0629	.	.	.	GO:0006260|DNA replication;	GO:0042645|mitochondrial nucleoid;	GO:0003682|chromatin binding;GO:0003697|single-stranded DNA binding;	K03111	ssb; single-strand DNA-binding protein
gene5214	7.24443	6.85029	5.70774	4.49416	6.27473	5.06207	CPM	protein_coding	chrNC_030812.1:44265511-44340613:+	gi|548465851|ref|XP_005680252.1|	2386	0	PREDICTED: carboxypeptidase M [Capra hircus]	gi|548465850|ref|XM_005680195.1|	4156	0	PREDICTED: Capra hircus carboxypeptidase M (CPM), mRNA	P14384	671	0	Carboxypeptidase M	sll0236	68.6	8e-11	COG2866	.	.	.	.	GO:0031225|anchored component of membrane;GO:0005886|plasma membrane;	GO:0004181|metallocarboxypeptidase activity;GO:0008270|zinc ion binding;	K01296	CPM; carboxypeptidase M [EC:3.4.17.12]
gene5215	19.0923	14.0635	16.0926	14.4192	16.9034	16.4769	MDM2	protein_coding	chrNC_030812.1:44356194-44382812:-	gi|548465853|ref|XP_005680253.1|	2397	0	PREDICTED: E3 ubiquitin-protein ligase Mdm2 isoform X1 [Capra hircus]	gi|594036734|ref|XM_006042957.1|	2611	0	PREDICTED: Bubalus bubalis MDM2 oncogene, E3 ubiquitin protein ligase (MDM2), transcript variant X1, mRNA	P56951	898	0	E3 ubiquitin-protein ligase Mdm2	.	.	.	.	.	.	.	GO:0043066|negative regulation of apoptotic process;GO:0071157|negative regulation of cell cycle arrest;GO:0000122|negative regulation of transcription from RNA polymerase II promoter;GO:0045892|negative regulation of transcription, DNA-templated;GO:0016567|protein ubiquitination;	GO:0005737|cytoplasm;GO:0005730|nucleolus;GO:0005654|nucleoplasm;	GO:0016874|ligase activity;GO:0008270|zinc ion binding;	.	.
gene5216	1.20159	1.17956	1.5862	1.9702	2.27388	1.47533	SLC35E3	protein_coding	chrNC_030812.1:44420486-44437879:-	gi|548465861|ref|XP_005680257.1|	1522	0	PREDICTED: solute carrier family 35 member E3 [Capra hircus]	gi|548465860|ref|XM_005680200.1|	2993	0	PREDICTED: Capra hircus solute carrier family 35, member E3 (SLC35E3), mRNA	A4IFK2	502	4e-167	Solute carrier family 35 member E3	.	.	.	.	.	.	.	.	GO:0016021|integral component of membrane;	GO:0005338|nucleotide-sugar transmembrane transporter activity;	K15285	SLC35E3; solute carrier family 35, member E3
gene5217	8.18777	5.67932	7.3304	8.01282	8.96296	10.9792	NUP107	protein_coding	chrNC_030812.1:44449383-44496915:-	gi|548465863|ref|XP_005680258.1|	4808	0	PREDICTED: nuclear pore complex protein Nup107 [Capra hircus]	gi|548465862|ref|XM_005680201.1|	3108	0	PREDICTED: Capra hircus nucleoporin 107kDa (NUP107), mRNA	P57740	1764	0	Nuclear pore complex protein Nup107	.	.	.	.	.	.	.	GO:0031047|gene silencing by RNA;GO:0075733|intracellular transport of virus;GO:0007077|mitotic nuclear envelope disassembly;GO:0006406|mRNA export from nucleus;GO:0051292|nuclear pore complex assembly;GO:0000973|posttranscriptional tethering of RNA polymerase II gene DNA at nuclear periphery;GO:0006606|protein import into nucleus;GO:0016925|protein sumoylation;GO:1900034|regulation of cellular r…	GO:0005813|centrosome;GO:0000777|condensed chromosome kinetochore;GO:0005829|cytosol;GO:0016020|membrane;GO:0005635|nuclear envelope;GO:0031965|nuclear membrane;GO:0034399|nuclear periphery;GO:0005643|nuclear pore;GO:0031080|nuclear pore outer ring;GO:0005654|nucleoplasm;	GO:0005487|nucleocytoplasmic transporter activity;GO:0017056|structural constituent of nuclear pore;	K14301	NUP107, NUP84; nuclear pore complex protein Nup107
gene15735	1.98013	2.54278	3.44812	2.86148	3.7495	2.3919	LOC102186417	misc_RNA	chrNC_030823.1:65388-66921:+	gi|532064616|ref|XP_005318171.1|	1071	1e-139	PREDICTED: nuclease-sensitive element-binding protein 1 [Ictidomys tridecemlineatus]	gi|88319934|ref|NM_174815.2|	1438	0	Bos taurus Y box binding protein 1 (YBX1), mRNA	P62961	202	2e-83	Nuclease-sensitive element-binding protein 1	BU489	67.4	8e-13	COG1278	.	.	.	GO:0070934|CRD-mediated mRNA stabilization;GO:0006397|mRNA processing;GO:0043066|negative regulation of apoptotic process;GO:0046627|negative regulation of insulin receptor signaling pathway;GO:0000122|negative regulation of transcription from RNA polymerase II promoter;GO:0051781|positive regulation of cell division;GO:0008284|positive regulation of cell proliferation;GO:0045944|positive regulat…	GO:0005737|cytoplasm;GO:0010494|cytoplasmic stress granule;GO:0030425|dendrite;GO:0005576|extracellular region;GO:0071204|histone pre-mRNA 3'end processing complex;GO:0030529|ribonucleoprotein complex;GO:1990124|messenger ribonucleoprotein complex;GO:0005634|nucleus;GO:0048471|perinuclear region of cytoplasm;	GO:0003729|mRNA binding;GO:0002039|p53 binding;GO:0003723|RNA binding;GO:0043565|sequence-specific DNA binding;GO:0003697|single-stranded DNA binding;GO:0008134|transcription factor binding;	K09276	YBX1, NSEP1; Y-box-binding protein 1
gene15737	6.47909	6.62321	8.0312	7.2994	9.2075	13.3638	TMEM183A	protein_coding	chrNC_030823.1:107993-123457:+	gi|548497520|ref|XP_005690418.1|	2035	0	PREDICTED: transmembrane protein 183-like isoform X1 [Capra hircus]	gi|548497532|ref|XM_005690363.1|	1847	0	PREDICTED: Capra hircus transmembrane protein 183-like (LOC102180786), transcript variant X3, mRNA	Q5EA86	238	0	Transmembrane protein 183	.	.	.	.	.	.	.	.	GO:0016021|integral component of membrane;	.	.	.
gene15736	0.0292373	0.051413	0	0	0	0	LOC102186707	protein_coding	chrNC_030823.1:66738-68105:-	gi|555995768|ref|XP_005909625.1|	1348	0	PREDICTED: olfactory receptor 10AG1-like [Bos mutus]	gi|555995767|ref|XM_005909563.1|	801	0	PREDICTED: Bos mutus olfactory receptor 10AG1-like (LOC102269521), mRNA	Q8NH19	344	3e-114	Olfactory receptor 10AG1	.	.	.	.	.	.	.	GO:0007186|G-protein coupled receptor signaling pathway;GO:0007608|sensory perception of smell;	GO:0016021|integral component of membrane;GO:0005886|plasma membrane;	GO:0004930|G-protein coupled receptor activity;GO:0004984|olfactory receptor activity;	K04257	OLFR; olfactory receptor
gene15739	12.4489	25.7589	12.3874	10.8618	24.7236	14.9061	MYOG	protein_coding	chrNC_030823.1:191048-193257:-	gi|594098635|ref|XP_006072474.1|	1063	2e-143	PREDICTED: myogenin [Bubalus bubalis]	gi|556727836|ref|XM_005959599.1|	828	0	PREDICTED: Pantholops hodgsonii myogenin (myogenic factor 4) (MYOG), mRNA	Q7YS81	395	6e-138	Myogenin	.	.	.	.	.	.	.	GO:0007049|cell cycle;GO:0071392|cellular response to estradiol stimulus;GO:0071363|cellular response to growth factor stimulus;GO:0071285|cellular response to lithium ion;GO:0008285|negative regulation of cell proliferation;GO:0001503|ossification;GO:0071158|positive regulation of cell cycle arrest;GO:0014737|positive regulation of muscle atrophy;GO:0045663|positive regulation of myoblast differ…	GO:0005634|nucleus;GO:0032993|protein-DNA complex;	GO:0031490|chromatin DNA binding;GO:0001047|core promoter binding;GO:0070888|E-box binding;GO:0000978|RNA polymerase II core promoter proximal region sequence-specific DNA binding;GO:0003705|transcription factor activity, RNA polymerase II distal enhancer sequence-specific binding;GO:0003700|transcription factor activity, sequence-specific DNA binding;GO:0001077|transcriptional activator activity…	K18483	MYF4, MYOG; myogenic factor 4 (myogenin)
gene15738	0.528063	0.537013	1.05538	0.731704	0.533128	0.721156	PPFIA4	protein_coding	chrNC_030823.1:126142-184212:+	gi|803338503|ref|XP_012027323.1|	5302	0	PREDICTED: liprin-alpha-4 isoform X12 [Ovis aries musimon]	gi|300798160|ref|NM_001191359.1|	2983	0	Bos taurus protein tyrosine phosphatase, receptor type, f polypeptide (PTPRF), interacting protein (liprin), alpha 4 (PPFIA4), mRNA	O75335	1729	0	Liprin-alpha-4	.	.	.	.	.	.	.	GO:0014047|glutamate secretion;GO:0007269|neurotransmitter secretion;	GO:0009986|cell surface;GO:0005829|cytosol;GO:0005622|intracellular;GO:0048786|presynaptic active zone;GO:0045202|synapse;	.	.	.
gene8493	137.49	151.609	122.829	158.135	221.135	163.227	RPL18A	protein_coding	chrNC_030814.1:103514145-103517594:+	gi|545808738|ref|XP_003123559.3|	985	9e-133	PREDICTED: 60S ribosomal protein L18a isoformX1 [Sus scrofa]	gi|556753921|ref|XM_005972271.1|	622	0	PREDICTED: Pantholops hodgsonii ribosomal protein L18a (RPL18A), mRNA	Q02543	366	5e-128	60S ribosomal protein L18a	YMR242c	198	1e-62	COG2157	.	.	.	GO:0000184|nuclear-transcribed mRNA catabolic process, nonsense-mediated decay;GO:0006364|rRNA processing;GO:0006614|SRP-dependent cotranslational protein targeting to membrane;GO:0006412|translation;GO:0006413|translational initiation;GO:0019083|viral transcription;	GO:0005829|cytosol;GO:0022625|cytosolic large ribosomal subunit;GO:0016020|membrane;	GO:0044822|poly(A) RNA binding;GO:0003723|RNA binding;GO:0003735|structural constituent of ribosome;	K02882	RP-L18Ae, RPL18A; large subunit ribosomal protein L18Ae
gene8492	0.196418	0.172698	0.0989139	0.135673	0.218659	0.0954072	JAK3	protein_coding	chrNC_030814.1:103471829-103490767:-	gi|594068092|ref|XP_006057979.1|	5610	0	PREDICTED: LOW QUALITY PROTEIN: tyrosine-protein kinase JAK3 [Bubalus bubalis]	gi|556753919|ref|XM_005972270.1|	4424	0	PREDICTED: Pantholops hodgsonii Janus kinase 3 (JAK3), mRNA	P52333	1950	0	Tyrosine-protein kinase JAK3	MYPU_6850	106	2e-23	COG0515	.	.	.	GO:0002250|adaptive immune response;GO:0030183|B cell differentiation;GO:0016477|cell migration;GO:0007167|enzyme linked receptor protein signaling pathway;GO:0045087|innate immune response;GO:0035771|interleukin-4-mediated signaling pathway;GO:0035556|intracellular signal transduction;GO:0060397|JAK-STAT cascade involved in growth hormone signaling pathway;GO:0000165|MAPK cascade;GO:0002731|nega…	GO:0005856|cytoskeleton;GO:0005829|cytosol;GO:0012505|endomembrane system;GO:0031234|extrinsic component of cytoplasmic side of plasma membrane;	GO:0005524|ATP binding;GO:0004715|non-membrane spanning protein tyrosine kinase activity;GO:0019903|protein phosphatase binding;GO:0004713|protein tyrosine kinase activity;GO:0005088|Ras guanyl-nucleotide exchange factor activity;GO:0005102|receptor binding;	K11218	JAK3; Janus kinase 3 [EC:2.7.10.2]
gene8495	8.31537	11.3542	7.67649	6.94806	10.9594	9.65628	CCDC124	protein_coding	chrNC_030814.1:103557077-103568040:+	gi|548471599|ref|XP_005682174.1|	862	2e-112	PREDICTED: coiled-coil domain-containing protein 124 [Capra hircus]	gi|548471598|ref|XM_005682117.1|	1028	0	PREDICTED: Capra hircus coiled-coil domain containing 124 (CCDC124), mRNA	Q2TBV6	333	2e-112	Coiled-coil domain-containing protein 124	.	.	.	.	.	.	.	GO:0007049|cell cycle;GO:0051301|cell division;	GO:0005737|cytoplasm;GO:0005815|microtubule organizing center;GO:0030496|midbody;GO:0005886|plasma membrane;	GO:0044822|poly(A) RNA binding;	.	.
gene8497	52.3985	54.2302	33.7568	45.7449	29.3373	73.678	ARRDC2	protein_coding	chrNC_030814.1:103614535-103622848:+	gi|803248370|ref|XP_011984159.1|	1929	0	PREDICTED: arrestin domain-containing protein 2 isoform X2 [Ovis aries musimon]	gi|528954486|ref|XM_005208505.1|	2218	0	PREDICTED: Bos taurus arrestin domain containing 2 (ARRDC2), transcript variant X1, mRNA	Q8TBH0	570	0	Arrestin domain-containing protein 2	.	.	.	.	.	.	.	GO:0007165|signal transduction;	GO:0031410|cytoplasmic vesicle;GO:0005886|plasma membrane;	.	.	.
gene28865	0.332316	0.477609	0.307024	0.297965	0.407457	0.365186	LOC106503395	protein_coding	chrNW_017218283.1:7184-34508:+	gi|803324395|ref|XP_012020387.1|	6372	0	PREDICTED: kinesin-like protein KIF26A isoform X3 [Ovis aries musimon]	gi|594112835|ref|XM_006079130.1|	3045	0	PREDICTED: Bubalus bubalis kinesin family member 26A (KIF26A), mRNA	Q9ULI4	1788	0	Kinesin-like protein KIF26A	YKL079w	72	1e-11	COG5059	.	.	.	GO:0019886|antigen processing and presentation of exogenous peptide antigen via MHC class II;GO:0007411|axon guidance;GO:0030705|cytoskeleton-dependent intracellular transport;GO:0048484|enteric nervous system development;GO:0007018|microtubule-based movement;GO:0009968|negative regulation of signal transduction;GO:0008104|protein localization;GO:0001560|regulation of cell growth by extracellular…	GO:0005829|cytosol;GO:0005871|kinesin complex;GO:0005874|microtubule;	GO:0005524|ATP binding;GO:0008574|ATP-dependent microtubule motor activity, plus-end-directed;GO:0008017|microtubule binding;	K10404	KIF26; kinesin family member 26
gene9546	5.75587	4.28105	3.92151	5.37326	7.72417	5.17401	COL12A1	protein_coding	chrNC_030816.1:1858101-1977318:-	gi|426234349|ref|XP_004011158.1|	14517	0	PREDICTED: collagen alpha-1(XII) chain isoform X1 [Ovis aries]	gi|330417947|ref|NM_001206497.1|	10404	0	Bos taurus collagen, type XII, alpha 1 (COL12A1), mRNA	Q60847	178	4e-43	Collagen alpha-1(XII) chain	.	.	.	.	.	.	.	GO:0007155|cell adhesion;GO:0035987|endodermal cell differentiation;	GO:0005581|collagen trimer;GO:0070062|extracellular exosome;GO:0031012|extracellular matrix;GO:0005615|extracellular space;GO:1903561|extracellular vesicle;GO:0005578|proteinaceous extracellular matrix;	.	K08132	COL12A; collagen, type XII, alpha
gene9547	0.382463	0.672551	0.303352	0.198136	0.391903	0.358282	LOC102188675	protein_coding	chrNC_030816.1:2057892-2063635:-	gi|752423922|ref|XP_002925517.2|	476	2e-56	PREDICTED: LOW QUALITY PROTEIN: cytochrome c oxidase subunit 7A2, mitochondrial [Ailuropoda melanoleuca]	gi|556731751|ref|XM_005961495.1|	707	0	PREDICTED: Pantholops hodgsonii cytochrome c oxidase subunit 7A2, mitochondrial-like (LOC102330931), mRNA	P13184	169	3e-51	Cytochrome c oxidase subunit 7A2, mitochondrial	.	.	.	.	.	.	.	.	GO:0005746|mitochondrial respiratory chain;	GO:0004129|cytochrome-c oxidase activity;	K02270	COX7A; cytochrome c oxidase subunit 7a
gene9540	103.315	142.118	101.553	185.529	365.157	306.92	EEF1A1	protein_coding	chrNC_030816.1:179927-186462:-	gi|803119291|ref|XP_012040812.1|	2609	0	PREDICTED: elongation factor 1-alpha 1-like isoform X1 [Ovis aries]	gi|14422439|dbj|AB060107.1|	2054	0	Bos taurus EF1A mRNA for elongation factor 1 alpha, complete cds	P68105	896	0	Elongation factor 1-alpha 1	SPCC794.09c	751	0	COG5256	.	.	.	GO:0071364|cellular response to epidermal growth factor stimulus;	GO:0005737|cytoplasm;GO:0005829|cytosol;GO:0005730|nucleolus;GO:0005634|nucleus;	GO:0005525|GTP binding;GO:0003924|GTPase activity;GO:0019001|guanyl nucleotide binding;GO:0003746|translation elongation factor activity;	K03231	EEF1A; elongation factor 1-alpha
gene4088	0.0444329	0.0260447	0.0335639	0.0460372	0.0134902	0.0624355	TMEM178B	protein_coding	chrNC_030811.1:15699525-16105157:-	gi|528903785|ref|XP_005198179.1|	1572	0	PREDICTED: transmembrane protein 178B [Bos taurus]	gi|594047587|ref|XM_006048148.1|	2422	0	PREDICTED: Bubalus bubalis transmembrane protein 178B (TMEM178B), transcript variant X1, mRNA	H3BS89	605	0	Transmembrane protein 178B	.	.	.	.	.	.	.	.	GO:0016021|integral component of membrane;	.	.	.
gene9542	0.621077	0.278686	0.252371	0.754451	1.03776	0.541686	CD109	protein_coding	chrNC_030816.1:374763-513326:+	gi|742169384|ref|XP_010849565.1|	7180	0	PREDICTED: CD109 antigen [Bison bison bison]	gi|548479272|ref|XM_005684431.1|	4832	0	PREDICTED: Capra hircus CD109 molecule (CD109), mRNA	Q6YHK3	2476	0	CD109 antigen	TM0984	76.3	2e-12	COG2373	.	.	.	GO:0001942|hair follicle development;GO:0010839|negative regulation of keratinocyte proliferation;GO:0001933|negative regulation of protein phosphorylation;GO:0030512|negative regulation of transforming growth factor beta receptor signaling pathway;GO:0061045|negative regulation of wound healing;GO:0072675|osteoclast fusion;GO:0045616|regulation of keratinocyte differentiation;	GO:0031225|anchored component of membrane;GO:0009986|cell surface;GO:0005615|extracellular space;GO:0005886|plasma membrane;	GO:0004867|serine-type endopeptidase inhibitor activity;GO:0050431|transforming growth factor beta binding;	K06530	CD109; CD109 antigen
gene4089	93.5925	111.287	114.157	90.8288	95.6614	138.753	MRPS33	protein_coding	chrNC_030811.1:16147935-16157378:+	gi|671009409|ref|XP_008695560.1|	454	1e-53	PREDICTED: 28S ribosomal protein S33, mitochondrial isoform X1 [Ursus maritimus]	gi|548464058|ref|XM_005679531.1|	690	0	PREDICTED: Capra hircus mitochondrial ribosomal protein S33 (MRPS33), transcript variant X1, mRNA	P82926	162	8e-49	28S ribosomal protein S33, mitochondrial	.	.	.	.	.	.	.	GO:0070125|mitochondrial translational elongation;GO:0070124|mitochondrial translational initiation;	GO:0005743|mitochondrial inner membrane;GO:0005739|mitochondrion;GO:0005840|ribosome;	.	K17411	MRPS33; small subunit ribosomal protein S33
gene9548	14.065	9.44868	12.2384	17.6249	16.6697	21.4797	TMEM30A	protein_coding	chrNC_030816.1:2069729-2110687:-	gi|555981927|ref|XP_005902875.1|	1860	0	PREDICTED: LOW QUALITY PROTEIN: cell cycle control protein 50A [Bos mutus]	gi|556731767|ref|XM_005985711.1|	3881	0	PREDICTED: Pantholops hodgsonii transmembrane protein 30A (TMEM30A), mRNA	Q17QL5	675	0	Cell cycle control protein 50A	YCR094w	186	1e-49	COG5035	.	.	.	GO:0006855|drug transmembrane transport;GO:0045332|phospholipid translocation;GO:0010976|positive regulation of neuron projection development;GO:0070863|positive regulation of protein exit from endoplasmic reticulum;GO:0036010|protein localization to endosome;	GO:0016324|apical plasma membrane;GO:0005783|endoplasmic reticulum;GO:0005794|Golgi apparatus;GO:0016021|integral component of membrane;GO:0030658|transport vesicle membrane;	.	.	.
gene23617	4.00061	4.75794	3.90669	3.84469	5.31616	4.2365	LITAF	protein_coding	chrNC_030832.1:10117497-10153247:-	gi|594114482|ref|XP_006079964.1|	749	1e-97	PREDICTED: lipopolysaccharide-induced tumor necrosis factor-alpha factor homolog isoform X1 [Bubalus bubalis]	gi|548519907|ref|XM_005697505.1|	1818	0	PREDICTED: Capra hircus lipopolysaccharide-induced TNF factor (LITAF), mRNA	Q9JLJ0	243	8e-75	Lipopolysaccharide-induced tumor necrosis factor-alpha factor homolog	.	.	.	.	.	.	.	GO:0007568|aging;GO:0006915|apoptotic process;GO:0071222|cellular response to lipopolysaccharide;GO:0042347|negative regulation of NF-kappaB import into nucleus;GO:0043123|positive regulation of I-kappaB kinase/NF-kappaB signaling;GO:0001817|regulation of cytokine production;GO:0006355|regulation of transcription, DNA-templated;GO:0032496|response to lipopolysaccharide;GO:0006351|transcription, D…	GO:0005737|cytoplasm;GO:0005794|Golgi apparatus;GO:0043231|intracellular membrane-bounded organelle;GO:0005765|lysosomal membrane;GO:0005654|nucleoplasm;GO:0005886|plasma membrane;	GO:0004871|signal transducer activity;GO:0050699|WW domain binding;	K19363	LITAF; lipopolysaccharide-induced tumor necrosis factor-alpha factor
gene23615	0.0225645	0.0347192	0.0204538	0.0175344	0.0256905	0.0105689	LOC102173909	protein_coding	chrNC_030832.1:9912536-10000637:-	gi|741902065|ref|XP_010824057.1|	8673	0	PREDICTED: uncharacterized protein LOC616782 isoform X1 [Bos taurus]	gi|594114641|ref|XM_006079977.1|	2268	0	PREDICTED: Bubalus bubalis uncharacterized LOC102408196 (LOC102408196), mRNA	Q9U943	105	9e-21	Apolipophorins	.	.	.	.	.	.	.	GO:0016055|Wnt signaling pathway;	GO:0005576|extracellular region;	GO:0008289|lipid binding;GO:0005319|lipid transporter activity;	.	.
gene17068	8.86254	6.90836	7.49397	9.84038	6.98791	8.61819	GAB1	protein_coding	chrNC_030824.1:56448725-56574513:+	gi|426247003|ref|XP_004017276.1|	3618	0	PREDICTED: GRB2-associated-binding protein 1 isoform X2 [Ovis aries]	gi|155372122|ref|NM_001101201.1|	3859	0	Bos taurus GRB2-associated binding protein 1 (GAB1), mRNA	A6QLU3	1230	0	GRB2-associated-binding protein 1	.	.	.	.	.	.	.	GO:0007257|activation of JUN kinase activity;GO:0007173|epidermal growth factor receptor signaling pathway;GO:0008544|epidermis development;GO:0007507|heart development;GO:0070102|interleukin-6-mediated signaling pathway;GO:0060711|labyrinthine layer development;GO:0048008|platelet-derived growth factor receptor signaling pathway;GO:0030334|regulation of cell migration;GO:0006979|response to oxid…	GO:0005737|cytoplasm;	GO:0004871|signal transducer activity;	K09593	GAB1; GRB2-associated-binding protein 1
gene10529	1.95969	3.92972	1.90104	1.37144	2.11375	5.00817	GALK2	protein_coding	chrNC_030817.1:42077275-42231964:+	gi|545195727|ref|XP_001499772.3|	2450	0	PREDICTED: N-acetylgalactosamine kinase isoform 1 [Equus caballus]	gi|548483499|ref|XM_005685796.1|	1907	0	PREDICTED: Capra hircus galactokinase 2 (GALK2), transcript variant X2, mRNA	Q01415	744	0	N-acetylgalactosamine kinase	YBR020w	225	3e-64	COG0153	.	.	.	GO:0005975|carbohydrate metabolic process;GO:0006012|galactose metabolic process;	GO:0005737|cytoplasm;	GO:0005524|ATP binding;GO:0004335|galactokinase activity;GO:0033858|N-acetylgalactosamine kinase activity;	K18674	GALK2; N-acetylgalactosamine kinase [EC:2.7.1.157]
gene10528	43.2244	35.8465	36.8088	35.047	49.9116	47.9883	COPS2	protein_coding	chrNC_030817.1:42047549-42077158:-	gi|565314129|gb|ETE66291.1|	2261	0	COP9 signalosome complex subunit 2, partial [Ophiophagus hannah]	gi|530354632|ref|NM_001076279.2|	3203	0	Bos taurus COP9 signalosome subunit 2 (COPS2), mRNA	P61203	858	0	COP9 signalosome complex subunit 2	SPAC23G3.11	91.7	2e-18	COG5159	.	.	.	GO:0008283|cell proliferation;GO:0010388|cullin deneddylation;GO:1903507|negative regulation of nucleic acid-templated transcription;GO:0000122|negative regulation of transcription from RNA polymerase II promoter;GO:0030182|neuron differentiation;GO:0035914|skeletal muscle cell differentiation;	GO:0008180|COP9 signalosome;GO:0005737|cytoplasm;GO:0005634|nucleus;	GO:0003714|transcription corepressor activity;	K12176	COPS2, CSN2, TRIP15; COP9 signalosome complex subunit 2
gene10527	14.1582	12.532	11.7736	18.0091	17.0192	23.7633	SECISBP2L	protein_coding	chrNC_030817.1:41925800-41979072:-	gi|548483640|ref|XP_005685920.1|	5308	0	PREDICTED: selenocysteine insertion sequence-binding protein 2-like [Capra hircus]	gi|548483639|ref|XM_005685863.1|	6842	0	PREDICTED: Capra hircus SECIS binding protein 2-like (SECISBP2L), mRNA	Q93073	1910	0	Selenocysteine insertion sequence-binding protein 2-like	.	.	.	.	.	.	.	GO:0001514|selenocysteine incorporation;	GO:0030529|ribonucleoprotein complex;	GO:0003730|mRNA 3'-UTR binding;GO:0044822|poly(A) RNA binding;GO:0043021|ribonucleoprotein complex binding;GO:0035368|selenocysteine insertion sequence binding;	.	.
gene10526	16.0094	15.6357	17.5242	17.8205	15.6453	20.3188	EID1	protein_coding	chrNC_030817.1:41804815-41806594:+	gi|803227290|ref|XP_011973946.1|	667	2e-80	PREDICTED: EP300-interacting inhibitor of differentiation 1 [Ovis aries musimon]	gi|594110061|ref|XM_006077812.1|	1526	0	PREDICTED: Bubalus bubalis EP300 interacting inhibitor of differentiation 1 (EID1), mRNA	Q5RDL6	215	3e-64	EP300-interacting inhibitor of differentiation 1	.	.	.	.	.	.	.	GO:0007049|cell cycle;GO:0030154|cell differentiation;GO:0000122|negative regulation of transcription from RNA polymerase II promoter;GO:0045595|regulation of cell differentiation;GO:0035065|regulation of histone acetylation;GO:0006351|transcription, DNA-templated;	GO:0005737|cytoplasm;GO:0005634|nucleus;	.	.	.
gene10525	0.179025	0.0629622	0.235305	0.231862	0.138602	0.218019	SHC4	protein_coding	chrNC_030817.1:41759892-41891151:-	gi|548483512|ref|XP_005685858.1|	3216	0	PREDICTED: SHC-transforming protein 4 isoform X1 [Capra hircus]	gi|548483513|ref|XR_310332.1|	4277	0	PREDICTED: Capra hircus SHC (Src homology 2 domain containing) family, member 4 (SHC4), transcript variant X2, misc_RNA	Q6S5L8	991	0	SHC-transforming protein 4	.	.	.	.	.	.	.	GO:0006915|apoptotic process;GO:0035556|intracellular signal transduction;GO:0008284|positive regulation of cell proliferation;GO:0010468|regulation of gene expression;GO:0048863|stem cell differentiation;GO:0007169|transmembrane receptor protein tyrosine kinase signaling pathway;	GO:0030054|cell junction;GO:0005622|intracellular;GO:0005886|plasma membrane;GO:0045211|postsynaptic membrane;	GO:0030971|receptor tyrosine kinase binding;	K17449	SHC4; SHC- transforming protein 4
gene10524	0.755515	0.592462	0.635486	0.909733	1.06011	1.13495	CEP152	protein_coding	chrNC_030817.1:41649832-41752249:-	gi|803227274|ref|XP_011973938.1|	8521	0	PREDICTED: centrosomal protein of 152 kDa isoform X2 [Ovis aries musimon]	gi|548483514|ref|XM_005685802.1|	5408	0	PREDICTED: Capra hircus centrosomal protein 152kDa (CEP152), mRNA	A2AUM9	1847	0	Centrosomal protein of 152 kDa	.	.	.	.	.	.	.	GO:0030030|cell projection organization;GO:0007099|centriole replication;GO:0051298|centrosome duplication;GO:0098535|de novo centriole assembly;GO:0000086|G2/M transition of mitotic cell cycle;	GO:0005814|centriole;GO:0005813|centrosome;GO:0005829|cytosol;GO:0098536|deuterosome;GO:0005654|nucleoplasm;GO:0000242|pericentriolar material;	GO:0019901|protein kinase binding;	K16728	CEP152; centrosomal protein CEP152
gene10523	19.9057	23.2626	22.6536	12.3488	20.2904	12.0418	LOC102176799	misc_RNA	chrNC_030817.1:41638358-41639638:-	gi|594084615|ref|XP_006065862.1|	1760	0	PREDICTED: glyceraldehyde-3-phosphate dehydrogenase [Bubalus bubalis]	gi|548468330|ref|XM_005680968.1|	1219	0	PREDICTED: Capra hircus glyceraldehyde-3-phosphate dehydrogenase (GAPDH), mRNA	P10096	679	0	Glyceraldehyde-3-phosphate dehydrogenase	SPBC354.12	507	3e-178	COG0057	.	.	.	GO:0006006|glucose metabolic process;GO:0006096|glycolytic process;GO:0000226|microtubule cytoskeleton organization;GO:0051402|neuron apoptotic process;GO:0035606|peptidyl-cysteine S-trans-nitrosylation;GO:0050821|protein stabilization;GO:0006417|regulation of translation;	GO:0005737|cytoplasm;GO:0005829|cytosol;GO:0097452|GAIT complex;GO:0015630|microtubule cytoskeleton;GO:0005634|nucleus;	GO:0004365|glyceraldehyde-3-phosphate dehydrogenase (NAD+) (phosphorylating) activity;GO:0008017|microtubule binding;GO:0051287|NAD binding;GO:0050661|NADP binding;GO:0035605|peptidyl-cysteine S-nitrosylase activity;	K00134	GAPDH, gapA; glyceraldehyde 3-phosphate dehydrogenase [EC:1.2.1.12]
gene10522	17.2981	23.1875	24.3474	16.5867	76.4034	55.2643	FBN1	protein_coding	chrNC_030817.1:41246198-41521360:-	gi|803093126|ref|XP_012037014.1|	14454	0	PREDICTED: fibrillin-1 [Ovis aries]	gi|548483516|ref|XM_005685803.1|	9461	0	PREDICTED: Capra hircus fibrillin 1 (FBN1), mRNA	P98133	5566	0	Fibrillin-1	.	.	.	.	.	.	.	GO:0034199|activation of protein kinase A activity;GO:0009653|anatomical structure morphogenesis;GO:0042593|glucose homeostasis;GO:0006006|glucose metabolic process;GO:0010737|protein kinase A signaling;GO:0090287|regulation of cellular response to growth factor stimulus;	GO:0005576|extracellular region;GO:0005615|extracellular space;GO:0005622|intracellular;GO:0001527|microfibril;	GO:0005509|calcium ion binding;GO:0005201|extracellular matrix structural constituent;GO:0008201|heparin binding;GO:0005179|hormone activity;	K06825	FBN1; fibrillin 1
gene10521	28.2195	21.2723	28.782	26.6423	28.2846	28.7826	DUT	protein_coding	chrNC_030817.1:41091522-41103239:+	gi|594110092|ref|XP_006077888.1|	1009	4e-135	PREDICTED: deoxyuridine 5'-triphosphate nucleotidohydrolase, mitochondrial isoform X1 [Bubalus bubalis]	gi|556726417|ref|XM_005958914.1|	767	0	PREDICTED: Pantholops hodgsonii deoxyuridine triphosphatase (DUT), transcript variant X2, mRNA	P33316	303	1e-101	Deoxyuridine 5'-triphosphate nucleotidohydrolase, mitochondrial	SPAC644.05c	152	1e-45	COG0756	.	.	.	GO:0006260|DNA replication;GO:0006226|dUMP biosynthetic process;GO:0046081|dUTP catabolic process;GO:0006139|nucleobase-containing compound metabolic process;GO:0046134|pyrimidine nucleoside biosynthetic process;	GO:0070062|extracellular exosome;GO:0005739|mitochondrion;GO:0005654|nucleoplasm;GO:0005634|nucleus;	GO:0004170|dUTP diphosphatase activity;GO:0000287|magnesium ion binding;GO:0044822|poly(A) RNA binding;	K01520	dut, DUT; dUTP pyrophosphatase [EC:3.6.1.23]
gene2637	32.4416	33.7701	44.5125	33.5015	32.0458	22.8873	MRPL37	protein_coding	chrNC_030810.1:28754536-28771864:+	gi|548460241|ref|XP_005678429.1|	2043	0	PREDICTED: 39S ribosomal protein L37, mitochondrial [Capra hircus]	gi|548460240|ref|XM_005678372.1|	1469	0	PREDICTED: Capra hircus mitochondrial ribosomal protein L37 (MRPL37), mRNA	A4FUC0	770	0	39S ribosomal protein L37, mitochondrial	.	.	.	.	.	.	.	GO:0070125|mitochondrial translational elongation;GO:0070124|mitochondrial translational initiation;	GO:0005743|mitochondrial inner membrane;GO:0005739|mitochondrion;GO:0005840|ribosome;	GO:0003735|structural constituent of ribosome;	K17418	MRPL37; large subunit ribosomal protein L37
gene2636	0.349169	0.361824	0.373027	0.581426	0.397541	0.18691	LOC102175455	protein_coding	chrNC_030810.1:28729426-28754441:-	gi|548460243|ref|XP_005678430.1|	1432	0	PREDICTED: NADH-cytochrome b5 reductase-like [Capra hircus]	gi|548460242|ref|XM_005678373.1|	1876	0	PREDICTED: Capra hircus NADH-cytochrome b5 reductase-like (LOC102175455), mRNA	Q6IPT4	459	4e-151	NADH-cytochrome b5 reductase-like	YIL043c	102	2e-22	COG0543	.	.	.	GO:0015701|bicarbonate transport;	GO:0005789|endoplasmic reticulum membrane;GO:0005654|nucleoplasm;GO:0005634|nucleus;	GO:0004128|cytochrome-b5 reductase activity, acting on NAD(P)H;GO:0071949|FAD binding;	K00326	E1.6.2.2; cytochrome-b5 reductase [EC:1.6.2.2]
gene2634	0.144933	0.209885	0.177744	0.114833	0.310609	0.279526	TCEANC2	protein_coding	chrNC_030810.1:28613947-28661813:+	gi|802980651|ref|XP_012005205.1|	1252	2e-167	PREDICTED: transcription elongation factor A N-terminal and central domain-containing protein 2 isoform X1 [Ovis aries]	gi|548460250|ref|XM_005678377.1|	2220	0	PREDICTED: Capra hircus transcription elongation factor A (SII) N-terminal and central domain containing 2 (TCEANC2), transcript variant X2, mRNA	A5PKE4	414	3e-141	Transcription elongation factor A N-terminal and central domain-containing protein 2	.	.	.	.	.	.	.	GO:0006351|transcription, DNA-templated;	GO:0005634|nucleus;	GO:0003677|DNA binding;	.	.
gene2633	15.3827	10.8079	11.7488	18.5666	24.7031	27.1136	TMEM59	protein_coding	chrNC_030810.1:28593288-28617988:-	gi|562840569|ref|XP_006149414.1|	1540	0	PREDICTED: transmembrane protein 59 isoform X2 [Tupaia chinensis]	gi|548460246|ref|XM_005678375.1|	1680	0	PREDICTED: Capra hircus transmembrane protein 59 (TMEM59), transcript variant X2, mRNA	Q3T0Q2	531	0	Transmembrane protein 59	.	.	.	.	.	.	.	GO:0006914|autophagy;GO:0090005|negative regulation of establishment of protein localization to plasma membrane;GO:0090285|negative regulation of protein glycosylation in Golgi;GO:0010955|negative regulation of protein processing;GO:0010508|positive regulation of autophagy;	GO:0070062|extracellular exosome;GO:0000137|Golgi cis cisterna;GO:0005797|Golgi medial cisterna;GO:0000139|Golgi membrane;GO:0000138|Golgi trans cisterna;GO:0016021|integral component of membrane;GO:0005770|late endosome;GO:0031902|late endosome membrane;GO:0005765|lysosomal membrane;GO:0005764|lysosome;GO:0005886|plasma membrane;	GO:0004175|endopeptidase activity;	.	.
gene2632	0	0	0	0	0.0226014	0	LDLRAD1	protein_coding	chrNC_030810.1:28574585-28585538:-	gi|548460253|ref|XP_005678435.1|	1077	2e-140	PREDICTED: low-density lipoprotein receptor class A domain-containing protein 1 isoform X1 [Capra hircus]	gi|548460254|ref|XM_005678379.1|	2555	0	PREDICTED: Capra hircus low density lipoprotein receptor class A domain containing 1 (LDLRAD1), transcript variant X2, mRNA	Q5T700	90.5	3e-18	Low-density lipoprotein receptor class A domain-containing protein 1	.	.	.	.	.	.	.	.	GO:0016021|integral component of membrane;	.	.	.
gene2631	0	0	0	0.575145	1.01121	0.520007	TRNAG-UCC	tRNA	chrNC_030810.1:28539426-28539497:+	.	.	.	.	gi|563785777|dbj|AP009349.1|	51	2e-17	Pseudorca crassidens DNA, BAC clone: QGB1-241P09, complete sequence	.	.	.	.	.	.	.	.	.	.	.	.	.	.	.	.
gene2630	3.401	3.81311	3.37253	4.32788	6.17465	5.11038	LRRC42	protein_coding	chrNC_030810.1:28536539-28556695:+	gi|548460267|ref|XP_005678442.1|	2197	0	PREDICTED: leucine-rich repeat-containing protein 42 isoform X1 [Capra hircus]	gi|548460266|ref|XM_005678385.1|	1538	0	PREDICTED: Capra hircus leucine rich repeat containing 42 (LRRC42), transcript variant X1, mRNA	Q2HJ90	814	0	Leucine-rich repeat-containing protein 42	.	.	.	.	.	.	.	GO:2000402|negative regulation of lymphocyte migration;GO:0050855|regulation of B cell receptor signaling pathway;	GO:0005737|cytoplasm;GO:0005886|plasma membrane;	GO:0003779|actin binding;GO:0045159|myosin II binding;GO:0019901|protein kinase binding;	.	.
gene2639	8.40062	3.10241	5.81876	6.426	4.77138	8.87384	ACOT11	protein_coding	chrNC_030810.1:29044631-29091444:+	gi|803266793|ref|XP_011993145.1|	3215	0	PREDICTED: acyl-coenzyme A thioesterase 11 isoform X3 [Ovis aries musimon]	gi|560907728|ref|XM_006180125.1|	1963	0	PREDICTED: Camelus ferus acyl-CoA thioesterase 11 (ACOT11), mRNA	Q8VHQ9	1086	0	Acyl-coenzyme A thioesterase 11	CPn0654	90.1	2e-19	COG1607	.	.	.	GO:0006637|acyl-CoA metabolic process;GO:0006631|fatty acid metabolic process;GO:0035556|intracellular signal transduction;GO:0009409|response to cold;GO:0009266|response to temperature stimulus;	GO:0005829|cytosol;GO:0070062|extracellular exosome;	GO:0047617|acyl-CoA hydrolase activity;GO:0052689|carboxylic ester hydrolase activity;GO:0008289|lipid binding;	K12417	ACOT11; acyl-CoA thioesteraes 11 [EC:3.1.2.-]
gene2638	8.37617	6.76298	6.80009	10.5693	7.30607	12.3931	SSBP3	protein_coding	chrNC_030810.1:28780620-28946199:-	gi|743712993|ref|XP_010950048.1|	1211	4e-153	PREDICTED: single-stranded DNA-binding protein 3 [Camelus bactrianus]	gi|556733797|ref|XM_005962480.1|	2529	0	PREDICTED: Pantholops hodgsonii single stranded DNA binding protein 3 (SSBP3), mRNA	Q9D032	470	2e-154	Single-stranded DNA-binding protein 3	.	.	.	.	.	.	.	GO:0006355|regulation of transcription, DNA-templated;GO:0006351|transcription, DNA-templated;	GO:0005634|nucleus;	GO:0003697|single-stranded DNA binding;	.	.
gene14069	0	0	0	0	0	0.055222	LOC102185671	protein_coding	chrNC_030821.1:30796776-30992570:-	gi|470610696|ref|XP_004315330.1|	903	2e-120	PREDICTED: CUB and sushi domain-containing protein 3-like, partial [Tursiops truncatus]	gi|548493603|ref|XM_005689147.1|	518	0	PREDICTED: Capra hircus CUB and Sushi multiple domains 3 (CSMD3), transcript variant X1, mRNA	Q80T79	67	2e-11	CUB and sushi domain-containing protein 3	.	.	.	.	.	.	.	.	GO:0016021|integral component of membrane;GO:0005886|plasma membrane;	.	K17495	CSMD; CUB and sushi domain-containing protein
gene14065	0.0253279	0	0	0	0	0	LOC108637476	protein_coding	chrNC_030821.1:30144423-30240225:-	gi|803105344|ref|XP_012039339.1|	2438	0	PREDICTED: CUB and sushi domain-containing protein 3 isoform X4 [Ovis aries]	gi|548493605|ref|XM_005689148.1|	1353	0	PREDICTED: Capra hircus CUB and Sushi multiple domains 3 (CSMD3), transcript variant X2, mRNA	Q7Z407	70.5	3e-11	CUB and sushi domain-containing protein 3	.	.	.	.	.	.	.	.	GO:0016021|integral component of membrane;GO:0005886|plasma membrane;	.	K17495	CSMD; CUB and sushi domain-containing protein
gene14062	0.00810862	0	0	0	0	0	LOC108633261	protein_coding	chrNC_030821.1:29908305-29991527:-	gi|548493604|ref|XP_005689204.1|	5459	0	PREDICTED: CUB and sushi domain-containing protein 3 isoform X1 [Capra hircus]	gi|594092699|ref|XM_006069636.1|	4525	0	PREDICTED: Bubalus bubalis CUB and sushi domain-containing protein 3-like (LOC102401145), mRNA	Q7Z407	72.8	3e-11	CUB and sushi domain-containing protein 3	.	.	.	.	.	.	.	.	GO:0016021|integral component of membrane;GO:0005886|plasma membrane;	.	K17495	CSMD; CUB and sushi domain-containing protein
gene12969	2.18991	1.49638	1.55377	2.11729	2.48912	2.2286	BTBD3	protein_coding	chrNC_030820.1:5186962-5220719:+	gi|440903813|gb|ELR54419.1|	2710	0	BTB/POZ domain-containing protein 3, partial [Bos mutus]	gi|528913063|ref|XM_005194242.1|	4033	0	PREDICTED: Bos taurus BTB (POZ) domain containing 3 (BTBD3), transcript variant X2, mRNA	M3XQV7	1007	0	BTB/POZ domain-containing protein 3	.	.	.	.	.	.	.	GO:0021987|cerebral cortex development;GO:0048813|dendrite morphogenesis;	GO:0005829|cytosol;GO:0005634|nucleus;	.	.	.
gene12963	18.3897	16.3854	18.0462	12.9718	22.6945	31.429	MKKS	protein_coding	chrNC_030820.1:3483782-3514407:-	gi|548489010|ref|XP_005687871.1|	2888	0	PREDICTED: mcKusick-Kaufman/Bardet-Biedl syndromes putative chaperonin isoform X1 [Capra hircus]	gi|548489011|ref|XM_005687815.1|	2616	0	PREDICTED: Capra hircus McKusick-Kaufman syndrome (MKKS), transcript variant X2, mRNA	Q9NPJ1	912	0	McKusick-Kaufman/Bardet-Biedl syndromes putative chaperonin	SSO0862	84.7	4e-16	COG0459	.	.	.	GO:0014824|artery smooth muscle contraction;GO:0048854|brain morphogenesis;GO:0051216|cartilage development;GO:0021987|cerebral cortex development;GO:0051131|chaperone-mediated protein complex assembly;GO:0042384|cilium assembly;GO:0060271|cilium morphogenesis;GO:0060027|convergent extension involved in gastrulation;GO:0050910|detection of mechanical stimulus involved in sensory perception of sou…	GO:0005813|centrosome;GO:0005829|cytosol;GO:0005622|intracellular;GO:1902636|kinociliary basal body;GO:0031514|motile cilium;	GO:0005524|ATP binding;GO:0001103|RNA polymerase II repressing transcription factor binding;GO:0051082|unfolded protein binding;	K09492	MKKS; McKusick-Kaufman syndrome protein
gene12962	0.0181753	0	0.0659006	0	0.033109	0	SNAP25	protein_coding	chrNC_030820.1:3278034-3365521:+	gi|537150988|gb|ERE71496.1|	1079	8e-140	synaptosomal-associated protein 25 [Cricetulus griseus]	gi|548489007|ref|XM_005687813.1|	2030	0	PREDICTED: Capra hircus synaptosomal-associated protein, 25kDa (SNAP25), transcript variant X2, mRNA	P60881	417	1e-140	Synaptosomal-associated protein 25	.	.	.	.	.	.	.	GO:0007409|axonogenesis;GO:0048791|calcium ion-dependent exocytosis of neurotransmitter;GO:0016197|endosomal transport;GO:0006887|exocytosis;GO:0030252|growth hormone secretion;GO:0007616|long-term memory;GO:0046887|positive regulation of hormone secretion;GO:0032024|positive regulation of insulin secretion;GO:0010975|regulation of neuron projection development;GO:0051963|regulation of synapse as…	GO:0015629|actin cytoskeleton;GO:0030424|axon;GO:0044295|axonal growth cone;GO:0030054|cell junction;GO:0005737|cytoplasm;GO:0005829|cytosol;GO:0005768|endosome;GO:0030175|filopodium;GO:0030426|growth cone;GO:0043229|intracellular organelle;GO:0030027|lamellipodium;GO:0016020|membrane;GO:0045121|membrane raft;GO:0043005|neuron projection;GO:0043025|neuronal cell body;GO:0048471|perinuclear region…	GO:0048306|calcium-dependent protein binding;GO:0044325|ion channel binding;GO:0017022|myosin binding;GO:0019904|protein domain specific binding;GO:0047485|protein N-terminus binding;GO:0005484|SNAP receptor activity;GO:0000149|SNARE binding;GO:0017075|syntaxin-1 binding;GO:0005249|voltage-gated potassium channel activity;	K18211	SNAP25; synaptosomal-associated protein 25
gene12965	4.52718	6.05462	4.03573	4.83899	7.43345	6.57221	JAG1	protein_coding	chrNC_030820.1:3735963-3771380:-	gi|803334838|ref|XP_012025520.1|	6303	0	PREDICTED: protein jagged-1 isoform X2 [Ovis aries musimon]	gi|300794234|ref|NM_001191178.1|	5298	0	Bos taurus jagged 1 (JAG1), mRNA	P78504	2355	0	Protein jagged-1	.	.	.	.	.	.	.	GO:0001525|angiogenesis;GO:0035909|aorta morphogenesis;GO:0042491|auditory receptor cell differentiation;GO:0001974|blood vessel remodeling;GO:0061309|cardiac neural crest cell development involved in outflow tract morphogenesis;GO:0003215|cardiac right ventricle morphogenesis;GO:0060411|cardiac septum morphogenesis;GO:0001709|cell fate determination;GO:0061073|ciliary body morphogenesis;GO:00720…	GO:0005912|adherens junction;GO:0016324|apical plasma membrane;GO:0005576|extracellular region;GO:0005887|integral component of plasma membrane;GO:0016020|membrane;GO:0005886|plasma membrane;	GO:0005509|calcium ion binding;GO:0008083|growth factor activity;GO:0005112|Notch binding;GO:0005198|structural molecule activity;	K06052	JAGGED; jagged
gene12964	0.519636	0.763646	0.518132	0.484558	1.19001	0.834484	SLX4IP	protein_coding	chrNC_030820.1:3514527-3724523:+	gi|548489052|ref|XP_005687890.1|	1986	0	PREDICTED: LOW QUALITY PROTEIN: protein SLX4IP [Capra hircus]	gi|594097527|ref|XM_006071908.1|	4377	0	PREDICTED: Bubalus bubalis SLX4 interacting protein (SLX4IP), transcript variant X4, mRNA	Q5VYV7	545	3e-176	Protein SLX4IP	.	.	.	.	.	.	.	GO:0014824|artery smooth muscle contraction;GO:0048854|brain morphogenesis;GO:0051216|cartilage development;GO:0021987|cerebral cortex development;GO:0051131|chaperone-mediated protein complex assembly;GO:0042384|cilium assembly;GO:0060271|cilium morphogenesis;GO:0060027|convergent extension involved in gastrulation;GO:0050910|detection of mechanical stimulus involved in sensory perception of sou…	GO:0005813|centrosome;GO:0005829|cytosol;GO:0005622|intracellular;GO:1902636|kinociliary basal body;GO:0031514|motile cilium;	GO:0005524|ATP binding;GO:0001103|RNA polymerase II repressing transcription factor binding;GO:0051082|unfolded protein binding;	.	.
gene6959	3.10808	2.25177	2.64605	3.70978	4.7016	6.26105	ZNF518B	protein_coding	chrNC_030813.1:105771948-105789004:-	gi|548471028|ref|XP_005681956.1|	5439	0	PREDICTED: zinc finger protein 518B isoform X1 [Capra hircus]	gi|548471027|ref|XM_005681899.1|	3979	0	PREDICTED: Capra hircus zinc finger protein 518B (ZNF518B), transcript variant X1, mRNA	Q9C0D4	1362	0	Zinc finger protein 518B	.	.	.	.	.	.	.	GO:0006351|transcription, DNA-templated;	GO:0005634|nucleus;	GO:0003677|DNA binding;GO:0046872|metal ion binding;GO:0000981|RNA polymerase II transcription factor activity, sequence-specific DNA binding;	.	.
gene17197	1.33185	1.06738	1.453	1.91726	1.63177	2.37384	RFWD3	protein_coding	chrNC_030825.1:3317209-3352503:-	gi|548502428|ref|XP_005691848.1|	3991	0	PREDICTED: E3 ubiquitin-protein ligase RFWD3 isoform X1 [Capra hircus]	gi|548502427|ref|XM_005691791.1|	3339	0	PREDICTED: Capra hircus ring finger and WD repeat domain 3 (RFWD3), transcript variant X1, mRNA	D2HWM5	1155	0	E3 ubiquitin-protein ligase RFWD3	.	.	.	.	.	.	.	GO:0006281|DNA repair;GO:0031571|mitotic G1 DNA damage checkpoint;GO:0016567|protein ubiquitination;GO:0010212|response to ionizing radiation;	GO:0005737|cytoplasm;GO:0005634|nucleus;GO:0016605|PML body;	GO:0016874|ligase activity;GO:0097371|MDM2/MDM4 family protein binding;GO:0002039|p53 binding;GO:0004842|ubiquitin-protein transferase activity;GO:0008270|zinc ion binding;	K15691	RFWD3; E3 ubiquitin-protein ligase RFWD3 [EC:2.3.2.27]
gene17196	0.0996693	0.262899	0.180693	0	0	0	LOC106501714	protein_coding	chrNC_030825.1:3181425-3181825:+	gi|426237749|ref|XP_004012820.1|	568	1e-72	PREDICTED: 60S ribosomal protein L35a-like isoform X3 [Ovis aries]	gi|556746523|ref|XM_005968666.1|	392	0	PREDICTED: Pantholops hodgsonii 60S ribosomal protein L35a-like (LOC102320410), mRNA	Q56JY1	219	7e-73	60S ribosomal protein L35a	YOR234c	104	2e-28	COG2451	.	.	.	GO:0002181|cytoplasmic translation;GO:0042273|ribosomal large subunit biogenesis;	GO:0022625|cytosolic large ribosomal subunit;	GO:0003735|structural constituent of ribosome;GO:0000049|tRNA binding;	K02917	RP-L35Ae, RPL35A; large subunit ribosomal protein L35Ae
gene17195	9.70485	8.78307	8.63966	11.5595	13.9972	14.9202	GLG1	protein_coding	chrNC_030825.1:3173586-3295240:-	gi|346421392|ref|NP_001231069.1|	5569	0	Golgi apparatus protein 1 precursor [Bos taurus]	gi|594079420|ref|XM_006063316.1|	3757	0	PREDICTED: Bubalus bubalis golgi glycoprotein 1 (GLG1), transcript variant X1, mRNA	Q61543	2129	0	Golgi apparatus protein 1	.	.	.	.	.	.	.	GO:0060349|bone morphogenesis;GO:0010955|negative regulation of protein processing;GO:0030512|negative regulation of transforming growth factor beta receptor signaling pathway;GO:0032330|regulation of chondrocyte differentiation;	GO:0070062|extracellular exosome;GO:0005794|Golgi apparatus;GO:0000139|Golgi membrane;GO:0016021|integral component of membrane;GO:0016020|membrane;GO:0005886|plasma membrane;GO:0005578|proteinaceous extracellular matrix;	GO:0017134|fibroblast growth factor binding;	K06816	GLG1, ESL1; golgi apparatus protein 1
gene17194	11.2765	12.1113	13.1967	11.8635	10.4051	13.2685	LOC106503078	protein_coding	chrNC_030825.1:3121789-3163053:-	gi|742167489|ref|XP_010849032.1|	4309	0	PREDICTED: pyruvate dehydrogenase phosphatase regulatory subunit, mitochondrial [Bison bison bison]	gi|594079505|ref|XM_006063358.1|	3496	0	PREDICTED: Bubalus bubalis pyruvate dehydrogenase phosphatase regulatory subunit, mitochondrial-like (LOC102398614), mRNA	O46504	1658	0	Pyruvate dehydrogenase phosphatase regulatory subunit, mitochondrial	.	.	.	.	.	.	.	.	GO:0005759|mitochondrial matrix;	GO:0016491|oxidoreductase activity;	K17509	PDPR; pyruvate dehydrogenase phosphatase regulatory subunit
gene17192	0	0.0807463	0	0	0.0167295	0.0172061	LOC102171180	protein_coding	chrNC_030825.1:3077838-3089950:-	gi|803288843|ref|XP_012004082.1|	2192	0	PREDICTED: C-type lectin domain family 18 member A-like isoform X2 [Ovis aries musimon]	gi|594079418|ref|XM_006063315.1|	1364	0	PREDICTED: Bubalus bubalis C-type lectin domain family 18, member A (CLEC18A), mRNA	A5D8T8	671	0	C-type lectin domain family 18 member A	.	.	.	.	.	.	.	.	GO:0005783|endoplasmic reticulum;GO:0005768|endosome;GO:0005615|extracellular space;GO:0005794|Golgi apparatus;	GO:0030247|polysaccharide binding;	.	.
gene17191	1.68876	2.4747	1.5308	4.08272	0	2.63666	TRNAG-GCC	tRNA	chrNC_030825.1:3065661-3065731:+	gi|733929640|ref|XP_003209716.2|	128	1e-08	PREDICTED: interleukin-34, partial [Meleagris gallopavo]	gi|635103478|ref|XM_007976392.1|	71	2e-28	PREDICTED: Chlorocebus sabaeus heat shock 70kDa protein 6 (HSP70B') (HSPA6), mRNA	.	.	.	.	.	.	.	.	.	.	.	.	.	.	.	.
gene17190	0	0.0175616	0.0181054	0.0827795	0	0.0374218	LOC108637950	protein_coding	chrNC_030825.1:3062174-3067949:-	gi|741893317|ref|XP_010821806.1|	861	2e-111	PREDICTED: uncharacterized protein LOC104974721 [Bos taurus]	gi|548502424|ref|XR_310661.1|	1172	0	PREDICTED: Capra hircus uncharacterized LOC102170998 (LOC102170998), misc_RNA	.	.	.	.	.	.	.	.	.	.	.	.	.	.	.	.
gene17199	0.0320252	0.0703942	0.0290295	0.0995444	0.24794	0.105001	FA2H	protein_coding	chrNC_030825.1:3385413-3440314:-	gi|803288866|ref|XP_012004093.1|	1725	0	PREDICTED: fatty acid 2-hydroxylase isoform X2 [Ovis aries musimon]	gi|594079432|ref|XM_006063322.1|	2099	0	PREDICTED: Bubalus bubalis fatty acid 2-hydroxylase (FA2H), mRNA	Q5MPP0	558	0	Fatty acid 2-hydroxylase	YMR272c_1	88.2	3e-18	COG5274	.	.	.	GO:0032286|central nervous system myelin maintenance;GO:0006633|fatty acid biosynthetic process;GO:0006631|fatty acid metabolic process;GO:0030258|lipid modification;GO:0032287|peripheral nervous system myelin maintenance;GO:0042127|regulation of cell proliferation;GO:0042634|regulation of hair cycle;GO:0001949|sebaceous gland cell differentiation;	GO:0005783|endoplasmic reticulum;GO:0005789|endoplasmic reticulum membrane;GO:0016021|integral component of membrane;GO:0031090|organelle membrane;	GO:0080132|fatty acid alpha-hydroxylase activity;GO:0020037|heme binding;GO:0005506|iron ion binding;	.	.
gene17198	0.482775	0.361846	0.466312	0.352604	1.04525	0.444838	MLKL	protein_coding	chrNC_030825.1:3353461-3380941:-	gi|548502432|ref|XP_005691850.1|	2367	0	PREDICTED: mixed lineage kinase domain-like protein [Capra hircus]	gi|556770016|ref|XM_005980145.1|	2173	0	PREDICTED: Pantholops hodgsonii mixed lineage kinase domain-like (MLKL), mRNA	Q8NB16	565	0	Mixed lineage kinase domain-like protein	DR0058_1	75.1	2e-13	COG0515	.	.	.	GO:0070266|necroptotic process;GO:0070207|protein homotrimerization;GO:0006468|protein phosphorylation;	GO:0005737|cytoplasm;GO:0005829|cytosol;GO:0005886|plasma membrane;	GO:0005524|ATP binding;GO:0032403|protein complex binding;	K08849	MLKL; mixed lineage kinase domain-like [EC:2.7.11.1]
gene6951	0.509453	0.260088	0.446902	0.25541	0.464023	0.277109	LOC102190950	protein_coding	chrNC_030813.1:105011373-105045042:-	gi|426232031|ref|XP_004010039.1|	814	5e-100	PREDICTED: neuron-specific protein family member 1 [Ovis aries]	gi|118151021|ref|NM_001077957.1|	1889	0	Bos taurus neuron specific gene family member 1 (NSG1), mRNA	Q5RF46	309	3e-98	Neuron-specific protein family member 1	.	.	.	.	.	.	.	GO:0048268|clathrin coat assembly;GO:0007212|dopamine receptor signaling pathway;	GO:0005768|endosome;GO:0000139|Golgi membrane;GO:0016021|integral component of membrane;GO:0016328|lateral plasma membrane;GO:0045211|postsynaptic membrane;	.	.	.
gene22845	14.9753	12.4877	15.2233	15.0513	18.2698	30.1111	TAF11	protein_coding	chrNC_030830.1:39820164-39828989:+	gi|544428511|ref|XP_005553302.1|	760	1e-93	PREDICTED: transcription initiation factor TFIID subunit 11 isoform X1 [Macaca fascicularis]	gi|548516920|ref|XM_005696244.1|	1248	0	PREDICTED: Capra hircus TAF11 RNA polymerase II, TATA box binding protein (TBP)-associated factor, 28kDa (TAF11), transcript variant X1, mRNA	Q5RA91	262	2e-82	Transcription initiation factor TFIID subunit 11	ECU02g1250	95.9	4e-22	COG5251	.	.	.	GO:0006355|regulation of transcription, DNA-templated;GO:0006367|transcription initiation from RNA polymerase II promoter;	GO:0005634|nucleus;	.	K03135	TAF11; transcription initiation factor TFIID subunit 11
gene22844	0	0	0	0	0	0.0390819	LOC102173699	misc_RNA	chrNC_030830.1:39778019-39778976:+	gi|548516925|ref|XP_005696303.1|	1105	2e-148	PREDICTED: 60S ribosomal protein L6-like [Capra hircus]	gi|556732768|ref|XM_005961984.1|	868	0	PREDICTED: Pantholops hodgsonii ribosomal protein L6 (RPL6), transcript variant X2, mRNA	Q58DQ3	418	3e-145	60S ribosomal protein L6	SPCC622.18	117	3e-30	COG2163	.	.	.	GO:0002181|cytoplasmic translation;GO:0000027|ribosomal large subunit assembly;	GO:0022625|cytosolic large ribosomal subunit;	GO:0003735|structural constituent of ribosome;	K02934	RP-L6e, RPL6; large subunit ribosomal protein L6e
gene22847	24.397	25.6362	24.677	21.0649	28.9059	38.0908	SNRPC	protein_coding	chrNC_030830.1:39916310-39927189:-	gi|585170192|ref|XP_006737121.1|	475	6e-56	PREDICTED: U1 small nuclear ribonucleoprotein C isoform X1 [Leptonychotes weddellii]	gi|548516918|ref|XM_005696243.1|	798	0	PREDICTED: Capra hircus small nuclear ribonucleoprotein polypeptide C (SNRPC), mRNA	D3ZCL3	143	1e-40	U1 small nuclear ribonucleoprotein C	SPBP35G2.09	68.6	2e-13	COG5136	.	.	.	GO:0000395|mRNA 5'-splice site recognition;GO:0000387|spliceosomal snRNP assembly;	GO:0015030|Cajal body;GO:0000243|commitment complex;GO:0005634|nucleus;GO:0071010|prespliceosome;GO:0005685|U1 snRNP;GO:0071004|U2-type prespliceosome;	GO:0003729|mRNA binding;GO:0030627|pre-mRNA 5'-splice site binding;GO:0003727|single-stranded RNA binding;GO:0030619|U1 snRNA binding;GO:1990446|U1 snRNP binding;GO:0008270|zinc ion binding;	K11095	SNRPC; U1 small nuclear ribonucleoprotein C
gene22846	4.58931	3.96551	3.5145	3.74844	5.3532	7.11995	UHRF1BP1	protein_coding	chrNC_030830.1:39829210-39902150:-	gi|548517449|ref|XP_005696520.1|	7164	0	PREDICTED: UHRF1-binding protein 1 [Capra hircus]	gi|548517448|ref|XM_005696463.1|	8850	0	PREDICTED: Capra hircus UHRF1 binding protein 1 (UHRF1BP1), mRNA	Q6BDS2	2473	0	UHRF1-binding protein 1	.	.	.	.	.	.	.	.	.	GO:0042826|histone deacetylase binding;GO:0042802|identical protein binding;	.	.
gene22841	0.0199289	0	0.00903238	0.0412969	0.0272277	0.00933446	SCUBE3	protein_coding	chrNC_030830.1:39484757-39518277:-	gi|803213958|ref|XP_011967364.1|	5319	0	PREDICTED: signal peptide, CUB and EGF-like domain-containing protein 3 isoform X2 [Ovis aries musimon]	gi|548517460|ref|XM_005696465.1|	3328	0	PREDICTED: Capra hircus signal peptide, CUB domain, EGF-like 3 (SCUBE3), mRNA	Q8IX30	1958	0	Signal peptide, CUB and EGF-like domain-containing protein 3	.	.	.	.	.	.	.	GO:0051291|protein heterooligomerization;GO:0051260|protein homooligomerization;	GO:0009986|cell surface;GO:0005576|extracellular region;	GO:0005509|calcium ion binding;	.	.
gene22843	2.43309	3.5131	2.26114	2.65971	2.95822	2.56155	ANKS1A	protein_coding	chrNC_030830.1:39650530-39819158:-	gi|803214001|ref|XP_011967386.1|	5594	0	PREDICTED: ankyrin repeat and SAM domain-containing protein 1A isoform X2 [Ovis aries musimon]	gi|556769269|ref|XM_005979781.1|	3211	0	PREDICTED: Pantholops hodgsonii ankyrin repeat and sterile alpha motif domain containing 1A (ANKS1A), mRNA	Q92625	1687	0	Ankyrin repeat and SAM domain-containing protein 1A	all2748	97.1	5e-20	COG0666	.	.	.	GO:0048013|ephrin receptor signaling pathway;GO:0016322|neuron remodeling;GO:1901187|regulation of ephrin receptor signaling pathway;GO:0006929|substrate-dependent cell migration;	GO:0005737|cytoplasm;GO:0043005|neuron projection;GO:0005654|nucleoplasm;	.	.	.
gene22842	0	0.020254	0	0.0238677	0	0	TCP11	protein_coding	chrNC_030830.1:39607339-39639086:+	gi|803213990|ref|XP_011967381.1|	2118	0	PREDICTED: T-complex protein 11 homolog isoform X2 [Ovis aries musimon]	gi|556769186|ref|XM_005979740.1|	1480	0	PREDICTED: Pantholops hodgsonii T-complex protein 11 homolog (LOC102328763), transcript variant X3, mRNA	Q8WWU5	661	0	T-complex protein 11 homolog	.	.	.	.	.	.	.	GO:0030154|cell differentiation;GO:0007275|multicellular organismal development;GO:0007283|spermatogenesis;	GO:0016021|integral component of membrane;	.	.	.
gene22849	0	0	0	0.0213566	0	0.0193092	SPDEF	protein_coding	chrNC_030830.1:40089090-40108258:+	gi|803214047|ref|XP_011967409.1|	1661	0	PREDICTED: SAM pointed domain-containing Ets transcription factor isoform X2 [Ovis aries musimon]	gi|556769192|ref|XM_005979743.1|	1714	0	PREDICTED: Pantholops hodgsonii SAM pointed domain containing ETS transcription factor (SPDEF), mRNA	O95238	599	0	SAM pointed domain-containing Ets transcription factor	.	.	.	.	.	.	.	GO:0030154|cell differentiation;GO:0060576|intestinal epithelial cell development;GO:0060480|lung goblet cell differentiation;GO:0007275|multicellular organismal development;GO:0010454|negative regulation of cell fate commitment;GO:0000122|negative regulation of transcription from RNA polymerase II promoter;GO:0043065|positive regulation of apoptotic process;GO:0010455|positive regulation of cell…	GO:0005634|nucleus;	GO:0000981|RNA polymerase II transcription factor activity, sequence-specific DNA binding;GO:0043565|sequence-specific DNA binding;	K09442	SPDEF; SAM pointed domain-containing ETS transcription factor
gene22848	47.4355	52.5454	39.0603	25.0112	35.177	45.1371	C23H6orf106	protein_coding	chrNC_030830.1:39966759-40063980:+	gi|465997208|ref|XP_004267751.1|	1563	0	PREDICTED: uncharacterized protein C6orf106 homolog isoform X1 [Orcinus orca]	gi|548517442|ref|XM_005696462.1|	5595	0	PREDICTED: Capra hircus chromosome 23 open reading frame, human C6orf106 (C23H6orf106), mRNA	Q3TT38	429	4e-135	Uncharacterized protein C6orf106 homolog	.	.	.	.	.	.	.	GO:0016236|macroautophagy;	GO:0005776|autophagosome;GO:0000407|pre-autophagosomal structure;	GO:0043130|ubiquitin binding;	.	.
gene3935	1.53124	1.35485	1.34409	1.64678	1.59772	2.00639	ZNF746	protein_coding	chrNC_030811.1:8165195-8187047:+	gi|803277889|ref|XP_011998616.1|	2865	0	PREDICTED: zinc finger protein 746 isoform X6 [Ovis aries musimon]	gi|78369229|ref|NM_001035341.1|	3142	0	Bos taurus zinc finger protein 746 (ZNF746), mRNA	Q3B7M4	1050	0	Zinc finger protein 746	.	.	.	.	.	.	.	GO:0045892|negative regulation of transcription, DNA-templated;GO:1901216|positive regulation of neuron death;GO:0006351|transcription, DNA-templated;	GO:0005737|cytoplasm;GO:0005634|nucleus;	GO:0046872|metal ion binding;GO:0044212|transcription regulatory region DNA binding;	K09228	KRAB; KRAB domain-containing zinc finger protein
gene16860	2.7535	2.37695	2.67746	3.56182	3.81514	4.97122	DDX55	protein_coding	chrNC_030824.1:19137474-19154687:+	gi|440898317|gb|ELR49842.1|	2964	0	ATP-dependent RNA helicase DDX55, partial [Bos mutus]	gi|548500689|ref|XM_005691355.1|	2395	0	PREDICTED: Capra hircus DEAD (Asp-Glu-Ala-Asp) box polypeptide 55 (DDX55), mRNA	Q2NL08	1118	0	ATP-dependent RNA helicase DDX55	.	.	.	.	.	.	.	GO:0010501|RNA secondary structure unwinding;	.	GO:0005524|ATP binding;GO:0004004|ATP-dependent RNA helicase activity;GO:0003723|RNA binding;	K14809	DDX55, SPB4; ATP-dependent RNA helicase DDX55/SPB4 [EC:3.6.4.13]
gene16861	8.22916	7.58074	8.18932	9.68618	9.51676	11.6093	EIF2B1	protein_coding	chrNC_030824.1:19154586-19166020:-	gi|548500692|ref|XP_005691413.1|	1465	0	PREDICTED: translation initiation factor eIF-2B subunit alpha isoform X1 [Capra hircus]	gi|548500693|ref|XM_005691357.1|	2017	0	PREDICTED: Capra hircus eukaryotic translation initiation factor 2B, subunit 1 alpha, 26kDa (EIF2B1), transcript variant X2, mRNA	Q0IIF2	566	0	Translation initiation factor eIF-2B subunit alpha	SPCC11E10.07c	213	2e-61	COG1184	.	.	.	GO:0051716|cellular response to stimulus;GO:0014003|oligodendrocyte development;GO:0006446|regulation of translational initiation;	GO:0005851|eukaryotic translation initiation factor 2B complex;GO:0005886|plasma membrane;	GO:0005085|guanyl-nucleotide exchange factor activity;GO:0003743|translation initiation factor activity;	K03239	EIF2B1; translation initiation factor eIF-2B subunit alpha
gene16862	6.78147	5.97661	8.25431	7.02632	6.00152	6.86334	GTF2H3	protein_coding	chrNC_030824.1:19166079-19187252:+	gi|548500671|ref|XP_005691408.1|	1609	0	PREDICTED: general transcription factor IIH subunit 3 isoform X1 [Capra hircus]	gi|548500675|ref|XM_005691352.1|	2294	0	PREDICTED: Capra hircus general transcription factor IIH, polypeptide 3, 34kDa (GTF2H3), transcript variant X2, mRNA	Q05B56	538	0	General transcription factor IIH subunit 3	SPBC30B4.07c	198	4e-56	COG5242	.	.	.	GO:0006289|nucleotide-excision repair;GO:0070816|phosphorylation of RNA polymerase II C-terminal domain;GO:0006366|transcription from RNA polymerase II promoter;	GO:0000439|core TFIIH complex;GO:0005675|holo TFIIH complex;	GO:0003684|damaged DNA binding;GO:0046872|metal ion binding;GO:0008135|translation factor activity, RNA binding;	K03143	TFIIH3, GTF2H3, TFB4; transcription initiation factor TFIIH subunit 3
gene16863	1.43234	1.07729	1.17321	1.51981	3.23795	1.93992	TCTN2	protein_coding	chrNC_030824.1:19188434-19217131:+	gi|548500661|ref|XP_005691406.1|	3564	0	PREDICTED: tectonic-2 isoform X1 [Capra hircus]	gi|548500660|ref|XM_005691349.1|	2292	0	PREDICTED: Capra hircus tectonic family member 2 (TCTN2), transcript variant X1, mRNA	Q96GX1	1076	0	Tectonic-2	.	.	.	.	.	.	.	GO:0042384|cilium assembly;GO:0060271|cilium morphogenesis;GO:0007224|smoothened signaling pathway;	GO:0060170|ciliary membrane;GO:0005737|cytoplasm;GO:0005856|cytoskeleton;GO:0016021|integral component of membrane;GO:0036038|TCTN-B9D complex;	.	K19361	TCTN2; tectonic-2
gene16864	1.89856	2.2523	2.03732	2.30701	2.6066	2.59586	ATP6V0A2	protein_coding	chrNC_030824.1:19221883-19265894:+	gi|803210708|ref|XP_011965772.1|	4306	0	PREDICTED: V-type proton ATPase 116 kDa subunit a isoform 2 isoform X2 [Ovis aries musimon]	gi|548500655|ref|XM_005691348.1|	5259	0	PREDICTED: Capra hircus ATPase, H+ transporting, lysosomal V0 subunit a2 (ATP6V0A2), mRNA	O97681	1656	0	V-type proton ATPase 116 kDa subunit a isoform 2	YOR270c	507	3e-156	COG1269	.	.	.	GO:0015991|ATP hydrolysis coupled proton transport;GO:0015986|ATP synthesis coupled proton transport;GO:0007035|vacuolar acidification;GO:0070072|vacuolar proton-transporting V-type ATPase complex assembly;	GO:0001669|acrosomal vesicle;GO:0010008|endosome membrane;GO:0005925|focal adhesion;GO:0016021|integral component of membrane;GO:0005765|lysosomal membrane;GO:0005886|plasma membrane;GO:0016471|vacuolar proton-transporting V-type ATPase complex;GO:0000220|vacuolar proton-transporting V-type ATPase, V0 domain;	GO:0051117|ATPase binding;GO:0046961|proton-transporting ATPase activity, rotational mechanism;	K02154	ATPeV0A, ATP6N; V-type H+-transporting ATPase subunit a
gene16865	0.011373	0.0299985	0.0257728	0.0883769	0.0103588	0.0213078	DNAH10	protein_coding	chrNC_030824.1:19266365-19425281:+	gi|548500650|ref|XP_005691404.1|	23573	0	PREDICTED: dynein heavy chain 10, axonemal [Capra hircus]	gi|548500649|ref|XM_005691347.1|	13705	0	PREDICTED: Capra hircus dynein, axonemal, heavy chain 10 (DNAH10), mRNA	Q8IVF4	8218	0	Dynein heavy chain 10, axonemal	YKR054c	416	6e-115	COG5245	.	.	.	GO:0007018|microtubule-based movement;	GO:0005929|cilium;GO:0005737|cytoplasm;GO:0030286|dynein complex;GO:0005874|microtubule;	GO:0005524|ATP binding;GO:0016887|ATPase activity;GO:0003777|microtubule motor activity;	K10408	DNAH; dynein heavy chain, axonemal
gene16867	1.67106	2.35567	2.5538	1.55969	1.74847	1.44898	CCDC92	protein_coding	chrNC_030824.1:19426321-19466820:-	gi|803171978|ref|XP_004017366.2|	1582	0	PREDICTED: coiled-coil domain-containing protein 92 isoform X1 [Ovis aries]	gi|594064749|ref|XM_006056317.1|	1533	0	PREDICTED: Bubalus bubalis coiled-coil domain containing 92 (CCDC92), transcript variant X1, mRNA	Q53HC0	551	0	Coiled-coil domain-containing protein 92	.	.	.	.	.	.	.	.	GO:0005814|centriole;	.	K16452	CCDC92; coiled-coil domain-containing protein 92
gene16868	0.234642	0.550149	0.283592	0.486229	0.0712395	0.293076	LOC102179223	protein_coding	chrNC_030824.1:19459530-19460040:-	gi|545222269|ref|XP_005612011.1|	472	2e-57	PREDICTED: ubiquitin-like protein 5 isoform X2 [Equus caballus]	gi|548500644|ref|XM_005691346.1|	511	0	PREDICTED: Capra hircus ubiquitin-like protein 5-like (LOC102179223), mRNA	Q791B0	150	1e-45	Ubiquitin-like protein 5	.	.	.	.	.	.	.	.	GO:0005737|cytoplasm;	.	.	.
gene16869	13.8975	12.165	14.1214	15.5301	14.7666	16.6714	ZNF664	protein_coding	chrNC_030824.1:19466915-19502872:+	gi|548500640|ref|XP_005691402.1|	1517	0	PREDICTED: zinc finger protein 664 [Capra hircus]	gi|594064743|ref|XM_006056314.1|	3781	0	PREDICTED: Bubalus bubalis zinc finger protein 664 (ZNF664), transcript variant X1, mRNA	Q8N3J9	536	8e-178	Zinc finger protein 664	.	.	.	.	.	.	.	GO:0006355|regulation of transcription, DNA-templated;GO:0006351|transcription, DNA-templated;	GO:0005634|nucleus;	GO:0046872|metal ion binding;GO:0000978|RNA polymerase II core promoter proximal region sequence-specific DNA binding;	.	.
gene17441	6.38923	5.12915	7.80604	9.85792	10.4055	10.9296	NUDT21	protein_coding	chrNC_030825.1:25562650-25576186:+	gi|5901926|ref|NP_008937.1|	1212	1e-164	cleavage and polyadenylation specificity factor subunit 5 [Homo sapiens]	gi|548502861|ref|XM_005691995.1|	1100	0	PREDICTED: Capra hircus nudix (nucleoside diphosphate linked moiety X)-type motif 21 (NUDT21), mRNA	Q5RAI8	471	4e-166	Cleavage and polyadenylation specificity factor subunit 5	.	.	.	.	.	.	.	GO:0006378|mRNA polyadenylation;GO:0006397|mRNA processing;GO:0051262|protein tetramerization;	GO:0005813|centrosome;GO:0005849|mRNA cleavage factor complex;GO:0042382|paraspeckles;	GO:0017091|AU-rich element binding;GO:0016787|hydrolase activity;GO:0003729|mRNA binding;	K14397	NUDT21, CPSF5, CFIM25; cleavage and polyadenylation specificity factor subunit 5
gene17440	0.935245	1.17472	0.588243	1.08767	0.799692	1.12643	LOC108633173	pseudogene	chrNC_030825.1:25558830-25560923:-	gi|556781044|ref|XP_005985544.1|	881	3e-111	PREDICTED: protein tyrosine phosphatase type IVA 1-like isoform X1 [Pantholops hodgsonii]	gi|556781043|ref|XM_005985482.1|	1801	0	PREDICTED: Pantholops hodgsonii protein tyrosine phosphatase type IVA 1-like (LOC102331208), transcript variant X1, mRNA	Q78EG7	337	5e-110	Protein tyrosine phosphatase type IVA 1	DR2161	56.2	3e-08	COG2453	.	.	.	GO:0007049|cell cycle;GO:0007275|multicellular organismal development;GO:0030335|positive regulation of cell migration;	GO:0005737|cytoplasm;GO:0005769|early endosome;GO:0005783|endoplasmic reticulum;GO:0005634|nucleus;GO:0005886|plasma membrane;GO:0005819|spindle;	GO:0004725|protein tyrosine phosphatase activity;GO:0008138|protein tyrosine/serine/threonine phosphatase activity;	K18041	PTP4A; protein tyrosine phosphatase type IVA [EC:3.1.3.48]
gene17443	0.118978	0.112656	0.0705164	0.128015	0.0666881	0.0900218	GNAO1	protein_coding	chrNC_030825.1:25631732-25810789:-	gi|148679159|gb|EDL11106.1|	2111	0	guanine nucleotide binding protein, alpha o, isoform CRA_a, partial [Mus musculus]	gi|594059151|ref|XM_006053659.1|	4551	0	PREDICTED: Bubalus bubalis guanine nucleotide binding protein (G protein), alpha activating activity polypeptide O (GNAO1), transcript variant X3, mRNA	P08239	736	0	Guanine nucleotide-binding protein G(o) subunit alpha	.	.	.	.	.	.	.	GO:0007188|adenylate cyclase-modulating G-protein coupled receptor signaling pathway;	.	GO:0005525|GTP binding;GO:0003924|GTPase activity;GO:0046872|metal ion binding;GO:0004871|signal transducer activity;	K04534	GNAO, G-ALPHA-O; guanine nucleotide-binding protein G(o) subunit alpha
gene17442	33.9429	28.802	31.2397	22.0764	31.3499	30.9151	AMFR	protein_coding	chrNC_030825.1:25584218-25629448:+	gi|803241887|ref|XP_011981046.1|	3271	0	PREDICTED: E3 ubiquitin-protein ligase AMFR isoform X2 [Ovis aries musimon]	gi|594059155|ref|XM_006053661.1|	3133	0	PREDICTED: Bubalus bubalis autocrine motility factor receptor, E3 ubiquitin protein ligase (AMFR), mRNA	Q9R049	1169	0	E3 ubiquitin-protein ligase AMFR	SPBC17D11.02c	96.3	2e-19	COG5243	.	.	.	GO:0007568|aging;GO:0009987|cellular process;GO:0030968|endoplasmic reticulum unfolded protein response;GO:0030433|ER-associated ubiquitin-dependent protein catabolic process;GO:0007611|learning or memory;GO:0032092|positive regulation of protein binding;GO:0051865|protein autoubiquitination;GO:0070936|protein K48-linked ubiquitination;GO:0051259|protein oligomerization;GO:0000209|protein polyubi…	GO:0030425|dendrite;GO:0036513|Derlin-1 retrotranslocation complex;GO:0005789|endoplasmic reticulum membrane;GO:0030426|growth cone;GO:0000838|Hrd1p ubiquitin ligase ERAD-M complex;GO:0030176|integral component of endoplasmic reticulum membrane;GO:0005887|integral component of plasma membrane;GO:0016020|membrane;GO:0043025|neuronal cell body;GO:0005634|nucleus;GO:0048471|perinuclear region of cyt…	GO:1904288|BAT3 complex binding;GO:0051087|chaperone binding;GO:0016874|ligase activity;GO:0000166|nucleotide binding;GO:0030674|protein binding, bridging;GO:0004872|receptor activity;GO:0061630|ubiquitin protein ligase activity;GO:1904264|ubiquitin protein ligase activity involved in ERAD pathway;GO:0004842|ubiquitin-protein transferase activity;GO:1990381|ubiquitin-specific protease binding;GO:…	K10636	AMFR, GP78; autocrine motility factor receptor [EC:2.3.2.27]
gene17445	1.73679	1.50843	2.03511	0.987531	3.35675	1.68651	LOC102188340	protein_coding	chrNC_030825.1:26107308-26134342:+	gi|556764854|ref|XP_005977694.1|	2829	0	PREDICTED: liver carboxylesterase-like [Pantholops hodgsonii]	gi|556764853|ref|XM_005977632.1|	1715	0	PREDICTED: Pantholops hodgsonii liver carboxylesterase-like (LOC102342275), mRNA	Q29550	896	0	Liver carboxylesterase	DR2626	243	7e-71	COG2272	.	.	.	.	GO:0005788|endoplasmic reticulum lumen;	GO:0052689|carboxylic ester hydrolase activity;	K01044	CES1; carboxylesterase 1 [EC:3.1.1.1]
gene17444	0	0	0	0.0239229	0	0	CES5A	protein_coding	chrNC_030825.1:26052029-26078928:+	gi|548502852|ref|XP_005692047.1|	2877	0	PREDICTED: carboxylesterase 5A isoform X1 [Capra hircus]	gi|548502851|ref|XM_005691990.1|	1725	0	PREDICTED: Capra hircus carboxylesterase 5A (CES5A), transcript variant X1, mRNA	Q6AW47	901	0	Carboxylesterase 5A	BS_pnbA	239	2e-70	COG2272	.	.	.	.	GO:0005615|extracellular space;	GO:0052689|carboxylic ester hydrolase activity;	K15743	CES3_5; carboxylesterase 3/5 [EC:3.1.1.1]
gene17447	9.89793	7.07643	7.05978	6.24301	7.17276	7.99976	NUP93	protein_coding	chrNC_030825.1:26158431-26262117:+	gi|426242395|ref|XP_004015058.1|	4207	0	PREDICTED: nuclear pore complex protein Nup93 isoform X1 [Ovis aries]	gi|548502882|ref|XM_005692005.1|	2629	0	PREDICTED: Capra hircus nucleoporin 93kDa (NUP93), transcript variant X1, mRNA	A5PJZ5	1478	0	Nuclear pore complex protein Nup93	.	.	.	.	.	.	.	GO:0072015|glomerular visceral epithelial cell development;GO:0090521|glomerular visceral epithelial cell migration;GO:0098779|mitophagy in response to mitochondrial depolarization;GO:1903206|negative regulation of hydrogen peroxide-induced cell death;GO:0006998|nuclear envelope organization;GO:0051292|nuclear pore complex assembly;GO:0016973|poly(A)+ mRNA export from nucleus;GO:0002230|positive …	GO:0005635|nuclear envelope;GO:0031965|nuclear membrane;GO:0034399|nuclear periphery;GO:0005643|nuclear pore;	GO:0017056|structural constituent of nuclear pore;	K14309	NUP93, NIC96; nuclear pore complex protein Nup93
gene17449	47.4372	55.8622	60.209	51.5848	58.1598	48.3849	HERPUD1	protein_coding	chrNC_030825.1:26328179-26340158:+	gi|426242407|ref|XP_004015064.1|	1567	0	PREDICTED: homocysteine-responsive endoplasmic reticulum-resident ubiquitin-like domain member 1 protein [Ovis aries]	gi|556764869|ref|XM_005977640.1|	1750	0	PREDICTED: Pantholops hodgsonii homocysteine-inducible, endoplasmic reticulum stress-inducible, ubiquitin-like domain member 1 (HERPUD1), transcript variant X1, mRNA	Q15011	530	0	Homocysteine-responsive endoplasmic reticulum-resident ubiquitin-like domain member 1 protein	.	.	.	.	.	.	.	GO:0032469|endoplasmic reticulum calcium ion homeostasis;GO:0043154|negative regulation of cysteine-type endopeptidase activity involved in apoptotic process;GO:1902236|negative regulation of endoplasmic reticulum stress-induced intrinsic apoptotic signaling pathway;GO:2001243|negative regulation of intrinsic apoptotic signaling pathway;GO:0036499|PERK-mediated unfolded protein response;GO:190307…	GO:0034704|calcium channel complex;GO:0005783|endoplasmic reticulum;GO:0005789|endoplasmic reticulum membrane;GO:1990037|Lewy body core;GO:0016020|membrane;	GO:0044325|ion channel binding;	K14027	HERPUD1, HERP; homocysteine-responsive endoplasmic reticulum-resident ubiquitin-like domain member 1 protein
gene26855	4.45098	2.66705	3.35759	3.6325	3.52649	6.83982	MOSPD1	protein_coding	chrNW_017189517.1:10638690-10662600:+	gi|84000261|ref|NP_001033226.1|	1036	8e-132	motile sperm domain-containing protein 1 [Bos taurus]	gi|548529580|ref|XM_005700302.1|	2613	0	PREDICTED: Capra hircus motile sperm domain containing 1 (MOSPD1), mRNA	Q2T9W7	403	3e-133	Motile sperm domain-containing protein 1	.	.	.	.	.	.	.	GO:0000122|negative regulation of transcription from RNA polymerase II promoter;GO:0045944|positive regulation of transcription from RNA polymerase II promoter;	GO:0016021|integral component of membrane;GO:0005634|nucleus;GO:0048471|perinuclear region of cytoplasm;	.	.	.
gene780	2.91411	3.08357	2.82582	2.29083	3.3564	3.4044	PLOD2	protein_coding	chrNC_030808.1:121922039-122040897:+	gi|426218186|ref|XP_004003330.1|	3889	0	PREDICTED: procollagen-lysine,2-oxoglutarate 5-dioxygenase 2 isoform X4 [Ovis aries]	gi|155372022|ref|NM_001101149.1|	3548	0	Bos taurus procollagen-lysine, 2-oxoglutarate 5-dioxygenase 2 (PLOD2), mRNA	O00469	1393	0	Procollagen-lysine,2-oxoglutarate 5-dioxygenase 2	.	.	.	.	.	.	.	GO:0006464|cellular protein modification process;GO:0001666|response to hypoxia;	GO:0005783|endoplasmic reticulum;GO:0005789|endoplasmic reticulum membrane;GO:0070062|extracellular exosome;GO:0030867|rough endoplasmic reticulum membrane;	GO:0005506|iron ion binding;GO:0031418|L-ascorbic acid binding;GO:0008475|procollagen-lysine 5-dioxygenase activity;	K13645	PLOD2; procollagen-lysine,2-oxoglutarate 5-dioxygenase 2 [EC:1.14.11.4]
gene20728	7.30481	5.64415	5.52908	6.80406	9.6217	13.3519	WHAMM	protein_coding	chrNC_030828.1:22374013-22392859:+	gi|803257833|ref|XP_011988787.1|	3448	0	PREDICTED: LOW QUALITY PROTEIN: WASP homolog-associated protein with actin, membranes and microtubules isoform X2 [Ovis aries musimon]	gi|300794908|ref|NM_001191456.1|	2643	0	Bos taurus WAS protein homolog associated with actin, golgi membranes and microtubules (WHAMM), mRNA	Q8TF30	1026	0	WASP homolog-associated protein with actin, membranes and microtubules	.	.	.	.	.	.	.	GO:0007015|actin filament organization;GO:0090527|actin filament reorganization;GO:0006888|ER to Golgi vesicle-mediated transport;GO:0048041|focal adhesion assembly;GO:0030032|lamellipodium assembly;GO:0097320|membrane tubulation;GO:0051127|positive regulation of actin nucleation;	GO:0005737|cytoplasm;GO:0030659|cytoplasmic vesicle membrane;GO:0033116|endoplasmic reticulum-Golgi intermediate compartment membrane;GO:0000139|Golgi membrane;GO:0005874|microtubule;	GO:0071933|Arp2/3 complex binding;GO:0017049|GTP-Rho binding;GO:0008017|microtubule binding;	.	.
gene20729	35.8536	39.5061	54.8576	48.8879	41.6362	32.9058	HOMER2	protein_coding	chrNC_030828.1:22406797-22532973:-	gi|115495969|ref|NP_001068935.1|	1697	0	homer protein homolog 2 [Bos taurus]	gi|402744222|ref|NM_001075467.2|	1753	0	Bos taurus homer homolog 2 (Drosophila) (HOMER2), mRNA	Q9NSB8	630	0	Homer protein homolog 2	.	.	.	.	.	.	.	GO:0048148|behavioral response to cocaine;GO:0035584|calcium-mediated signaling using intracellular calcium source;GO:0048875|chemical homeostasis within a tissue;GO:0007216|G-protein coupled glutamate receptor signaling pathway;GO:0008277|regulation of G-protein coupled receptor protein signaling pathway;GO:0007605|sensory perception of sound;	GO:0045177|apical part of cell;GO:0030054|cell junction;GO:0005737|cytoplasm;GO:0030425|dendrite;GO:0043025|neuronal cell body;GO:0005730|nucleolus;GO:0005634|nucleus;GO:0005886|plasma membrane;GO:0014069|postsynaptic density;GO:0045211|postsynaptic membrane;GO:0032426|stereocilium bundle tip;	GO:0035256|G-protein coupled glutamate receptor binding;	K15010	HOMER; homer
gene20722	3.73388	2.33747	2.78892	1.14513	1.44199	1.70693	LOC108638509	pseudogene	chrNC_030828.1:21999360-22000697:+	gi|741915310|ref|XP_010799924.1|	330	2e-32	PREDICTED: non-histone chromosomal protein HMG-14 isoform X1 [Bos taurus]	gi|555993862|ref|XM_005908625.1|	430	0	PREDICTED: Bos mutus high mobility group nucleosome binding domain 1 (HMGN1), mRNA	P02316	96.3	1e-22	Non-histone chromosomal protein HMG-14	.	.	.	.	.	.	.	.	GO:0000785|chromatin;GO:0005634|nucleus;	GO:0003677|DNA binding;	K11299	HMGN1; high-mobility group nucleosome-binding domain-containing protein 1
gene20723	432.066	461.334	636.098	659.204	649.939	747.256	RPS17	protein_coding	chrNC_030828.1:22130235-22133544:-	gi|594100882|ref|XP_006073535.1|	880	5e-118	PREDICTED: 40S ribosomal protein S17 [Bubalus bubalis]	gi|548512963|ref|XM_005695007.1|	548	0	PREDICTED: Capra hircus ribosomal protein S17-like (RPS17L), mRNA	Q6QAP7	277	2e-94	40S ribosomal protein S17	SPCC24B10.09	174	3e-54	COG1383	.	.	.	GO:0000028|ribosomal small subunit assembly;GO:0006412|translation;	GO:0022627|cytosolic small ribosomal subunit;	GO:0003735|structural constituent of ribosome;	K02962	RP-S17e, RPS17; small subunit ribosomal protein S17e
gene20721	40.1915	31.0965	30.2697	17.1834	34.9939	41.7994	PDE8A	protein_coding	chrNC_030828.1:21946778-22090137:+	gi|803257794|ref|XP_011988769.1|	4291	0	PREDICTED: high affinity cAMP-specific and IBMX-insensitive 3',5'-cyclic phosphodiesterase 8A isoform X2 [Ovis aries musimon]	gi|548512959|ref|XM_005695005.1|	2906	0	PREDICTED: Capra hircus phosphodiesterase 8A (PDE8A), transcript variant X2, mRNA	O60658	1390	0	High affinity cAMP-specific and IBMX-insensitive 3',5'-cyclic phosphodiesterase 8A	.	.	.	.	.	.	.	GO:0006198|cAMP catabolic process;GO:0009187|cyclic nucleotide metabolic process;GO:0006355|regulation of transcription, DNA-templated;GO:0007165|signal transduction;	GO:0005829|cytosol;GO:0070062|extracellular exosome;	GO:0004115|3',5'-cyclic-AMP phosphodiesterase activity;GO:0004114|3',5'-cyclic-nucleotide phosphodiesterase activity;GO:0046872|metal ion binding;	K18437	PDE8; high affinity cAMP-specific and IBMX-insensitive 3',5'-cyclic phosphodiesterase 8 [EC:3.1.4.53]
gene20727	50.292	48.4222	44.6741	49.7247	52.0452	42.5972	FSD2	protein_coding	chrNC_030828.1:22328655-22366319:-	gi|548512975|ref|XP_005695068.1|	3765	0	PREDICTED: fibronectin type III and SPRY domain-containing protein 2 isoform X1 [Capra hircus]	gi|548512974|ref|XM_005695011.1|	2929	0	PREDICTED: Capra hircus fibronectin type III and SPRY domain containing 2 (FSD2), transcript variant X1, mRNA	A1L4K1	1224	0	Fibronectin type III and SPRY domain-containing protein 2	.	.	.	.	.	.	.	GO:0008089|anterograde axon cargo transport;GO:0048490|anterograde synaptic vesicle transport;GO:0006886|intracellular protein transport;GO:0016192|vesicle-mediated transport;	GO:0030123|AP-3 adaptor complex;GO:1904115|axon cytoplasm;GO:0030131|clathrin adaptor complex;GO:0030665|clathrin-coated vesicle membrane;GO:0005737|cytoplasm;GO:0005794|Golgi apparatus;GO:0005654|nucleoplasm;GO:0005802|trans-Golgi network;	.	.	.
gene20724	0.599105	0.330338	0.230112	0.189377	0.517934	0.351956	CPEB1	protein_coding	chrNC_030828.1:22137133-22247025:-	gi|594100890|ref|XP_006073539.1|	3026	0	PREDICTED: cytoplasmic polyadenylation element-binding protein 1 isoform X4 [Bubalus bubalis]	gi|548512965|ref|XM_005695008.1|	2968	0	PREDICTED: Capra hircus cytoplasmic polyadenylation element binding protein 1 (CPEB1), transcript variant X1, mRNA	Q9BZB8	948	0	Cytoplasmic polyadenylation element-binding protein 1	.	.	.	.	.	.	.	GO:0071230|cellular response to amino acid stimulus;GO:0071456|cellular response to hypoxia;GO:0032869|cellular response to insulin stimulus;GO:0006397|mRNA processing;GO:2000766|negative regulation of cytoplasmic translation;	GO:0030054|cell junction;GO:0005737|cytoplasm;GO:0000932|cytoplasmic mRNA processing body;GO:0030425|dendrite;GO:1990124|messenger ribonucleoprotein complex;GO:0043005|neuron projection;GO:0005654|nucleoplasm;GO:0005634|nucleus;GO:0014069|postsynaptic density;GO:0045211|postsynaptic membrane;GO:0045202|synapse;	GO:0046872|metal ion binding;GO:0035925|mRNA 3'-UTR AU-rich region binding;GO:0003730|mRNA 3'-UTR binding;GO:0000166|nucleotide binding;GO:0043022|ribosome binding;GO:0008135|translation factor activity, RNA binding;GO:0000900|translation repressor activity, nucleic acid binding;	K02602	CPEB, ORB; cytoplasmic polyadenylation element-binding protein
gene9929	1.78946	0.84162	0.970669	0.894661	1.26252	1.38629	ARFGEF3	protein_coding	chrNC_030816.1:63071899-63250347:+	gi|803254112|ref|XP_011987012.1|	10717	0	PREDICTED: brefeldin A-inhibited guanine nucleotide-exchange protein 3 isoform X2 [Ovis aries musimon]	gi|594103457|ref|XM_006074676.1|	12397	0	PREDICTED: Bubalus bubalis KIAA1244 ortholog (KIAA1244), transcript variant X2, mRNA	Q5TH69	3810	0	Brefeldin A-inhibited guanine nucleotide-exchange protein 3	.	.	.	.	.	.	.	GO:0010923|negative regulation of phosphatase activity;GO:0032012|regulation of ARF protein signal transduction;	GO:0016021|integral component of membrane;GO:0030658|transport vesicle membrane;	GO:0005086|ARF guanyl-nucleotide exchange factor activity;	K17572	ARFGEF3, KEPI; brefeldin A-inhibited guanine nucleotide-exchange protein 3
gene6439	0.0788895	0.138725	0.160898	0.173693	0.0449092	0.00923773	MTTP	protein_coding	chrNC_030813.1:25248624-25303477:-	gi|548469859|ref|XP_005681436.1|	4752	0	PREDICTED: microsomal triglyceride transfer protein large subunit [Capra hircus]	gi|548469858|ref|XM_005681379.1|	4026	0	PREDICTED: Capra hircus microsomal triglyceride transfer protein (MTTP), mRNA	P55156	1786	0	Microsomal triglyceride transfer protein large subunit (Fragment)	.	.	.	.	.	.	.	GO:0015914|phospholipid transport;GO:0034377|plasma lipoprotein particle assembly;GO:0034197|triglyceride transport;	GO:0005783|endoplasmic reticulum;	GO:0008289|lipid binding;GO:0005548|phospholipid transporter activity;GO:0046982|protein heterodimerization activity;	.	.
gene1428	2.49553	1.70276	1.67301	2.9627	3.49236	3.54315	SP140	protein_coding	chrNC_030809.1:17416819-17496056:-	gi|548455097|ref|XP_005676716.1|	4021	0	PREDICTED: nuclear body protein SP140 isoform X4 [Capra hircus]	gi|548455096|ref|XM_005676659.1|	3029	0	PREDICTED: Capra hircus SP140 nuclear body protein (SP140), transcript variant X4, mRNA	Q13342	205	1e-53	Nuclear body protein SP140	.	.	.	.	.	.	.	GO:0006952|defense response;	GO:0005739|mitochondrion;GO:0005635|nuclear envelope;GO:0005730|nucleolus;GO:0005654|nucleoplasm;GO:0005634|nucleus;GO:0016605|PML body;	GO:0003677|DNA binding;GO:0003700|transcription factor activity, sequence-specific DNA binding;GO:0008270|zinc ion binding;	.	.
gene1427	0.23282	0.386662	0.25794	0.428846	0.282745	0.242333	LOC102175070	protein_coding	chrNC_030809.1:17380518-17405017:-	gi|803028677|ref|XP_012003654.1|	2016	0	PREDICTED: nuclear autoantigen Sp-100 isoform X1 [Ovis aries]	gi|548455106|ref|XM_005676664.1|	1485	0	PREDICTED: Capra hircus nuclear autoantigen Sp-100-like (LOC102175070), mRNA	P23497	240	2e-68	Nuclear autoantigen Sp-100	.	.	.	.	.	.	.	GO:0006978|DNA damage response, signal transduction by p53 class mediator resulting in transcription of p21 class mediator;GO:0006954|inflammatory response;GO:0060333|interferon-gamma-mediated signaling pathway;GO:0051271|negative regulation of cellular component movement;GO:0043392|negative regulation of DNA binding;GO:0010596|negative regulation of endothelial cell migration;GO:0046826|negative…	GO:0005737|cytoplasm;GO:0000784|nuclear chromosome, telomeric region;GO:0034399|nuclear periphery;GO:0005730|nucleolus;GO:0005654|nucleoplasm;GO:0005634|nucleus;GO:0016605|PML body;	GO:0070087|chromo shadow domain binding;GO:0003677|DNA binding;GO:0042802|identical protein binding;GO:0019900|kinase binding;GO:0019904|protein domain specific binding;GO:0042803|protein homodimerization activity;GO:0003713|transcription coactivator activity;GO:0003714|transcription corepressor activity;GO:0008134|transcription factor binding;	K15413	SP100; nuclear autoantigen Sp-100
gene1426	3.0956	2.21432	1.37924	2.4463	3.20187	3.04734	LOC102186814	protein_coding	chrNC_030809.1:17267787-17360966:-	gi|803273680|ref|XP_011996521.1|	3341	0	PREDICTED: nuclear body protein SP140-like protein isoform X10 [Ovis aries musimon]	gi|594045291|ref|XM_006047061.1|	2023	0	PREDICTED: Bubalus bubalis nuclear autoantigen Sp-100-like (LOC102398746), transcript variant X8, mRNA	P23497	330	5e-98	Nuclear autoantigen Sp-100	.	.	.	.	.	.	.	GO:0006978|DNA damage response, signal transduction by p53 class mediator resulting in transcription of p21 class mediator;GO:0006954|inflammatory response;GO:0060333|interferon-gamma-mediated signaling pathway;GO:0051271|negative regulation of cellular component movement;GO:0043392|negative regulation of DNA binding;GO:0010596|negative regulation of endothelial cell migration;GO:0046826|negative…	GO:0005737|cytoplasm;GO:0000784|nuclear chromosome, telomeric region;GO:0034399|nuclear periphery;GO:0005730|nucleolus;GO:0005654|nucleoplasm;GO:0005634|nucleus;GO:0016605|PML body;	GO:0070087|chromo shadow domain binding;GO:0003677|DNA binding;GO:0042802|identical protein binding;GO:0019900|kinase binding;GO:0019904|protein domain specific binding;GO:0042803|protein homodimerization activity;GO:0003713|transcription coactivator activity;GO:0003714|transcription corepressor activity;GO:0008134|transcription factor binding;	K15413	SP100; nuclear autoantigen Sp-100
gene1424	47.8738	35.3321	35.9565	32.1234	37.4794	49.0794	CAB39	protein_coding	chrNC_030809.1:17092152-17190120:-	gi|741917860|ref|XP_005202979.2|	1885	0	PREDICTED: calcium-binding protein 39 isoform X1 [Bos taurus]	gi|402692823|ref|NM_001046087.2|	3571	0	Bos taurus calcium binding protein 39 (CAB39), mRNA	Q9Y376	702	0	Calcium-binding protein 39	.	.	.	.	.	.	.	GO:0007050|cell cycle arrest;GO:0071476|cellular hypotonic response;GO:0035556|intracellular signal transduction;GO:1901380|negative regulation of potassium ion transmembrane transport;GO:1901017|negative regulation of potassium ion transmembrane transporter activity;GO:2000687|negative regulation of rubidium ion transmembrane transporter activity;GO:2000681|negative regulation of rubidium ion tr…	GO:0005829|cytosol;GO:0070062|extracellular exosome;GO:1902554|serine/threonine protein kinase complex;	GO:0019900|kinase binding;GO:0030295|protein kinase activator activity;GO:0043539|protein serine/threonine kinase activator activity;GO:0004674|protein serine/threonine kinase activity;	K08272	CAB39, MO25; calcium binding protein 39
gene1423	3.40893	4.55259	2.03777	3.39837	10.3554	6.36955	ITM2C	protein_coding	chrNC_030809.1:17046174-17060341:-	gi|196259783|ref|NP_001124503.1|	1184	1e-154	integral membrane protein 2C [Ovis aries]	gi|594051710|ref|XM_006050122.1|	1803	0	PREDICTED: Bubalus bubalis integral membrane protein 2C (ITM2C), transcript variant X1, mRNA	A2VDN0	459	1e-155	Integral membrane protein 2C	.	.	.	.	.	.	.	GO:0042985|negative regulation of amyloid precursor protein biosynthetic process;GO:0010977|negative regulation of neuron projection development;GO:0007399|nervous system development;GO:0030182|neuron differentiation;GO:2001238|positive regulation of extrinsic apoptotic signaling pathway;	GO:0070062|extracellular exosome;GO:0005794|Golgi apparatus;GO:0016021|integral component of membrane;GO:0005765|lysosomal membrane;GO:0005764|lysosome;GO:0048471|perinuclear region of cytoplasm;GO:0005886|plasma membrane;	GO:0005524|ATP binding;GO:0001540|beta-amyloid binding;	K18265	ITM2C, BRI3; integral membrane protein 2C
gene1422	0	0.0565419	0	0	0	0	GPR55	protein_coding	chrNC_030809.1:17012406-17013648:+	gi|548455764|ref|XP_005677012.1|	1730	0	PREDICTED: G-protein coupled receptor 55 [Capra hircus]	gi|594030911|ref|XM_006040256.1|	1090	0	PREDICTED: Bubalus bubalis G-protein coupled receptor 55-like (LOC102399886), mRNA	Q9Y2T6	479	2e-167	G-protein coupled receptor 55	.	.	.	.	.	.	.	GO:0007202|activation of phospholipase C activity;GO:0045453|bone resorption;GO:0007186|G-protein coupled receptor signaling pathway;GO:0045671|negative regulation of osteoclast differentiation;GO:0070374|positive regulation of ERK1 and ERK2 cascade;GO:0035025|positive regulation of Rho protein signal transduction;	GO:0005887|integral component of plasma membrane;GO:0005886|plasma membrane;	GO:0004949|cannabinoid receptor activity;GO:0004930|G-protein coupled receptor activity;	K08413	GPR55; G protein-coupled receptor 55
gene1420	0	0	0	0	0	0.0360698	LOC102187635	protein_coding	chrNC_030809.1:16906828-16930644:-	gi|803273717|ref|XP_011996541.1|	1292	5e-176	PREDICTED: spermatogenesis-associated protein 3 isoform X4 [Ovis aries musimon]	gi|548455765|ref|XM_005676956.1|	194	2e-95	PREDICTED: Capra hircus spermatogenesis associated 3 (SPATA3), mRNA	.	.	.	.	.	.	.	.	.	.	.	.	.	.	.	.
gene16718	114.603	123.564	63.6776	26.9098	50.4945	33.2219	ALDH2	protein_coding	chrNC_030824.1:8792817-8817830:+	gi|594057729|ref|XP_006053036.1|	2620	0	PREDICTED: aldehyde dehydrogenase, mitochondrial isoform X1 [Bubalus bubalis]	gi|556732753|ref|XR_318685.1|	1866	0	PREDICTED: Pantholops hodgsonii aldehyde dehydrogenase, mitochondrial-like (LOC102342304), misc_RNA	P20000	982	0	Aldehyde dehydrogenase, mitochondrial	SPAC9E9.09c	513	2e-174	COG1012	.	.	.	GO:0006068|ethanol catabolic process;	GO:0005759|mitochondrial matrix;	GO:0004029|aldehyde dehydrogenase (NAD) activity;	K00128	E1.2.1.3; aldehyde dehydrogenase (NAD+) [EC:1.2.1.3]
gene16716	0	0	0	0	0	0.512884	TRNAG-CCC	tRNA	chrNC_030824.1:8706808-8706880:-	.	.	.	.	gi|168830236|gb|EU316218.1|	64	1e-24	Capra hircus melanophilin (MLPH) gene, complete cds	.	.	.	.	.	.	.	.	.	.	.	.	.	.	.	.
gene16714	4.28774	4.63517	3.70827	3.85993	5.68523	5.8472	RAB35	protein_coding	chrNC_030824.1:8631716-8649432:+	gi|558146572|ref|XP_006119717.1|	895	2e-110	PREDICTED: ras-related protein Rab-35-like [Pelodiscus sinensis]	gi|556732810|ref|XM_005962004.1|	2439	0	PREDICTED: Pantholops hodgsonii RAB35, member RAS oncogene family (RAB35), mRNA	Q5U316	239	2e-78	Ras-related protein Rab-35	.	.	.	.	.	.	.	GO:0019882|antigen processing and presentation;GO:1990090|cellular response to nerve growth factor stimulus;GO:0000910|cytokinesis;GO:0032456|endocytic recycling;GO:0016197|endosomal transport;GO:0006888|ER to Golgi vesicle-mediated transport;GO:0031175|neuron projection development;GO:0048227|plasma membrane to endosome transport;GO:0036010|protein localization to endosome;GO:0015031|protein tra…	GO:0031253|cell projection membrane;GO:0045334|clathrin-coated endocytic vesicle;GO:0005905|coated pit;GO:0010008|endosome membrane;GO:0070062|extracellular exosome;GO:0045171|intercellular bridge;GO:0042470|melanosome;GO:0005739|mitochondrion;GO:0005886|plasma membrane;	GO:0019003|GDP binding;GO:0005525|GTP binding;GO:0003924|GTPase activity;GO:0005546|phosphatidylinositol-4,5-bisphosphate binding;	K07876	RAB35, RAB1C; Ras-related protein Rab-35
gene16715	0.0122112	0.0429463	0.044276	0.0253043	0.066734	0.0686352	BICDL1	protein_coding	chrNC_030824.1:8649933-8729591:-	gi|803214745|ref|XP_011967746.1|	2289	0	PREDICTED: bicaudal D-related protein 1 isoform X1 [Ovis aries musimon]	gi|594057724|ref|XM_006052973.1|	2467	0	PREDICTED: Bubalus bubalis coiled-coil domain containing 64 (CCDC64), mRNA	Q6ZP65	56.6	5e-07	BICD family-like cargo adapter 1	.	.	.	.	.	.	.	GO:0055107|Golgi to secretory granule transport;GO:0031175|neuron projection development;	GO:0005813|centrosome;GO:0005737|cytoplasm;	GO:0034452|dynactin binding;GO:0017137|Rab GTPase binding;	K16756	CCDC64; coiled-coil domain-containing protein 64
gene16713	0.0396896	0.0348965	0.107931	0.205613	0.108451	0.111541	LOC108637861	protein_coding	chrNC_030824.1:8621857-8631848:-	.	.	.	.	gi|594057884|ref|XM_006053049.1|	130	6e-60	PREDICTED: Bubalus bubalis ras-related protein Rab-26-like (LOC102394650), mRNA	.	.	.	.	.	.	.	.	.	.	.	.	.	.	.	.
gene16710	374.032	357.516	404.913	481.193	627.241	439.825	RPLP0	protein_coding	chrNC_030824.1:8561764-8565824:+	gi|695001328|gb|AIS76467.1|	1444	0	large ribosomal protein P0 [Capra hircus]	gi|556732745|ref|XM_005961973.1|	1071	0	PREDICTED: Pantholops hodgsonii ribosomal protein, large, P0 (RPLP0), transcript variant X1, mRNA	Q95140	558	0	60S acidic ribosomal protein P0	SPCC18.14c	293	1e-95	COG0244	.	.	.	GO:0002181|cytoplasmic translation;GO:0042254|ribosome biogenesis;	GO:0005737|cytoplasm;GO:0022625|cytosolic large ribosomal subunit;GO:0030529|ribonucleoprotein complex;GO:0005634|nucleus;GO:0030687|preribosome, large subunit precursor;	GO:0070180|large ribosomal subunit rRNA binding;GO:0003735|structural constituent of ribosome;	K02941	RP-LP0, RPLP0; large subunit ribosomal protein LP0
gene16711	8.31088	10.2081	7.98356	8.81769	12.2317	14.5102	GCN1	protein_coding	chrNC_030824.1:8567265-8621749:+	gi|803214758|ref|XP_011967753.1|	12860	0	PREDICTED: translational activator GCN1 isoform X2 [Ovis aries musimon]	gi|556732749|ref|XM_005961975.1|	8198	0	PREDICTED: Pantholops hodgsonii GCN1 general control of amino-acid synthesis 1-like 1 (yeast) (GCN1L1), mRNA	Q92616	4748	0	eIF-2-alpha kinase activator GCN1	.	.	.	.	.	.	.	GO:0034198|cellular response to amino acid starvation;GO:1990253|cellular response to leucine starvation;GO:0033674|positive regulation of kinase activity;GO:0036003|positive regulation of transcription from RNA polymerase II promoter in response to stress;GO:0006417|regulation of translation;	GO:0005913|cell-cell adherens junction;GO:0005737|cytoplasm;GO:0016020|membrane;GO:0005844|polysome;GO:0005840|ribosome;	GO:0098641|cadherin binding involved in cell-cell adhesion;GO:0044822|poly(A) RNA binding;GO:0019887|protein kinase regulator activity;GO:0043022|ribosome binding;GO:0008135|translation factor activity, RNA binding;	.	.
gene16501	3.95078	3.48226	3.82943	3.0802	5.06815	5.52401	KLHL12	protein_coding	chrNC_030823.1:78390728-78419395:+	gi|829950959|ref|XP_012599823.1|	3097	0	PREDICTED: kelch-like protein 12 isoform X1 [Microcebus murinus]	gi|548499775|ref|XM_005691124.1|	2393	0	PREDICTED: Capra hircus kelch-like family member 12 (KLHL12), transcript variant X2, mRNA	Q53G59	1142	0	Kelch-like protein 12	.	.	.	.	.	.	.	GO:0048208|COPII vesicle coating;GO:0006888|ER to Golgi vesicle-mediated transport;GO:0090090|negative regulation of canonical Wnt signaling pathway;GO:0006513|protein monoubiquitination;GO:0016055|Wnt signaling pathway;	GO:0031463|Cul3-RING ubiquitin ligase complex;GO:0005829|cytosol;GO:0030134|ER to Golgi transport vesicle;GO:0000139|Golgi membrane;GO:0043231|intracellular membrane-bounded organelle;GO:0005815|microtubule organizing center;	GO:0042802|identical protein binding;	K10450	KLHL12, C3IP1; kelch-like protein 12
[truncated: 17,746 more rows]
