# Supplementary material for: Integrated analysis of lncRNA and gene expression in longissimus dorsi muscle at two developmental stages of Hainan black goats
Source: PLoS One. 2022 Oct 31;17(10):e0276004. doi: 10.1371/journal.pone.0276004 (PMC9621442; doi:10.1371/journal.pone.0276004)
Supplement: S2 File — (XLSX) [file pone.0276004.s005.xlsx]

## Sheet: Sheet1
S2 file. The expressed knowm lncRNAs in at least one sample
name	Adult1	Adult2	Adult3	Kid1	Kid2	Kid3	GeneName	Biotype	Position	Description
gene9693	1.75458	1.30536	1.95749	3.81067	2.19742	3.66661	LOC108636723	lncRNA	chrNC_030816.1:26231295-26258911:-	--
gene17418	0.0351053	0.0462988	0.111376	0.200051	0.767397	2.02248	LOC102184183	lncRNA	chrNC_030825.1:24599750-24609228:-	--
gene14012	0.0599391	0.147562	0.0651989	0	0.0109188	0.0898392	LOC108637519	lncRNA	chrNC_030821.1:20461651-20466563:-	--
gene25525	0	0.0369514	0.0380955	0.348353	0.344512	0.511805	LOC106503731	lncRNA	chrNC_030836.1:25509643-25511272:-	--
gene1347	1.17744	0.517622	0.177883	0.406649	0.23832	1.04172	LOC108637416	lncRNA	chrNC_030809.1:14385537-14386279:-	--
gene28379	0.483108	0.47834	0.690412	1.07776	0.50742	0.460718	LOC108635136	lncRNA	chrNW_017207382.1:8465-18177:-	--
gene5359	1.0658	1.40563	1.93221	0.690174	1.69882	0.998413	LOC108636014	lncRNA	chrNC_030812.1:56570490-56575818:+	--
gene11693	0.378838	0.222059	0.686803	1.63548	1.78279	1.3604	LOC106502619	lncRNA	chrNC_030818.1:37908259-38107469:+	--
gene25423	0.765259	0.428173	0.283777	0.252283	0.348509	0.130341	LOC108634252	lncRNA	chrNC_030836.1:6787585-6791086:-	--
gene13630	0.51372	0	0.0931333	0.425815	0.093582	0.769985	LOC108637420	lncRNA	chrNC_030820.1:64454815-64455925:+	--
gene24080	0.275637	0.129253	0.0666278	0.0190393	0.200846	0.103284	LOC106504022	lncRNA	chrNC_030832.1:36857113-36859933:-	--
gene10734	0	0	0	0.0513141	0	0	LOC108636994	lncRNA	chrNC_030817.1:66146320-66148592:+	--
gene12994	0.172167	0.0216251	0.156063	0.0509667	0.291227	0.299524	LOC102169883	lncRNA	chrNC_030820.1:10794269-10798729:+	--
gene19458	7.10137	7.5901	9.61543	11.6115	5.55854	7.46315	LOC102171816	lncRNA	chrNC_030826.1:38193530-38197370:+	--
gene26408	0	0.0288275	0	0.0339708	0	0.0614282	LOC108634366	lncRNA	chrNW_017189516.1:20800856-20806453:+	--
gene2564	0	0	0.0591975	0	0.0594827	0	LOC102172782	lncRNA	chrNC_030810.1:22132906-22139169:-	--
gene2951	4.2643	2.57307	5.22969	3.89847	1.447	1.80153	LOC108635579	lncRNA	chrNC_030810.1:77071119-77092679:+	--
gene21310	0.00978155	0	0	0.0506736	0.0089093	0.00916312	LOC108633371	lncRNA	chrNC_030829.1:565277-571227:+	--
gene7903	0	0.0524489	0.0540729	0	0.108667	0.111763	LOC108636386	lncRNA	chrNC_030814.1:88537122-88559426:-	--
gene3813	0	0	0	0	0	0.060616	LOC108635817	lncRNA	chrNC_030811.1:571812-574385:+	--
gene23764	0.0209913	0.0184563	0.114167	0	0	0.0589924	LOC102173436	lncRNA	chrNC_030832.1:22387646-22412348:-	--
gene18336	1.35037	1.12562	1.17636	1.79887	1.40566	2.44784	LOC108638018	lncRNA	chrNC_030825.1:59403650-59444523:+	--
gene8155	0.0691328	0.18995	0.0156665	0.0895361	0.118065	0.15381	LOC106502300	lncRNA	chrNC_030814.1:95249260-95254367:+	--
gene6823	0	0	0	0.0392889	0.103615	0	LOC106502219	lncRNA	chrNC_030813.1:89520311-89547024:-	--
gene20953	0	0.0481381	0	0	0	0	LOC108638486	lncRNA	chrNC_030828.1:44403127-44404829:+	--
gene27849	0.0096307	0	0.00872985	0.0299353	0.0263157	0	LOC108634790	lncRNA	chrNW_017190051.1:115631-120264:+	--
gene20601	0.206018	0.316992	0.186747	0.213456	0.234558	2.07467	LOC106503350	lncRNA	chrNC_030828.1:13114697-13117438:-	--
gene3849	0.340631	0.399327	0.308769	0.588217	0.517094	1.27638	LOC108635818	lncRNA	chrNC_030811.1:6053521-6054427:-	--
gene20168	0	0	0	0	0.0292397	0	LOC108638392	lncRNA	chrNC_030827.1:4634588-4646409:+	--
gene17316	0	0.0261659	0	0.0616686	0	0.0557565	LOC102168756	lncRNA	chrNC_030825.1:14989221-14992014:+	--
gene14447	2.19142	1.19277	2.4594	1.40558	1.04553	2.15063	LOC106502817	lncRNA	chrNC_030821.1:81618666-81620154:+	--
gene5628	0.182084	0.480284	0	0.0943291	0.0829234	0	LOC106502127	lncRNA	chrNC_030812.1:73826608-73829345:+	--
gene12642	0	0.0313477	0.0646367	0	0.0974221	0.0667984	LOC102181790	lncRNA	chrNC_030819.1:35802017-35805950:+	--
gene4389	0.0880986	0.0258198	0	0.0304265	0.0267475	0.0550191	LOC102190196	lncRNA	chrNC_030811.1:53050085-53083862:+	--
gene4361	0.11133	0	0	0	0	0	LOC102171569	lncRNA	chrNC_030811.1:50502648-50510855:+	--
gene22898	0	0	0	0.111318	0.195717	0	LOC108633470	lncRNA	chrNC_030830.1:41511259-41512053:+	--
gene12720	0.249796	0.36605	0.264169	0.388223	0.720484	0.234003	LOC108637299	lncRNA	chrNC_030819.1:53662663-53667918:-	--
gene24628	0	0	0	0.0765443	0.134578	0.138412	LOC108634043	lncRNA	chrNC_030833.1:39605326-39721050:-	--
gene15789	0	0	0	0	0	0.0498542	LOC102170897	lncRNA	chrNC_030823.1:2704706-2707395:-	--
gene6708	0.0864472	0.0253358	0.182842	0.179137	0.0262461	0.161963	LOC102180384	lncRNA	chrNC_030813.1:72805381-72822790:+	--
gene18855	0.238137	0.139586	0.251839	0	0.144601	0.223081	LOC108638263	lncRNA	chrNC_030826.1:15331874-15333316:-	--
gene17681	0	0	0	0.137348	0	0.0620904	LOC102188164	lncRNA	chrNC_030825.1:45381807-45386063:-	--
gene8208	1.77533	1.23301	2.21782	1.76215	1.04631	1.29973	LOC102172137	lncRNA	chrNC_030814.1:96628992-96657344:+	--
gene14087	0.489397	0.502011	0.887237	0.676089	0.148585	0.305637	LOC106502867	lncRNA	chrNC_030821.1:36448624-36771736:+	--
gene5983	1.54912	1.08964	1.3106	0.85603	1.12879	1.64467	LOC106502143	lncRNA	chrNC_030812.1:102765897-102766501:-	--
gene6496	0.080095	0.140845	0.0726029	0.331948	0.40124	0.33764	LOC108636216	lncRNA	chrNC_030813.1:36833918-36837403:+	--
gene1054	20.8103	22.2428	32.9937	13.6222	19.361	5.1871	LOC108636717	lncRNA	chrNC_030808.1:152221576-152224490:-	--
gene15632	0.110103	0	0	0	0	0	LOC106502876	lncRNA	chrNC_030822.1:66096548-66101175:-	--
gene10459	2.31121	1.20474	1.88552	2.13809	1.96978	2.27334	LOC108636973	lncRNA	chrNC_030817.1:33640951-33643858:+	--
gene7316	1.43473	0.720836	0.464473	0.424723	0.840078	0.76801	LOC108636348	lncRNA	chrNC_030814.1:48616701-48647168:-	--
gene5930	0	0.0686343	0.141519	0	0.0711004	0	LOC108636063	lncRNA	chrNC_030812.1:101046227-101050945:-	--
gene7195	0.823063	0.453825	0.518458	0.968412	0.686137	0.940913	LOC102189670	lncRNA	chrNC_030814.1:29246005-29258699:-	--
gene24717	0	0.0601726	0	0	0	0	LOC108634100	lncRNA	chrNC_030834.1:6629020-6651847:-	--
gene14099	1.03759	0.545002	1.68563	1.94068	0.883697	0.959366	LOC106502861	lncRNA	chrNC_030821.1:37565973-37578551:+	--
gene21926	0.305261	0.373838	0.395296	0.48572	0.1986	0.520858	LOC108633355	lncRNA	chrNC_030829.1:59400621-59404786:-	--
gene2616	0	0	0.166187	0.379913	0	0.343491	LOC102182091	lncRNA	chrNC_030810.1:27611793-27619850:+	--
gene18654	0.353558	0.256798	0.50163	0.653011	0.574053	1.03681	LOC106503175	lncRNA	chrNC_030825.1:67129867-67139552:+	--
gene16347	34.3015	29.8194	31.8808	26.5674	15.5407	23.3117	LOC106503003	lncRNA	chrNC_030823.1:62008163-62074864:-	--
gene16476	0.039107	0.0343843	0.248143	0.040519	0.0356198	0	LOC108637795	lncRNA	chrNC_030823.1:76318875-76332732:+	--
gene24829	0.117713	0.124197	0.0640212	0.105701	0.171546	0.0661623	LOC108634080	lncRNA	chrNC_030834.1:18933549-18939629:+	--
gene10652	0.199339	0.116844	0.301154	0.275381	0.060521	0.0933678	LOC106502546	lncRNA	chrNC_030817.1:57753736-57759771:+	--
gene3152	0.156428	0.137537	0.0236327	0.283633	0.344324	0.354134	LOC108635590	lncRNA	chrNC_030810.1:95178707-95187359:-	--
gene17593	0.041503	0.145964	0	0.473017	0.0378021	0.0777581	LOC108637977	lncRNA	chrNC_030825.1:37010347-37021289:+	--
gene6525	38.6112	32.5923	78.99	52.1281	24.2931	18.6331	LOC106502188	lncRNA	chrNC_030813.1:43433849-43452681:+	--
gene21508	9.21351	6.81006	7.13564	3.98631	4.70316	7.51655	LOC102188361	lncRNA	chrNC_030829.1:21237549-21385040:+	--
gene14824	0	0	0	0.0613261	0.1213	0.0277234	LOC106502911	lncRNA	chrNC_030822.1:8899298-8903692:-	--
gene21162	0.90086	1.21708	0.876344	1.3887	1.8612	3.1492	LOC108638533	lncRNA	chrNC_030828.1:65063422-65089156:+	--
gene20514	0.0218521	0	0	0	0	0	LOC106503333	lncRNA	chrNC_030827.1:68607014-68619964:+	--
gene23021	0.0449577	0.0988211	0.122257	0.0698714	0.122846	0.147404	LOC102172314	lncRNA	chrNC_030831.1:21251302-21262263:+	--
gene21560	0.641678	0.241794	0.332375	0.189956	0.375723	1.03047	LOC106503438	lncRNA	chrNC_030829.1:36874458-36875455:-	--
gene19967	0.609525	1.42911	1.07871	2.28554	1.50689	1.63139	LOC102182441	lncRNA	chrNC_030826.1:54011282-54014017:+	--
gene25089	0.0258021	0.0453722	0	0.0267337	0.0470024	0.0241708	LOC102178601	lncRNA	chrNC_030835.1:9994311-10018749:+	--
gene26077	0.176691	0.103568	0.0854202	0.0610234	0.0965607	0.176554	LOC108634225	lncRNA	chrNC_030836.1:45939864-45943806:+	--
gene866	0	0	0	0.0603211	0	0	LOC108636920	lncRNA	chrNC_030808.1:134832499-134835147:+	--
gene5524	0.570099	0.318978	0.516772	0.796527	0.621541	0.768716	LOC108636018	lncRNA	chrNC_030812.1:64447394-64492455:-	--
gene28329	0.356852	0.188254	0.517555	0.0739473	0	0.133716	LOC108635094	lncRNA	chrNW_017203880.1:3338-18573:+	--
gene18372	0	0	0	0.306744	0	0.138669	LOC108638037	lncRNA	chrNC_030825.1:60715163-60715764:-	--
gene7169	1.57559	0.969719	2.11851	2.0678	0.837134	1.37757	LOC108636338	lncRNA	chrNC_030814.1:21955185-22123807:-	--
gene4560	2.4984	1.95397	2.12217	1.85728	1.02482	1.35844	LOC102186366	lncRNA	chrNC_030811.1:76991316-77006714:+	--
gene12936	0.973531	0.740293	1.12097	0.627018	0.814822	0.690147	LOC108637310	lncRNA	chrNC_030819.1:84753833-84757493:-	--
gene4817	0.182917	0.402068	0.165807	0.189522	0.583121	1.19947	LOC108636125	lncRNA	chrNC_030812.1:6571139-6641948:+	--
gene27272	0.119439	0.118142	0.0947337	0.0928139	0.38076	0.13986	LOC108634529	lncRNA	chrNW_017189556.1:12677-21956:-	--
gene8965	0.170456	0.220862	0.349684	0.148724	0.130742	0.176487	LOC102170604	lncRNA	chrNC_030815.1:48103346-48358321:-	--
gene1304	3.44288	5.10002	3.08692	3.99371	7.15797	5.04816	LOC102178778	lncRNA	chrNC_030809.1:11107729-11110933:-	--
gene17897	0.268238	0.982684	0.324196	0.972729	0.285038	1.00511	LOC106503122	lncRNA	chrNC_030825.1:50471109-50492246:-	--
gene23097	0	0.44482	0.343945	0.131046	0.230401	0.710896	LOC108633789	lncRNA	chrNC_030831.1:33424738-33435265:+	--
gene21813	0.193391	0	0.233735	0.133582	0.411006	0.120776	LOC108633380	lncRNA	chrNC_030829.1:52687586-52700506:+	--
gene27800	0	0	0	0.0844537	0	0	LOC106502730	lncRNA	chrNW_017189962.1:439372-443400:-	--
gene22860	0.147074	0.113149	0.0166646	0.0380961	0.0167449	0.0172219	LOC106503485	lncRNA	chrNC_030830.1:40730042-40734435:-	--
gene13696	0.0563318	0.173351	0.153188	0.321011	0.17958	0.369392	LOC106502792	lncRNA	chrNC_030820.1:69352199-69366533:-	--
gene6137	5.80172	5.47894	2.53212	3.78483	2.54432	5.03233	LOC108636074	lncRNA	chrNC_030812.1:110778889-110855788:-	--
gene11891	0	0.14402	0	0.424288	0	0	LOC108637112	lncRNA	chrNC_030818.1:63324184-63325423:-	--
gene16509	0.0206337	0	0.0187036	0	0.0375874	0.0386582	LOC102178170	lncRNA	chrNC_030823.1:78844348-78846530:-	--
gene2971	1.22134	0.629498	1.22163	1.65816	0.997353	1.10467	LOC102173353	lncRNA	chrNC_030810.1:78244487-78254721:+	--
gene17013	0	0.67026	0.394865	0	0	0.408071	LOC108637878	lncRNA	chrNC_030824.1:42104098-42147940:+	--
gene19780	0.681059	0.220615	0.487384	0.891346	0.555029	0.570842	LOC108638307	lncRNA	chrNC_030826.1:46525101-46526772:-	--
gene14121	0.0841419	0	0.152543	0	0.306555	0.0788221	LOC106502854	lncRNA	chrNC_030821.1:41473499-41487450:-	--
gene19443	0.622906	0.420314	1.05049	1.42588	0.936803	1.54702	LOC102169699	lncRNA	chrNC_030826.1:37574201-37579521:-	--
gene485	14.7274	11.596	8.87813	15.1288	9.70066	12.8428	LOC108635834	lncRNA	chrNC_030808.1:80963190-80977022:+	--
gene25969	0.0502419	0	0	0.0260279	0.0228808	0.0235327	LOC102169263	lncRNA	chrNC_030836.1:44154996-44159072:+	--
gene11860	0.926536	0.51841	0.648989	1.04726	0.690475	0.986315	LOC108637147	lncRNA	chrNC_030818.1:60066439-60069753:-	--
gene20467	63.6111	34.0992	39.4844	36.0355	74.2379	43.2931	FAM134B	lncRNA	chrNC_030827.1:56450873-56607068:+	--
gene6223	0.211095	0	0	0.145811	0.384543	0	LOC108636140	lncRNA	chrNC_030812.1:115287429-115288350:-	--
gene6432	17.6488	20.3478	26.767	11.5978	23.8311	48.8914	LOC108636275	lncRNA	chrNC_030813.1:24705326-24712135:-	--
gene7392	0.0262425	0.0576835	0.0713635	0.0271901	0	0.0122917	LOC106502358	lncRNA	chrNC_030814.1:56821661-56862628:-	--
gene21428	4.71129	11.2303	6.7855	12.8272	11.753	2.62353	LOC102171283	lncRNA	chrNC_030829.1:14646826-14648915:-	--
gene25009	1.73771	3.05572	1.22513	1.40035	1.40689	0.406962	LOC108634142	lncRNA	chrNC_030835.1:850843-857633:+	--
gene21612	0.742032	0.472443	0.324714	0.583246	0.839003	1.07863	LOC108633357	lncRNA	chrNC_030829.1:46964422-46968477:+	--
gene21588	0	0	0	0	0.0726615	0.0747315	LOC108633384	lncRNA	chrNC_030829.1:43217751-43223804:-	--
gene6019	0.0423832	0.0372649	0	0.0439135	0.50185	0.277925	LOC108636066	lncRNA	chrNC_030812.1:104707378-104735160:+	--
gene25108	0	0	0	0.546673	0.240286	0	LOC108634140	lncRNA	chrNC_030835.1:10980181-10991178:+	--
gene4871	0	0.0723061	0.14909	0.51124	0	0.308152	LOC102177307	lncRNA	chrNC_030812.1:21810173-21813562:+	--
gene21314	0	0	0.0528888	0	0.0531436	0	LOC106503403	lncRNA	chrNC_030829.1:900760-907194:+	--
gene8110	0.0352757	0.0155078	0.015988	0.0548241	0.016065	0.0330455	LOC108636397	lncRNA	chrNC_030814.1:94272035-94280149:+	--
gene1179	2.1403	3.72391	2.48661	1.5877	2.20114	1.59081	LUZP1	lncRNA	chrNC_030809.1:6185376-6286457:-	--
gene10662	0.171167	0.225744	0.0775779	0	0.155903	0	LOC102187773	lncRNA	chrNC_030817.1:58842899-58952860:-	--
gene15887	1.39746	1.10583	1.01339	0.723959	0.509138	0.261822	LOC108637767	lncRNA	chrNC_030823.1:22065014-22065572:+	--
gene22626	0	0.0512256	0.0264059	0.12073	0	0	LOC108633557	lncRNA	chrNC_030830.1:24325198-24327481:-	--
gene13419	0	0	0	0.0157574	0.0969649	0.0427403	LOC108637401	lncRNA	chrNC_030820.1:53785455-53790295:+	--
gene12313	0.240949	0.423702	0.464123	0.374473	0.246896	0.169286	LOC102171346	lncRNA	chrNC_030818.1:99392758-99394868:+	--
gene5282	0.0546003	0.0480065	0.098986	0	0.34812	0.460334	LOC108636010	lncRNA	chrNC_030812.1:55063963-55068064:-	--
gene23636	0.0454175	0.239596	0.288184	0.282344	0.124102	0.042546	LOC108633870	lncRNA	chrNC_030832.1:12770879-12772356:-	--
gene11605	0.101119	0.0666808	0.114576	0.183348	0.0230255	0.0947261	LOC106502607	lncRNA	chrNC_030818.1:25024060-25033317:+	--
gene25927	0.0133939	0	0	0	0	0	LOC106503754	lncRNA	chrNC_030836.1:43313078-43320365:+	--
gene25039	0.315058	0.30669	0.530377	0.349751	0.420197	0.78001	LOC108634158	lncRNA	chrNC_030835.1:2936085-2940203:-	--
gene19963	0.624491	0.235318	0	0.369736	0.243773	0.33429	LOC108638193	lncRNA	chrNC_030826.1:53737769-53739148:-	--
gene20592	0.70709	0.621699	0.488342	1.43035	1.99345	1.38785	LOC102172201	lncRNA	chrNC_030828.1:9761681-9798803:-	--
gene22839	1.23611	0.652097	0.821685	1.87841	0.300234	1.62114	LOC106503482	lncRNA	chrNC_030830.1:39470661-39559617:+	--
gene19907	0.272196	0.558423	0.226173	0.0940079	0.268583	0.19124	LOC106503235	lncRNA	chrNC_030826.1:50622103-50625943:+	--
gene23105	49.923	36.8229	63.3512	215.319	62.7232	89.0741	LOC106503532	lncRNA	chrNC_030831.1:34784637-34790719:+	--
gene24215	0.209253	0.0367966	0	0.0433617	0.343069	0.0784094	LOC108633850	lncRNA	chrNC_030832.1:42435024-42438659:+	--
gene12297	0	0.0119162	0	0	0	0	LOC106502663	lncRNA	chrNC_030818.1:98759514-98765728:+	--
gene4424	0.658928	0.759153	2.43036	0.400215	0.269042	0.553413	LOC108635852	lncRNA	chrNC_030811.1:56285540-56297040:+	--
gene4533	2.16848	1.99701	2.12662	2.59542	1.54944	2.30282	LOC106502029	lncRNA	chrNC_030811.1:74098603-74136954:+	--
gene20765	0.488898	0.537321	0.221583	0.50655	0.111325	0.801479	LOC108638465	lncRNA	chrNC_030828.1:25726633-25727431:+	--
gene12841	1.43692	0.61078	0.974729	2.12968	2.08019	1.51545	LOC102188416	lncRNA	chrNC_030819.1:67109762-67147008:+	--
gene18503	0.0456249	0	0	0	0	0	LOC108638050	lncRNA	chrNC_030825.1:64002425-64007097:-	--
gene8923	1.25992	0.98468	2.09379	1.84933	0.988183	1.37697	LOC108636557	lncRNA	chrNC_030815.1:41839788-41860266:+	--
gene24719	0.334922	0.68711	1.01198	0.69403	0.305056	0.41833	LOC108634082	lncRNA	chrNC_030834.1:6947223-6974389:-	--
gene15275	0	0	0.119864	0.0342518	0.0301103	0.0309682	LOC108637673	lncRNA	chrNC_030822.1:35558164-35560691:-	--
gene5308	0.402936	0.303665	0.156534	0.457245	0.681581	0.395435	LOC102180828	lncRNA	chrNC_030812.1:55646847-55653260:-	--
gene17952	0.353586	1.12562	1.19363	1.08642	1.01059	0.765257	LOC108637987	lncRNA	chrNC_030825.1:51687310-51693326:-	--
gene19727	0.139502	0.0613277	0.0632266	0.144539	0	0.196024	LOC108638233	lncRNA	chrNC_030826.1:43994149-43996281:+	--
gene18957	0	0	0.0472962	0	0	0	LOC108638260	lncRNA	chrNC_030826.1:20668213-20670690:-	--
gene20096	1.4721	1.68262	2.73551	1.14394	3.4191	1.93063	LOC108638234	lncRNA	chrNC_030826.1:59774064-59779479:-	--
gene15913	0	0.118319	0	0	0	0.126062	LOC108637768	lncRNA	chrNC_030823.1:25259544-25261625:-	--
gene1409	1.43188	0.975696	1.50886	1.74321	2.03781	0.938947	LOC102176474	lncRNA	chrNC_030809.1:16452632-16459268:+	--
gene15925	0.440692	0.596112	0.39947	0.702468	0.741036	0.762148	LOC102186708	lncRNA	chrNC_030823.1:26104629-26115683:+	--
gene14845	0	0	0	0.112223	0	0	LOC102172373	lncRNA	chrNC_030822.1:16197665-16201498:+	--
gene24171	1.42529	2.50633	1.02281	1.90747	1.40637	1.16828	LOC108633888	lncRNA	chrNC_030832.1:39354087-39358242:+	--
gene24257	0.324735	0.065889	0.22643	0.207052	0.204769	0.304204	LOC102181650	lncRNA	chrNC_030833.1:917328-922013:+	--
gene15452	4.07138	2.20003	2.76022	4.5084	5.15303	4.52909	LOC106502886	lncRNA	chrNC_030822.1:49571665-49585386:+	--
gene24569	4.02772	3.75319	3.32332	0.9452	1.3326	2.37026	LOC108634021	lncRNA	chrNC_030833.1:34670104-34675401:-	--
gene6544	0	0.0894167	0	0	0.185259	0.476342	LOC102184606	lncRNA	chrNC_030813.1:45950094-45979458:+	--
gene6214	0.243317	0.190679	0.129457	0.219219	0.178259	0.193248	LOC106502157	lncRNA	chrNC_030812.1:114568525-114577154:-	--
gene18995	1.39162	0.685196	1.46328	1.84559	1.41963	1.82509	LOC108638262	lncRNA	chrNC_030826.1:22442630-22443603:+	--
gene4722	0	0	0	0	0	0.0728414	LOC106502008	lncRNA	chrNC_030811.1:110327643-110328265:-	--
gene25117	0.0667793	0.132108	0.287531	0.0345952	0.0912366	0.0781965	LOC106503703	lncRNA	chrNC_030835.1:14476785-14506415:-	--
gene19834	0.148302	0.195589	0.40329	0.691455	0.135078	0.138926	LOC108638231	lncRNA	chrNC_030826.1:49095080-49095874:+	--
gene14514	0	0.209796	0	0.123613	0.326001	0.279407	LOC106502931	lncRNA	chrNC_030822.1:629709-640243:-	--
gene9894	0	0	0.0172354	0.0591015	0.0432961	0.00890592	LOC108636731	lncRNA	chrNC_030816.1:58037466-58042614:+	--
gene7062	0.505916	0.177928	0.733749	0.838693	0.829444	1.13743	LOC106502243	lncRNA	chrNC_030813.1:117514355-117514855:+	--
gene22665	0	0	0	0	0.0994628	0	LOC108633443	lncRNA	chrNC_030830.1:28522972-28534944:+	--
gene3558	0.392938	0.59226	1.47561	1.68666	1.22708	0.42068	LOC102180713	lncRNA	chrNC_030810.1:107830672-107857300:+	--
gene24433	0.0422042	0.185537	0.153026	0.787105	0.576611	0.355823	LOC102188110	lncRNA	chrNC_030833.1:27070379-27078387:+	--
gene16581	14.4268	10.7786	12.9189	14.6703	16.361	22.442	LOC102169320	lncRNA	chrNC_030824.1:1473577-1486167:-	--
gene28196	1.47637	0.278159	0.621339	0.491681	1.20064	0.987876	LOC106503783	lncRNA	chrNW_017196818.1:22503-34904:+	--
gene26428	0.0594753	0.104586	0	0.308114	0.108343	0.278575	LOC106503836	lncRNA	chrNW_017189516.1:21601362-21619942:-	--
gene19019	0.104627	0.367966	0	0.108404	0	0	LOC108638230	lncRNA	chrNC_030826.1:23242425-23256924:+	--
gene1254	0.311758	0.109644	0.367375	0.290713	0.0283958	0.379662	LOC108637297	lncRNA	chrNC_030809.1:9582818-9584221:+	--
gene14294	0	0	0.0563435	0.64402	0.33969	1.4557	LOC102190616	lncRNA	chrNC_030821.1:65862202-65871462:+	--
gene22698	0	0	0	0	0.0108086	0.0222331	C23H6orf223	lncRNA	chrNC_030830.1:31307258-31312591:-	--
gene21275	0.086416	0.0759801	0.0783327	0.268608	0.31484	0.32381	LOC108638529	lncRNA	chrNC_030828.1:68823174-68826602:-	--
gene28395	0	0	0	0	0.171714	0.176606	LOC108635149	lncRNA	chrNW_017208625.1:6456-8480:-	--
gene23644	0.436802	0.672091	1.48479	0.905147	1.59141	0.716075	LOC106503608	lncRNA	chrNC_030832.1:13155035-13158074:-	--
gene4651	0.813086	0.628614	0.775153	0.62457	0.778887	0.827342	LOC102177684	lncRNA	chrNC_030811.1:96018632-96037095:+	--
gene18981	0.567279	0.226715	0.467469	0.320597	0.65761	0.386483	LOC108638261	lncRNA	chrNC_030826.1:21909076-21914643:+	--
gene13894	0.203915	0.17929	0.184841	0.35213	0.123821	0.636743	LOC108637509	lncRNA	chrNC_030821.1:5971465-5972141:-	--
gene19419	0.123451	0.0271357	0.27976	0.22384	0.365439	0.289116	LOC102189707	lncRNA	chrNC_030826.1:36872914-36884463:-	--
gene1263	0.188082	0.144697	0.277044	0.0730773	0.256965	0.0880953	TRNP1	lncRNA	chrNC_030809.1:9742674-9749154:+	--
gene6385	0	0	0	0	0	0.130002	LOC106502176	lncRNA	chrNC_030813.1:16439098-16442082:-	--
gene26874	0.319739	0	0.869493	0.662567	1.45614	0.599048	LOC108634463	lncRNA	chrNW_017189517.1:12069138-12075711:+	--
gene11370	0.273375	0.384578	0.396485	0.283245	0.373496	0.742664	LOC108637128	lncRNA	chrNC_030818.1:2276682-2288306:+	--
gene21810	0.141896	0.18714	0.0643116	0.0490065	0	0.132925	LOC102174884	lncRNA	chrNC_030829.1:52606995-52611433:-	--
gene5191	0.180521	0.0634883	0.294544	0.112223	0.197308	0.879361	LOC108636004	lncRNA	chrNC_030812.1:42745832-42767102:+	--
gene28459	0	0	0.120763	0	0	0	LOC108635202	lncRNA	chrNW_017211840.1:1212-16025:+	--
gene21443	0.797268	0.609554	0.439899	0.718308	0.505164	0.649445	LOC102173615	lncRNA	chrNC_030829.1:14960018-14966813:+	--
gene7332	0	0	0	0	0.0256362	0	LOC108636455	lncRNA	chrNC_030814.1:49397699-49417138:-	--
gene18361	0.620337	0.233752	0.32132	0.275458	1.13004	0.581116	LOC108638025	lncRNA	chrNC_030825.1:60243304-60258460:-	--
gene20104	0.0477223	0.0629387	0.0324438	0.0988907	0.0978002	0.0782339	LOC102170088	lncRNA	chrNC_030826.1:60784592-60853047:-	--
gene13077	0.16042	0.0805981	0.103867	0.118723	0.0208735	0.150277	LOC106502743	lncRNA	chrNC_030820.1:24446916-24469324:-	--
gene6816	0.109201	0	0.296958	0	0.0994628	0.102296	LOC108636281	lncRNA	chrNC_030813.1:89374512-89396309:-	--
gene18841	0.191232	0.112092	0.115563	0.132091	0.232239	0.119427	LOC108638250	lncRNA	chrNC_030826.1:14486297-14490004:+	--
gene16148	0.132155	0.149394	0.0855665	0.0782437	0.275132	0.300656	LOC108637780	lncRNA	chrNC_030823.1:47818252-47820754:-	--
gene21303	1.9584	1.40563	1.92013	2.85732	1.82017	2.69572	LOC102168308	lncRNA	chrNC_030829.1:122692-144859:+	--
gene1029	18.7094	21.7975	19.8996	10.9828	0.0527585	0.32557	LOC106502478	lncRNA	chrNC_030808.1:148833940-148856302:-	--
gene24754	15.6847	9.5297	15.7291	2.53754	2.7528	1.07391	LOC108634098	lncRNA	chrNC_030834.1:10020574-10022505:+	--
gene23282	0	0	1.40686	0	0.00923944	0.00950267	LOC108633791	lncRNA	chrNC_030831.1:58101679-58112337:-	--
gene10247	4.25423	0.787468	2.02963	3.36388	3.87487	3.77551	LOC102190882	lncRNA	chrNC_030817.1:15617331-15619024:+	--
gene8973	0.068018	0.15549	0.0616556	0.239611	0.297373	0.127435	LOC108633238	lncRNA	chrNC_030815.1:49039356-49096384:-	--
gene26928	0.0167438	0.0294435	0.0607103	0.052045	0	0	LOC108634479	lncRNA	chrNW_017189517.1:20041756-20044868:-	--
gene5809	1.50607	1.20833	1.36519	2.00908	2.09195	4.14438	LOC102175559	lncRNA	chrNC_030812.1:95750250-95753299:+	--
gene16632	0.114473	0.100649	0.148236	0.203325	0.02979	0.199152	LOC106503043	lncRNA	chrNC_030824.1:3818999-3822876:+	--
gene8715	0.151105	0	0.273942	0	0	0.141552	LOC108636608	lncRNA	chrNC_030815.1:11507398-11542949:+	--
gene22869	0	0	0	0.135476	0	0.061244	LOC106503484	lncRNA	chrNC_030830.1:40974307-40976291:-	--
gene21862	0.410408	0.235937	0.286168	0.57242	0.690112	0.76892	LOC108638623	lncRNA	chrNC_030829.1:55158472-55170691:-	--
gene27192	0.287535	0.505623	0.260639	1.04271	0.392842	0.471373	LOC102178988	lncRNA	chrNW_017189528.1:6612-34198:-	--
gene6330	1.52418	0.297803	0.307024	1.93015	0.462755	1.98308	LOC102169083	lncRNA	chrNC_030813.1:6549665-6572189:+	--
gene24075	0.825015	0.510455	0.886333	0.50655	0.83494	1.25947	LOC108633882	lncRNA	chrNC_030832.1:36825398-36826917:+	--
gene6306	0.141728	0.0415376	0.171295	0.391588	0.04303	0.265535	LOC106502168	lncRNA	chrNC_030813.1:3782181-3786882:+	--
gene28894	2.20737	2.31244	2.42661	3.64957	3.5719	4.70756	LOC108635557	lncRNA	chrNW_017219117.1:2139-14226:+	--
gene23049	0.367847	0.323425	0.0869841	0.712545	1.16537	1.03377	LOC108633811	lncRNA	chrNC_030831.1:24685936-24691588:-	--
gene14323	0.243818	0.131922	0.221011	0.272054	0.512483	0.702778	LOC102186225	lncRNA	chrNC_030821.1:69395631-69620204:+	--
gene14111	0	0	0	0	0	0.317292	LOC108637494	lncRNA	chrNC_030821.1:39751961-39822845:-	--
gene11918	0.336804	0	0	0.814251	0.409027	1.0517	LOC108637152	lncRNA	chrNC_030818.1:67338767-67422540:-	--
gene2481	0.286505	0.215919	0.222604	0.657309	0.596471	0.594294	LOC106501978	lncRNA	chrNC_030810.1:19351455-19376896:-	--
gene4411	0.132183	0.0845238	0.0980336	0.0747032	0.0547255	0.0562846	LOC108635851	lncRNA	chrNC_030811.1:54788963-54792720:+	--
gene19879	0	0	0	0.11654	0.0341495	0.421469	LOC108638232	lncRNA	chrNC_030826.1:50300070-50302481:-	--
gene17591	1.73669	1.50633	2.40391	2.18846	1.53907	1.86873	LOC102169124	lncRNA	chrNC_030825.1:36990101-36994819:+	--
gene5364	0.22904	0	0.0519038	0	0.0521539	0.214559	LOC108636015	lncRNA	chrNC_030812.1:56613321-56617883:+	--
gene11884	0.659678	0.580013	0.72169	1.36699	1.05667	0.937611	LOC108637150	lncRNA	chrNC_030818.1:62877204-62879698:+	--
gene4781	0.0170002	0.0149472	0.01541	0.0528419	0.0774211	0.143328	LOC108635861	lncRNA	chrNC_030811.1:120611385-120677267:-	--
gene18764	0.512723	0.329857	0.521442	0.881074	0.649247	1.12462	LOC108638243	lncRNA	chrNC_030826.1:10433322-10446944:+	--
gene3141	0.0861366	0	0	0	0	0	LOC108635588	lncRNA	chrNC_030810.1:94067424-94070199:-	--
gene21164	0.774432	0.325652	0.793555	1.67456	1.47208	2.77571	LOC106503383	lncRNA	chrNC_030828.1:65151223-65160262:+	--
gene20178	0.0262943	0	0.0238348	0	0	0	LOC106501764	lncRNA	chrNC_030827.1:5084012-5096468:+	--
gene20108	0.178426	0.156878	0.525642	1.01677	0.162515	0.626794	LOC108638199	lncRNA	chrNC_030826.1:60947381-60964548:-	--
gene18913	0.379738	0.918168	0.0860543	0.491811	0.605282	1.33398	LOC108638258	lncRNA	chrNC_030826.1:19649732-19652180:-	--
gene9792	0	0	0.0864651	0.197663	0	0.26807	LOC102191429	lncRNA	chrNC_030816.1:43957489-43984425:-	--
gene6536	0.414707	0.319047	0.375916	0.375971	0.141647	0.194244	LOC106502190	lncRNA	chrNC_030813.1:45346547-45347973:-	--
gene10354	0.243952	0	0	0.37914	0	0.19044	LOC102173854	lncRNA	chrNC_030817.1:23105518-23120485:+	--
gene23655	0.69493	0.595341	0.387647	0.0923104	0.389515	0.0667686	LOC108633921	lncRNA	chrNC_030832.1:13658884-13668077:+	--
gene1624	0	0	0	0	0.0180931	0	LOC108637783	lncRNA	chrNC_030809.1:41876212-41878596:+	--
gene2796	0.990183	1.13442	1.00636	1.55445	0.929216	1.01191	LOC108635570	lncRNA	chrNC_030810.1:54496447-54520353:+	--
gene23138	0.108411	0.0953186	0.131027	0.299533	0.427888	0.101557	LOC108633798	lncRNA	chrNC_030831.1:38011761-38024557:+	--
gene20432	0.197858	0.0695857	0.179351	0.492006	0.684816	0.815536	LOC106503317	lncRNA	chrNC_030827.1:41763822-41772113:-	--
gene19873	0.135726	0.0350987	0.0434225	0.148899	0.0290878	0.134624	LOC106503223	lncRNA	chrNC_030826.1:50239933-50245524:-	--
gene12611	0.133225	0	0	0.138035	0.121345	0.0624008	LOC106502721	lncRNA	chrNC_030819.1:20643775-20646814:+	--
gene6971	0	0.0278012	0	0.0327614	0.0288002	0.118483	LOC108636287	lncRNA	chrNC_030813.1:110271642-110282556:+	--
gene26063	0.02764	0	0.0250545	0.0572759	0	0	LOC108634198	lncRNA	chrNC_030836.1:45785543-45788070:-	--
gene21281	0	0	0	0.384617	0	0.23183	LOC102191230	lncRNA	chrNC_030828.1:69004580-69010519:-	--
gene16436	0	0	0	0	0	0.188143	LOC108637792	lncRNA	chrNC_030823.1:71732933-71734323:+	--
gene456	3.80642	4.33108	1.1163	1.97193	20.8019	1.46825	LOC108636846	lncRNA	chrNC_030808.1:79071177-79090033:+	--
gene26810	0.511674	0.149961	0.412277	1.41373	1.70884	1.22494	LOC108634449	lncRNA	chrNW_017189517.1:2759989-2768961:-	--
gene11189	0	0	0	0	0.0752136	0	LOC108636834	lncRNA	chrNC_030817.1:86130453-86146219:-	--
gene464	2.80593	2.34673	1.17868	1.41817	0.872684	2.24387	LOC102171192	lncRNA	chrNC_030808.1:79693141-79706102:-	--
gene410	0.62776	3.45888	1.85886	0.0867235	0.0762375	0.235228	LOC106502078	lncRNA	chrNC_030808.1:71796710-71801248:-	--
gene18104	6.62419	6.41055	5.64187	11.4236	6.47891	7.41314	LOC108638115	lncRNA	chrNC_030825.1:54677284-54682779:-	--
gene4996	0.542098	0.259981	0	0	0.179548	0	LOC108635998	lncRNA	chrNC_030812.1:27478844-27503131:-	--
gene28886	0	0	0	0	0	0.064776	LOC108635552	lncRNA	chrNW_017218737.1:2486-7057:+	--
gene21207	0.31388	0.153319	0.0632266	0.126472	0.127062	0.163353	LOC102169338	lncRNA	chrNC_030828.1:65748273-65752333:-	--
gene680	0	0	0.144338	0.164982	0.0725167	0.223748	LOC108636031	lncRNA	chrNC_030808.1:108398930-108406154:-	--
gene400	0.00851095	0.00748313	0.0154297	0.0264547	0	0.0159457	LOC108635601	lncRNA	chrNC_030808.1:71071562-71085250:-	--
gene27281	0.23136	0.10171	0.262148	0.119857	0.421457	0.162549	LOC108634530	lncRNA	chrNW_017189560.1:63544-64489:-	--
gene7240	0.236774	0.249816	0.128776	0.343452	0.129396	0	LOC106502345	lncRNA	chrNC_030814.1:39647169-39656117:-	--
gene22923	2.48896	1.87174	2.11105	1.9818	3.00324	3.1038	LOC102182078	lncRNA	chrNC_030830.1:45527792-45535870:+	--
gene17942	0.780647	0.897564	0.59876	0.444414	0.617272	0.297338	B3GNT8	lncRNA	chrNC_030825.1:51472134-51488453:-	--
gene13102	0.408276	0.278812	0.366492	0.694076	0.548777	0.675808	LOC102175415	lncRNA	chrNC_030820.1:27660327-27677490:+	--
gene12060	0	0	0.0148601	0	0	0.0614282	LOC108637157	lncRNA	chrNC_030818.1:78339006-78349701:-	--
gene17950	5.83669	18.0673	15.1499	13.8227	15.0542	21.9401	LOC108637984	lncRNA	chrNC_030825.1:51632517-51639758:-	--
gene5487	0.0724047	0	0	0	0	0	LOC108636130	lncRNA	chrNC_030812.1:60356885-60365981:+	--
gene19357	0.0717548	0.189268	0.0650428	0	0	0	LOC106503231	lncRNA	chrNC_030826.1:34702981-34708025:-	--
gene23101	0.31388	0	0.0948399	0.108404	0	0	LOC108633781	lncRNA	chrNC_030831.1:33776061-33782698:+	--
gene26761	1.05734	1.92128	2.55583	2.118	2.31133	1.58478	LOC108634328	lncRNA	chrNW_017189516.1:61226291-61239906:-	--
gene15559	1.16896	0.293656	0.151374	0.634422	1.26753	0.677892	LOC108637640	lncRNA	chrNC_030822.1:58028257-58030044:+	--
gene12726	0	0	0	0	0.198926	0	LOC108637300	lncRNA	chrNC_030819.1:54121828-54220337:+	--
gene214	2.81791	1.81691	2.85233	3.74689	4.61994	7.61129	LOC108637877	lncRNA	chrNC_030808.1:45794656-45795597:+	--
gene9833	7.44379	10.8242	5.70942	8.66179	11.526	10.4597	LOC102181601	lncRNA	chrNC_030816.1:51037457-51039335:+	--
gene3042	0	0	0.065632	0	0.131896	0.067827	LOC102187445	lncRNA	chrNC_030810.1:87211804-87238300:+	--
gene18406	0	0	0.0619297	0.141574	0	0.0640009	LOC108638039	lncRNA	chrNC_030825.1:61882096-61884197:+	--
gene9579	0.123483	0	0.0746218	0.170589	0.112472	0.154235	LOC108636716	lncRNA	chrNC_030816.1:9471525-9545772:-	--
gene24848	0	0	0.0840577	0.19216	0	0.434345	LOC106503672	lncRNA	chrNC_030834.1:20559966-20568508:+	--
gene21451	0	0	0	0	0.186525	0.0959193	LOC108633381	lncRNA	chrNC_030829.1:15815179-15818821:+	--
gene539	0.0633398	0.0835359	0.373197	0.0656267	0.201921	0.148338	LOC108635871	lncRNA	chrNC_030808.1:83487202-83492180:-	--
gene10306	0	0.0803524	0.0276135	0.0315629	0	0.114148	LOC106502569	lncRNA	chrNC_030817.1:18374219-18376550:-	--
gene230	0.876883	0.365204	0.439264	0.669453	0.861743	1.57803	LOC102171918	lncRNA	chrNC_030808.1:51688542-51694240:+	--
gene21685	0.244449	0.429857	0.369305	0.991994	0.315422	0.74423	LOC106503449	lncRNA	chrNC_030829.1:49463534-49465589:+	--
gene21128	0	0	0	0	0	0.156002	LOC108638501	lncRNA	chrNC_030828.1:60853348-60856642:+	--
gene11931	2.77551	2.1963	1.84499	6.80589	2.10668	4.42006	LOC102189216	lncRNA	chrNC_030818.1:68180378-68196006:-	--
gene9640	0.0890143	0.104353	0.215168	0.245942	0.135128	0.333546	LOC106502469	lncRNA	chrNC_030816.1:19489278-19567440:-	--
gene24782	6.17932	6.60171	8.89869	4.39714	5.16104	4.65276	LOC106503669	lncRNA	chrNC_030834.1:12302319-12304032:+	--
gene10666	0.905173	0.895344	0.567113	1.0344	0.848705	0.773126	LOC108636992	lncRNA	chrNC_030817.1:59243322-59263639:-	--
gene7969	0.165902	0.185649	0.0683563	0.0625064	0.109897	0.240184	LOC108636390	lncRNA	chrNC_030814.1:90366313-90372779:+	--
gene6508	0.267259	0	0.0660709	0.226562	0.287686	0.728326	LOC106502187	lncRNA	chrNC_030813.1:37826558-37840146:+	--
gene26398	0	0	0	0.0326839	0.114928	0.147753	LOC102174731	lncRNA	chrNW_017189516.1:20194980-20200308:+	--
gene10030	0.254569	0	0	0.263761	0	0.238475	LOC108636782	lncRNA	chrNC_030816.1:75279931-75280558:-	--
gene9871	0.17178	0	0.570942	0.296637	0.260769	0.160919	LOC106502480	lncRNA	chrNC_030816.1:57237254-57267423:+	--
gene3654	0	0.109473	0	0	0	0	LOC108635664	lncRNA	chrNC_030810.1:110729470-110742130:-	--
gene23546	0.660254	0.774026	0.578545	0.524472	0.801837	1.97923	LOC108633928	lncRNA	chrNC_030832.1:3302740-3305861:-	--
gene15769	2.29139	1.78257	3.78082	3.23844	3.22196	6.74621	LOC102191260	lncRNA	chrNC_030823.1:1541087-1546207:+	--
gene28682	2.83951	1.13053	2.42821	2.33142	2.00072	1.25471	LOC108635385	lncRNA	chrNW_017214887.1:12678-14298:-	--
gene26856	0.115848	0	0.105011	0.360091	0	0.108523	LOC108634476	lncRNA	chrNW_017189517.1:10672544-10700890:-	--
gene10185	0	0	0	0	0.127062	0	LOC108636902	lncRNA	chrNC_030817.1:2465590-2467357:-	--
gene21479	0.302497	0.0332458	0.171376	0.117532	0.0344403	0.0354215	LOC108633373	lncRNA	chrNC_030829.1:16696167-16704185:-	--
gene15745	2.14701	2.10554	2.545	1.62562	2.55726	1.62448	LOC106502936	lncRNA	chrNC_030823.1:456571-460106:+	--
gene25458	1.2393	1.03515	1.98463	3.70233	2.05063	2.1671	LOC106503718	lncRNA	chrNC_030836.1:12041499-12046670:-	--
gene4826	26.2365	25.817	28.6844	18.9105	25.2823	19.7888	LOC108635993	lncRNA	chrNC_030812.1:9974319-10060764:-	--
gene14032	0.253761	0	0	0.131462	0.346699	0.118859	LOC102168648	lncRNA	chrNC_030821.1:22786545-22809158:-	--
gene831	0.0948593	0.139006	0.0286621	0.0655229	0.0864005	0.0888619	LOC108636917	lncRNA	chrNC_030808.1:129806940-129810482:+	--
gene28041	0.120022	0	0	0	0	0	LOC108634871	lncRNA	chrNW_017191141.1:8485-9189:-	--
gene21952	0.0331405	0	0.0751013	0.0171685	0.0603705	0.0310452	LOC102179617	lncRNA	chrNC_030830.1:765292-769039:-	--
gene23420	0.12529	0.330478	0.22714	0.259627	0	0.352105	LOC106503566	lncRNA	chrNC_030832.1:1432444-1432924:+	--
gene21775	25.798	27.1503	34.0144	29.9694	40.8537	37.7151	LOC102190274	lncRNA	chrNC_030829.1:51478200-51480196:-	--
gene23605	3.51791	3.78043	3.47673	1.99965	3.82725	3.82186	DEXI	lncRNA	chrNC_030832.1:9489811-9504601:-	--
gene13502	0	0	0.0280735	0	0.0423131	0.0435186	LOC108637404	lncRNA	chrNC_030820.1:59578016-59581964:-	--
gene20495	0.543774	0.312608	0.436035	0.68259	1.86684	1.17553	LOC106503332	lncRNA	chrNC_030827.1:63655514-63662874:-	--
gene21312	0.341602	0	1.85789	0.707871	5.44495	2.56003	LOC108638614	lncRNA	chrNC_030829.1:743722-744225:+	--
gene1088	0	0	0	0.017276	0	0	LOC108637009	lncRNA	chrNC_030809.1:229225-235909:-	--
gene14930	0.375762	0.120139	0.402543	0.530903	0.342254	0.416006	LOC108637659	lncRNA	chrNC_030822.1:27172031-27182294:+	--
gene28567	0	0	0.540729	0	0	0	LOC108635289	lncRNA	chrNW_017213183.1:4674-14212:+	--
gene26409	1.27566	1.0068	1.17455	1.87331	1.52786	2.48411	LOC108634349	lncRNA	chrNW_017189516.1:20891813-20906753:+	--
gene12748	0.439547	0.552094	1.10992	0.195179	0.200176	0.264701	LOC108637278	lncRNA	chrNC_030819.1:55937452-55952734:+	--
gene11958	0	0	0	0	0	0.0536397	LOC102172165	lncRNA	chrNC_030818.1:71107555-71110941:-	--
gene26755	0.271887	0.0398422	0.328606	0	0.371463	0.127349	LOC108634334	lncRNA	chrNW_017189516.1:59532276-59537115:-	--
gene13949	0.104901	0	0	0.108689	0	0	LOC106502853	lncRNA	chrNC_030821.1:13049761-13055544:+	--
gene9129	0.113276	0.298788	0.15402	0.0391218	0.189153	0.0530569	LOC108636570	lncRNA	chrNC_030815.1:66516233-66520406:+	--
gene15748	0.283256	0	0.0770281	0.0293483	0.309597	0.0265347	LOC106502934	lncRNA	chrNC_030823.1:504399-508747:-	--
gene10773	0.107151	0.188422	0.777026	0.88816	0	0.100377	LOC106502533	lncRNA	chrNC_030817.1:67218640-67225971:+	--
gene23145	0.0680489	0	0.0411224	0	0	0.0212489	LOC106503547	lncRNA	chrNC_030831.1:39685233-39696772:+	--
gene26905	3.86412	2.69206	3.82919	2.79915	2.96775	1.77923	LOC106503791	lncRNA	chrNW_017189517.1:16822043-16839941:-	--
gene27050	0.0675125	0.0791459	0.0203991	0	0	0.0210814	LOC108634475	lncRNA	chrNW_017189517.1:35583250-35595738:-	--
gene12136	0.308232	0.0903362	0	0.425815	0.561492	0.288744	LOC102190138	lncRNA	chrNC_030818.1:89425422-89435126:-	--
gene20594	0.365899	0.296964	0.357186	0.37911	0.230726	0.817363	LOC102172486	lncRNA	chrNC_030828.1:9871638-9876244:+	--
gene498	0.13367	0.117528	0.484667	0.138497	0	0	LOC106502114	lncRNA	chrNC_030808.1:82145589-82149059:-	--
gene18343	0.0836138	0	0	0	0	0.0783274	LOC108638021	lncRNA	chrNC_030825.1:59604036-59617010:-	--
gene5640	1.17321	1.67624	1.13437	0.982587	1.48712	1.19978	IL2RB	lncRNA	chrNC_030812.1:74223412-74240548:-	--
gene14264	0.279884	0.332213	0.279074	0.492982	0.713792	0.550596	LOC102177353	lncRNA	chrNC_030821.1:62266061-62284891:-	--
gene709	54.7638	26.393	66.2911	68.8119	53.5982	15.3745	LOC102184663	lncRNA	chrNC_030808.1:111984998-111988656:+	--
gene24259	0.0877922	0	0	0	0.0199909	0	LOC108634006	lncRNA	chrNC_030833.1:971762-974104:+	--
gene18013	0.078909	0.0693796	0.429167	0.327032	0.143745	0.44352	LOC108637995	lncRNA	chrNC_030825.1:52914476-52919556:+	--
gene25698	0.702303	0.673625	0.868104	0.529207	0.23261	0	LOC108634249	lncRNA	chrNC_030836.1:32065802-32082477:-	--
gene13082	0.0275637	0	0.0499708	0.0856768	0.225952	0.0774631	LOC102171166	lncRNA	chrNC_030820.1:24986222-25005718:-	--
gene6597	0.844382	0.577431	1.44575	0.291623	1.28181	0.263666	LOC108636219	lncRNA	chrNC_030813.1:59340358-59347006:-	--
gene19978	2.40923	1.58871	1.83289	3.12027	6.11295	6.2065	LOC102184471	lncRNA	chrNC_030826.1:54414541-54419037:-	--
gene17482	0	0	0.0217199	0	0.0218246	0	LOC108637973	lncRNA	chrNC_030825.1:27275199-27282328:-	--
gene16817	3.33062	2.08367	2.78684	3.2186	1.77933	2.37003	LOC108637871	lncRNA	chrNC_030824.1:17462792-17464616:+	--
gene15754	0	0	0	0	0	0.111099	LOC108637762	lncRNA	chrNC_030823.1:873733-877270:+	--
gene19986	0	0.0136257	0.112381	0.112398	0.0141153	0.145174	LOC102185500	lncRNA	chrNC_030826.1:54579727-54583919:-	--
gene7099	0.251367	0	0.455709	0	0	0.706425	LOC108636334	lncRNA	chrNC_030814.1:7956841-8051564:-	--
gene7128	0	0	0	0	0.0420848	0	LOC102185919	lncRNA	chrNC_030814.1:14295612-14297386:+	--
gene28703	0	0.148902	0.153512	0	0	0	LOC108635400	lncRNA	chrNW_017215147.1:526-1726:+	--
gene23978	0.281461	0	0	0.51034	0.192271	0	LOC108633893	lncRNA	chrNC_030832.1:33804919-33844042:+	--
gene6057	0.279102	0.343555	0.455391	0.115672	0.355899	0.313747	LOC108636068	lncRNA	chrNC_030812.1:107316612-107319904:-	--
gene6180	0.138296	0.0607972	0.0626797	0.358222	0	0.129552	LOC102172423	lncRNA	chrNC_030812.1:112386168-112391658:-	--
gene28694	0	0	0.0546851	0.0937595	0.109897	0.141285	LOC108635394	lncRNA	chrNW_017215060.1:3957-7337:+	--
gene18320	0.313061	0.52757	0.212833	0.378425	0.166334	0.195512	LOC108638020	lncRNA	chrNC_030825.1:58808796-58817023:-	--
gene23628	1.65535	1.13201	0.933648	3.0872	1.9098	2.44664	LOC108633914	lncRNA	chrNC_030832.1:10559507-10562796:-	--
gene911	0	0	0	0	0.369578	0	LOC108636436	lncRNA	chrNC_030808.1:141069829-141082594:-	--
gene21119	0.102088	0.134639	0.0462693	0.0528869	0.0929844	0.334717	LOC108638544	lncRNA	chrNC_030828.1:60340650-60355018:+	--
gene19412	11.7947	12.224	5.37339	7.88318	1.75337	5.75347	LOC106503256	lncRNA	chrNC_030826.1:36500082-36514856:-	--
gene25700	0.0386052	0.0436411	0	0.0114283	0.0602788	0.015499	LOC106503733	lncRNA	chrNC_030836.1:32321562-32336968:-	--
gene16426	0.295508	0	0.0669665	0.306177	0.672891	0.0692061	LOC106502987	lncRNA	chrNC_030823.1:70484677-70492445:+	--
gene7862	0.101958	0	0.0924206	0.422556	0.185732	0.238779	LOC106502319	lncRNA	chrNC_030814.1:83323822-83332167:-	--
gene10960	0.471314	0.331517	0.598118	0.195332	2.404	0.353212	LOC106502529	lncRNA	chrNC_030817.1:76876559-76898806:-	--
gene15542	0.278713	0.245054	0.858983	0	0.964664	0.574401	LOC106502879	lncRNA	chrNC_030822.1:55277142-55290412:+	--
gene20610	0	0.19742	0	0	0	0.10517	LOC108638491	lncRNA	chrNC_030828.1:13650673-13662692:+	--
gene9219	0.0314704	0.11068	0.114107	0.0326067	0.0286641	0.117923	LOC102188855	lncRNA	chrNC_030815.1:74712045-74742654:+	--
gene27428	1.49344	1.12551	1.16035	0.957893	2.59099	2.86466	LOC102185732	lncRNA	chrNW_017189639.1:13663-39519:-	--
gene1015	0	0	0	0	0	0.0183892	LOC102171824	lncRNA	chrNC_030808.1:146898671-146901856:+	--
gene7642	0.0208816	0.0183599	0.0189283	0	0.133137	0	LOC108636374	lncRNA	chrNC_030814.1:67536956-67551490:+	--
gene27043	0	0.271777	0.168115	0.128107	0.0281542	0.115825	LOC108634458	lncRNA	chrNW_017189517.1:35094684-35252354:+	--
gene2560	0.108666	0.171978	0.0985015	0.135108	0.0791808	0.0610775	LOC102172959	lncRNA	chrNC_030810.1:21967407-21990575:-	--
gene8714	1.05566	1.11381	1.93297	1.11565	0.807682	0.890028	LOC106502385	lncRNA	chrNC_030815.1:11468885-11471045:-	--
gene21434	0.161967	0.196658	0.244695	0.135851	0.252899	0.33958	LOC108638616	lncRNA	chrNC_030829.1:14719006-14728780:+	--
gene13186	0.11269	0.297243	0.374546	0.389196	0.136855	0.281508	LOC102189769	lncRNA	chrNC_030820.1:37888764-37890136:+	--
gene9328	0	0.109558	0.141188	0.0322763	0.680968	0.14591	BARX1	lncRNA	chrNC_030815.1:85010691-85014210:-	--
gene1588	0	0	0	0	0	0.0689512	LOC108637761	lncRNA	chrNC_030809.1:38096326-38103292:+	--
gene28303	0.412035	0.226423	0.186747	0.053364	0.234558	0.0964961	LOC108635072	lncRNA	chrNW_017202378.1:3775-5361:-	--
gene73	0.190548	0	0.129543	0.148071	0.043389	0.178501	LOC102186800	lncRNA	chrNC_030808.1:8618967-8625949:-	--
gene21921	0.901877	1.01207	0.968111	0.614763	0.626899	0.655876	LOC108638626	lncRNA	chrNC_030829.1:59149679-59153707:+	--
gene27548	3.6899	2.11733	3.94328	3.46093	3.36086	3.16552	LOC108634648	lncRNA	chrNW_017189723.1:11489-33056:-	--
gene21681	0	0.0219219	0	0	0.136257	0.046713	LOC102191471	lncRNA	chrNC_030829.1:49361566-49370765:-	--
gene20552	3.93272	2.51069	3.14112	4.42217	4.69273	5.63559	LOC102175755	lncRNA	chrNC_030828.1:1128292-1135469:+	--
gene2760	0.249018	0.164209	0.169294	0.645023	0.311867	0.583185	LOC106501965	lncRNA	chrNC_030810.1:46707317-46714131:-	--
gene20177	0.177528	0.0520296	0.193106	0.14715	0.0431192	0.0997822	LOC102191373	lncRNA	chrNC_030827.1:5065453-5129093:+	--
gene18837	3.91198	4.58607	5.49638	4.59366	2.43481	2.62633	LOC108638248	lncRNA	chrNC_030826.1:14412903-14415494:-	--
gene16833	0.172815	0.0966924	0.270577	0.227888	0.414976	0.353212	LOC106503034	lncRNA	chrNC_030824.1:18069969-18074907:+	--
gene9532	0.394156	0.346556	0.285829	0.816774	0.538512	0.996936	LOC106502445	lncRNA	chrNC_030815.1:112213310-112226002:-	--
gene4317	10.0232	14.8715	16.638	13.9549	17.3458	16.1968	LOC102182195	lncRNA	chrNC_030811.1:43566218-43569251:-	--
gene13824	0.0195535	0	0	0.0202595	0.106859	0	LOC108637429	lncRNA	chrNC_030820.1:77604565-77623509:+	--
gene11242	0	0	0	0	0.170508	0.0438413	LOC108636840	lncRNA	chrNC_030817.1:89432898-89435053:-	--
gene9105	0.127183	0.153758	0.187341	0.0823597	0.202724	0.238285	LOC106502415	lncRNA	chrNC_030815.1:63497033-63502643:+	--
gene621	0.180576	0.105846	0	0.12473	0	0.0563863	LOC102183826	lncRNA	chrNC_030808.1:97880066-97902250:-	--
gene18926	1.15429	2.6641	2.22343	3.28892	1.05136	2.16263	LOC102188704	lncRNA	chrNC_030826.1:19882756-19883890:+	--
gene4733	1.02683	0.486137	1.00238	0.654711	0.791378	0.517952	LOC106502010	lncRNA	chrNC_030811.1:111047510-111077733:-	--
gene3007	4.10261	3.60717	3.59889	8.77573	5.18326	17.1086	LOC102172228	lncRNA	chrNC_030810.1:86143633-86152682:+	--
gene16951	0.956556	1.79178	1.77186	1.9391	0.568211	1.3636	LOC108637888	lncRNA	chrNC_030824.1:30305033-30309128:+	--
gene3764	0.374402	0.576078	0.848451	1.16376	1.36406	0.613779	LOC106503647	lncRNA	chrNC_030810.1:115896357-115911157:+	--
gene22961	0.949183	0.298056	0.993554	1.15907	0.710159	0.571611	LOC102182272	lncRNA	chrNC_030831.1:1293998-1317485:+	--
gene11895	0.404733	0.0593093	0.152864	0.349455	0.829444	0.631907	LOC102180861	lncRNA	chrNC_030818.1:63532127-63559786:+	--
gene1741	0	0	0	0	0.0302354	0.248774	LOC108633419	lncRNA	chrNC_030809.1:63940641-63946886:+	--
gene5675	0.130826	0.402595	0.474355	0.406649	0.41706	0.306387	LOC102185157	lncRNA	chrNC_030812.1:77365134-77379099:-	--
gene17949	0	0.195227	0.268362	0	0	0	LOC108637985	lncRNA	chrNC_030825.1:51613927-51618175:+	--
gene20998	0.212216	0.186588	0.0801523	0.0549696	0.112754	0.149099	LOC102188715	lncRNA	chrNC_030828.1:48717311-48762154:+	--
gene20792	0.0229434	0.0201727	0.103986	0.499208	0.125385	0.343885	LOC108638464	lncRNA	chrNC_030828.1:27326877-27332323:+	--
gene12490	0	0	0.367806	0	0.554366	0.190053	LOC108637188	lncRNA	chrNC_030818.1:106188362-106190782:-	--
gene21077	4.01586	3.44682	4.07358	6.34036	2.96104	4.20982	LOC108638523	lncRNA	chrNC_030828.1:58014917-58024854:+	--
gene13857	1.28581	0.219826	0.647522	0.481087	0.78077	1.73986	LOC106502858	lncRNA	chrNC_030821.1:479398-508143:+	--
gene21112	0.872016	0.734762	1.25154	1.35525	1.25757	1.39551	LOC106503380	lncRNA	chrNC_030828.1:59731508-59733859:-	--
gene4481	7.44949	6.51416	5.96148	6.79308	7.58019	6.02775	LOC106502031	lncRNA	chrNC_030811.1:68431536-68437529:+	--
gene13915	3.26186	2.24375	4.66123	4.37364	3.02342	2.103	LOC102191062	lncRNA	chrNC_030821.1:8885523-8887715:-	--
gene9416	0	0	0	0.0956362	0	0	LOC108636580	lncRNA	chrNC_030815.1:97269996-97279703:-	--
gene16849	0.25522	0.448797	0.462693	0.423095	0.511414	0.478167	LOC108637876	lncRNA	chrNC_030824.1:18779532-18787785:+	--
gene10331	0.126479	0	0	0	0	0	LOC108636945	lncRNA	chrNC_030817.1:21014876-21029204:-	--
gene13870	0.0765659	0.0942473	0.222093	0.0317322	0.0557906	0.100415	LOC106502871	lncRNA	chrNC_030821.1:1458156-1580238:+	--
gene4745	0.170947	0.0901816	0.0309913	0	0.0622813	0.160139	LOC102175825	lncRNA	chrNC_030811.1:112627193-112631676:+	--
gene362	0.159233	0.0700015	0.288676	0.247473	0.21755	0.298331	LOC108635582	lncRNA	chrNC_030808.1:68894669-68910719:-	--
gene20849	0.318509	0.289701	0.55752	0.421046	0.270099	0.668764	LOC106503360	lncRNA	chrNC_030828.1:32220257-32233623:+	--
gene12134	0	0.0580839	0.23953	0	0	0	LOC108637115	lncRNA	chrNC_030818.1:88968413-88972163:+	--
gene27407	0.140896	0.330348	0.298005	0.340627	0	0.0439959	LOC108634585	lncRNA	chrNW_017189629.1:232110-253925:-	--
gene23560	0.257025	0.169489	0.116492	0.332882	0.351158	0	LOC108633883	lncRNA	chrNC_030832.1:3591381-3607176:+	--
gene22063	0	0	0	0.0390665	0	0.0176606	LOC108633544	lncRNA	chrNC_030830.1:15416470-15419181:-	--
gene5551	0.19348	0.145812	0.175382	0.286379	0.100701	0.414279	LOC106502121	lncRNA	chrNC_030812.1:66673274-66705046:+	--
gene8922	0.517712	0.485538	0.782143	0.894008	0.314364	0.484981	LOC108636637	lncRNA	chrNC_030815.1:41797993-41808480:+	--
gene6618	0.892572	0.697584	0.629285	0.205511	1.35496	0.371618	LOC108636276	lncRNA	chrNC_030813.1:61424080-61424704:+	--
gene17656	0.00926458	0.0162915	0.0587858	0.0287973	0.194084	0.112825	LOC106503126	lncRNA	chrNC_030825.1:43159018-43166483:+	--
gene9562	0.139259	0.122442	0	0.144287	0	0	LOC106502459	lncRNA	chrNC_030816.1:6015267-6018515:+	--
gene2246	0.267043	0	0.0806879	0.184456	0.24323	0.750478	LOC102173359	lncRNA	chrNC_030810.1:3322735-3334922:+	--
gene20781	0.329968	0.0543975	0.0186939	0.299147	0.112704	0.0579574	LOC108638535	lncRNA	chrNC_030828.1:26937519-26944452:+	--
gene14043	0.219601	0.257442	0.265413	0.530903	0.0666729	0.205717	LOC102188518	lncRNA	chrNC_030821.1:26031382-26155002:-	--
gene10794	0.194286	0.0976133	0.100636	0.31633	0.808964	0.104001	LOC108637000	lncRNA	chrNC_030817.1:72433443-72601447:-	--
gene28506	0.27005	0.237438	0.122395	0.22384	0.491938	0.758929	LOC102179377	lncRNA	chrNW_017212294.1:1403-17806:+	--
gene9512	0.203396	0.0447084	0.126755	0.197569	0.26631	0.297714	LOC102183692	lncRNA	chrNC_030815.1:110182933-110209573:-	--
gene8927	0.0678564	0.178985	0.307545	0	0.185416	0.127132	LOC106502399	lncRNA	chrNC_030815.1:42445498-42479005:-	--
gene23893	1.47403	0.629498	1.2598	1.00363	6.21428	5.64172	LOC106503591	lncRNA	chrNC_030832.1:27179855-27183281:+	--
gene23888	0	0	0	0.593273	0.104308	0.536397	LOC108633897	lncRNA	chrNC_030832.1:27103935-27108404:+	--
gene20726	1.98288	1.48917	1.57273	1.19844	1.50505	2.2445	LOC102177005	lncRNA	chrNC_030828.1:22323434-22327307:+	--
gene2841	0	0.0534867	0	0	0.166226	0	LOC106501953	lncRNA	chrNC_030810.1:62694782-62711584:-	--
gene16638	0.00862575	0.0227522	0.00390945	0.0357488	0.0157131	0.0121206	LOC108637846	lncRNA	chrNC_030824.1:4773075-4782772:-	--
gene1572	0.176413	0.24128	0.142144	0.24371	0.535607	0.0918109	LOC108637734	lncRNA	chrNC_030809.1:34891596-34912574:+	--
gene8608	0.287765	0.224901	0.173899	0.19877	0.21842	0.209667	LOC108636409	lncRNA	chrNC_030814.1:107509111-107511868:-	--
gene20767	0	0	0	0	0.109649	0	LOC108638543	lncRNA	chrNC_030828.1:25780521-25825469:-	--
gene11183	1.41836	0.783875	1.06528	1.79498	1.73481	1.83169	LOC108636833	lncRNA	chrNC_030817.1:85635140-85641526:-	--
gene4668	1.56029	3.06031	3.15507	1.24356	1.31183	1.57408	LOC108635920	lncRNA	chrNC_030811.1:101173102-101198604:-	--
gene7460	0.792504	0.422302	0.598644	1.10104	0.973382	1.22608	LOC106502354	lncRNA	chrNC_030814.1:59064499-59073950:+	--
gene26180	1.23611	2.80764	1.58735	2.56147	0.469116	0.0964961	LOC108634234	lncRNA	chrNC_030836.1:50894639-50959909:-	--
gene17715	0.166995	0.19577	0.50458	0.576747	0.202804	0.365019	LOC108638121	lncRNA	chrNC_030825.1:46533361-46551446:+	--
gene818	0.460719	0.303811	0.600334	0.805535	0.498317	0.566463	LOC108636247	lncRNA	chrNC_030808.1:129123889-129126007:+	--
gene27091	0.607869	0.712614	0.872431	0.892241	0.599802	0.427078	LOC108634429	lncRNA	chrNW_017189517.1:37807046-37815346:+	--
gene25697	0.511038	0.131052	0.347426	0.286807	0.135761	0.079788	LOC102170585	lncRNA	chrNC_030836.1:32050591-32058607:-	--
gene19847	0.96307	1.74998	0.843885	1.6797	2.23683	0.94729	LOC108638311	lncRNA	chrNC_030826.1:49643784-49646894:+	--
gene693	0	0.0375035	0.0128882	0	0	0	LOC106502323	lncRNA	chrNC_030808.1:110105303-110109142:-	--
gene8759	0.315948	0.115747	0.381859	0.0818389	0.119906	0.197315	LOC102173187	lncRNA	chrNC_030815.1:22077106-22143720:-	--
gene857	0	0	0.0425721	0	0	0	LOC102168581	lncRNA	chrNC_030808.1:133010007-133019951:+	--
gene4915	0.0272629	0	0.0494255	0.0282472	0	0.153235	LOC106502088	lncRNA	chrNC_030812.1:25678783-25710994:-	--
gene7540	1.70389	0.716494	0.537221	0.690814	2.69905	3.78222	LOC102176322	lncRNA	chrNC_030814.1:64352814-64388099:-	--
gene2466	0.348943	0.188802	0.121655	0.111244	0.244482	0.150868	LOC102168597	lncRNA	chrNC_030810.1:18638450-18655934:-	--
gene12083	0.264685	0.23272	0.34656	0.335184	0.455377	0.30305	LOC106502642	lncRNA	chrNC_030818.1:82812559-82819303:+	--
gene8788	0.448568	0	0.243965	0.418288	0.0408568	0.54627	LOC108636545	lncRNA	chrNC_030815.1:22921830-22933415:+	--
gene8678	2.80179	4.67421	2.55056	2.71686	2.10481	2.74803	SOX7	lncRNA	chrNC_030815.1:8398338-8405131:+	--
gene25256	0	0.00957775	0	0.0112866	0.00992188	0.0204091	LOC102169358	lncRNA	chrNC_030835.1:27677430-27743556:+	--
gene3296	0	0.201627	0.118783	0.067886	0.0895165	0.153445	LOC108635594	lncRNA	chrNC_030810.1:100844586-100858297:+	--
gene11595	0.334611	0.196135	0.370714	0.231128	0.677272	0.348284	LOC106502609	lncRNA	chrNC_030818.1:24404402-24453067:+	--
gene17736	0.289095	0	0	0	0.0658289	0.0677043	LOC102184275	lncRNA	chrNC_030825.1:46961113-46966030:+	--
gene12404	0.503438	0.627075	0.709873	0.652019	0.878878	0.733614	LOC102169190	lncRNA	chrNC_030818.1:103656471-103660388:+	--
gene9639	0.287076	0	0.173482	0.198294	0.116212	0.179284	LOC106502466	lncRNA	chrNC_030816.1:19454187-19461626:+	--
gene4741	0.668351	0.705166	0.605834	0.692483	0.243501	1.25219	LOC108635860	lncRNA	chrNC_030811.1:111483000-111483965:+	--
gene4684	0	0	0	0.0149119	0	0.0269647	LOC108635857	lncRNA	chrNC_030811.1:105105386-105282527:-	--
gene12751	0.0620612	0	0.112512	0	0.113054	0.0581374	LOC102186317	lncRNA	chrNC_030819.1:56320218-56324141:-	--
gene19524	0.063999	0	0.116025	0.0994647	0.174876	0.209835	LOC108638224	lncRNA	chrNC_030826.1:39933900-39936742:+	--
gene19468	0.263521	0.139018	0.493668	0.345846	0.256024	0.526636	LOC102174331	lncRNA	chrNC_030826.1:38432754-38456677:+	--
gene17065	1.25048	2.24123	1.48229	1.09631	1.9713	2.11757	LOC108637891	lncRNA	chrNC_030824.1:56127762-56276309:-	--
gene21506	0.121991	0.067037	0.193515	0.126396	0.0416674	0.171418	LOC106503430	lncRNA	chrNC_030829.1:21196329-21217213:+	--
gene19448	0	0	0	0	0	0.0560487	LOC106503270	lncRNA	chrNC_030826.1:37822743-37836118:-	--
gene3946	0	0.0901046	0	0	0	0	LOC102189828	lncRNA	chrNC_030811.1:8331078-8334124:+	--
gene1242	0.364999	1.49763	0.496286	1.26059	1.60685	1.3107	LOC108637283	lncRNA	chrNC_030809.1:9167030-9168841:+	--
gene2705	0.175681	0.61786	0.636991	0.728096	0.160015	0.822868	LOC106501961	lncRNA	chrNC_030810.1:38686820-38688568:-	--
gene15637	0.475802	0.717159	0.677751	0	0.123821	0	LOC102183984	lncRNA	chrNC_030822.1:66552655-66556421:-	--
gene458	0	0.0533244	0	0	0.0552404	0	LOC108636848	lncRNA	chrNC_030808.1:79245494-79266894:-	--
gene8850	2.54906	1.6774	2.26703	2.87365	4.13243	1.48681	LOC106502397	lncRNA	chrNC_030815.1:29675253-29703787:-	--
gene25699	5.0465	5.54386	4.52351	5.20542	7.69836	7.90715	JAM3	lncRNA	chrNC_030836.1:32281387-32313757:-	--
gene10680	0	0	0	0	0.108505	0	LOC108636993	lncRNA	chrNC_030817.1:60096105-60123543:-	--
gene1582	0	0	0	0.0691327	0	0	LOC106503234	lncRNA	chrNC_030809.1:37778637-37783493:-	--
gene12488	0.0392222	0.0689711	0	0.0406383	0.0714492	0.257197	LOC108637189	lncRNA	chrNC_030818.1:106185331-106187099:-	--
gene16228	0.204961	0.0819132	0.0675596	0.0193056	0.152742	0	LOC108637784	lncRNA	chrNC_030823.1:50050597-50062854:-	--
gene24711	0.0147536	0	0.0668676	0.0152863	0	0.0276416	LOC108634086	lncRNA	chrNC_030834.1:5626133-5629500:+	--
gene25387	4.18264	5.00552	4.63392	4.93555	7.83096	6.53032	LOC102173639	lncRNA	chrNC_030836.1:803889-880165:+	--
gene2612	0	0.637268	0.844714	0.429124	0.660165	0.290988	LOC106501969	lncRNA	chrNC_030810.1:27389236-27404879:+	--
gene3134	0.0821248	0	0	0.0283633	0.0498677	0.0256442	LOC106501935	lncRNA	chrNC_030810.1:93390086-93407605:+	--
gene23154	0.260204	0.777856	0.330211	0.10784	0	0.0975013	LOC102173519	lncRNA	chrNC_030831.1:41711998-41758845:+	--
gene455	0.771075	0.941607	1.35907	2.48552	0.936422	1.40452	LOC108635822	lncRNA	chrNC_030808.1:78901522-78902740:+	--
gene26505	0	2.2018	10.0787	1.14164	3.83194	10.4158	LOC108634323	lncRNA	chrNW_017189516.1:30870044-30885205:-	--
gene2206	0.389972	0.267612	0.215545	0.492747	0.745048	1.04249	LOC108633867	lncRNA	chrNC_030810.1:1110162-1114621:+	--
gene2702	0.651803	0.416792	0.590834	1.53486	0.917506	2.2481	LOC106501962	lncRNA	chrNC_030810.1:38679398-38681830:-	--
gene25650	0.156858	0.27583	0.170623	0.162521	0.14287	0	NRGN	lncRNA	chrNC_030836.1:27546327-27553796:+	--
gene26264	7.53046	4.83158	4.47384	7.80235	6.88212	6.12489	LOC102191314	lncRNA	chrNW_017189516.1:8527312-8571532:+	--
gene24393	0	0.090569	0	0	0	0.0964961	LOC106503642	lncRNA	chrNC_030833.1:17478904-17526979:+	--
gene21227	0.132342	0	0	0	0.241082	0	LOC108638505	lncRNA	chrNC_030828.1:67013222-67022327:-	--
gene18430	0.170437	0	0	0	0	0	LOC108638118	lncRNA	chrNC_030825.1:62534390-62535025:+	--
gene23957	0.252958	0.111205	0.0573241	0.196569	0.460802	0.236965	LOC108633927	lncRNA	chrNC_030832.1:33286955-33295942:-	--
gene19387	0	0	0.339646	0	0.0568803	0.117002	LOC108638278	lncRNA	chrNC_030826.1:35828927-35830927:+	--
gene21717	0.157974	0	0.143197	0.327355	0.287774	0.147986	LOC106503453	lncRNA	chrNC_030829.1:50472510-50474266:-	--
gene16220	0	0.00985993	0.0203304	0	0.0408568	0.0735363	LOC106502959	lncRNA	chrNC_030823.1:49948079-49952182:+	--
gene15810	0.765025	0.363588	0.65598	0.66411	0.50848	1.29773	LOC108637765	lncRNA	chrNC_030823.1:3754469-3780209:-	--
gene19976	0	0	0.0859013	0	0.0863151	0	LOC102184758	lncRNA	chrNC_030826.1:54382789-54394580:+	--
gene22801	0.034248	0	0	0	0	0.0320827	LOC108633517	lncRNA	chrNC_030830.1:37807924-37811401:-	--
gene15422	0	0	0	0.0317322	0.0278953	0.02869	LOC102187335	lncRNA	chrNC_030822.1:46894571-46911286:+	--
gene14014	0.074688	0.147754	0.228493	0.154769	0.476195	0.437287	LOC108637521	lncRNA	chrNC_030821.1:20527247-20544110:-	--
gene16064	0.14198	0.124834	0.231659	0.411898	0.387958	0.239406	LOC106502956	lncRNA	chrNC_030823.1:40793627-40798534:-	--
gene13190	28.4097	24.3232	31.4975	25.8043	42.448	45.0543	LOC106502755	lncRNA	chrNC_030820.1:37987537-37989190:+	--
gene11727	0.119663	0.105212	0	0	0	0	LOC106502620	lncRNA	chrNC_030818.1:44210900-44212701:-	--
gene25215	9.7218	4.08393	8.32285	5.59601	6.2968	2.02381	LOC108634145	lncRNA	chrNC_030835.1:20592579-20593831:+	--
gene21615	0.0478461	0.0140227	0.0144568	0.0165245	0	0.044821	LOC106503444	lncRNA	chrNC_030829.1:47056781-47073985:-	--
gene128	0.188822	0.332039	0.228213	0.260853	0.63061	0.82546	LOC102188976	lncRNA	chrNC_030808.1:34826096-34855603:+	--
gene10393	1.03453	0.303199	0.531398	1.42918	1.22496	1.38908	LOC106502566	lncRNA	chrNC_030817.1:26444977-26447403:+	--
gene7970	0	0.115216	0.197972	0	0	0.0409186	LOC106502313	lncRNA	chrNC_030814.1:90382548-90389041:+	--
gene7203	0.0444576	0.0390887	0.013433	0	0	0	LOC106502367	lncRNA	chrNC_030814.1:29831975-29834949:-	--
gene15281	0.0111703	0	0	0	0.0101742	0	LOC106502895	lncRNA	chrNC_030822.1:35729009-35738966:+	--
gene1763	0.282344	0.193081	0.170623	0.292539	0.0571482	0.0881644	LOC102181078	lncRNA	chrNC_030809.1:65498879-65526331:-	--
gene26932	0.368849	0.370634	0.334347	0.464059	0.503936	0.592335	LOC102169082	lncRNA	chrNW_017189517.1:20131508-20134112:-	--
gene10472	0.0696296	0.46936	0.0841553	0.120239	0.549645	0.652274	LOC102185573	lncRNA	chrNC_030817.1:35620232-35669767:+	--
gene2820	1.88758	0.938049	2.7525	1.78567	2.09301	2.46016	LOC102191009	lncRNA	chrNC_030810.1:61581674-61589508:-	--
gene23433	1.04	1.05263	0.942718	1.21538	0.737981	1.46137	LOC106503569	lncRNA	chrNC_030832.1:1596836-1600343:-	--
gene19646	0.0138057	0.133523	0.0125143	0.0429124	0	0	LOC108638305	lncRNA	chrNC_030826.1:42250523-42253513:-	--
gene21836	0.0791434	0	0.0717403	0.0546673	0.0961146	0.0988528	LOC102180266	lncRNA	chrNC_030829.1:53267767-53273825:+	--
gene305	1.19561	0.488066	1.08377	1.10605	1.01121	1.40002	LOC108634083	lncRNA	chrNC_030808.1:63980293-63983931:-	--
gene21448	0.39202	0.63191	0.338429	0.696299	0.671618	0.47216	LOC108633165	lncRNA	chrNC_030829.1:15152972-15169300:+	--
gene20179	0	0.0846766	0	0	0	0.360872	LOC102168203	lncRNA	chrNC_030827.1:5264645-5289845:+	--
gene8011	0	0	0.00636264	0	0	0	LOC108636392	lncRNA	chrNC_030814.1:91782065-91791205:-	--
gene19937	0.0239039	0.0210172	0.043336	0	0.0653171	0.0671779	LOC106503261	lncRNA	chrNC_030826.1:52530049-52535816:-	--
gene16639	0	0	0	0	0	0.032388	LOC106503053	lncRNA	chrNC_030824.1:4782826-4789955:-	--
gene6898	1.93606	1.80008	1.85582	3.55079	3.0201	3.00191	LOC102177511	lncRNA	chrNC_030813.1:98175060-98183499:-	--
gene4463	0.422935	0	0	0	0	0.198098	LOC106502025	lncRNA	chrNC_030811.1:64785390-64805583:+	--
gene7384	0	0	0.289831	0.331284	0.291227	0.898572	LOC108636352	lncRNA	chrNC_030814.1:55112454-55138803:-	--
gene18794	1.15205	2.88295	1.12462	0.826373	1.85649	0.664133	LOC106503184	lncRNA	chrNC_030826.1:12524567-12526868:-	--
gene22307	0.293159	0.257756	0.354316	0	0.445029	0.183083	LOC108633417	lncRNA	chrNC_030830.1:19366372-19384953:-	--
gene10351	0.761711	0.118186	0.649845	1.7177	0.612165	0.92342	LOC108636950	lncRNA	chrNC_030817.1:22765402-22773372:+	--
gene6441	0.501159	0.550796	0.22714	0.129813	0.456469	0.117368	LOC106502179	lncRNA	chrNC_030813.1:25339852-25347909:+	--
gene9395	0.596528	1.96683	0.540729	0.46355	0.407501	0.279407	LOC106502447	lncRNA	chrNC_030815.1:94379229-94394257:-	--
gene28352	0.090629	0	0	0	0	0	LOC108635115	lncRNA	chrNW_017205643.1:2714-14348:-	--
gene24039	0	0.048784	0.134119	0.0383253	0	0.0173255	LOC108633903	lncRNA	chrNC_030832.1:36348977-36366893:-	--
gene8221	0.153721	0.347546	0.278684	0.113765	0.360034	0.267432	LOC106502285	lncRNA	chrNC_030814.1:96976352-96982181:-	--
gene354	0.551051	0.342003	0.822715	0.940384	0.856203	0.880596	LOC106502033	lncRNA	chrNC_030808.1:67588357-67590083:+	--
gene6578	0.05805	0.0255198	0.10524	0.210511	0.211494	0.163139	LOC106502191	lncRNA	chrNC_030813.1:58035311-58038910:+	--
gene21949	0	0	0.457146	0	0	0	LOC108633442	lncRNA	chrNC_030830.1:567430-569485:-	--
gene2385	0	0	0.0919514	0	0	0	LOC108635638	lncRNA	chrNC_030810.1:14691622-14700807:-	--
gene1923	0.243111	0.256502	0.0881481	0.453399	0.531436	0.956509	LOC102181440	lncRNA	chrNC_030809.1:104586241-104663276:+	--
gene16533	3.11695	3.18256	0.0911418	3.75038	0.366323	3.06117	LOC106503063	lncRNA	chrNC_030824.1:71203-72318:+	--
gene20554	0.260374	0.572325	0.118009	0.269775	1.18578	0	LOC106503337	lncRNA	chrNC_030828.1:1346787-1351080:+	--
gene8028	1.61053	1.27154	2.05575	1.87301	2.15546	1.90897	LOC102179558	lncRNA	chrNC_030814.1:92095571-92116577:+	--
gene20548	0	0	0	0.167654	0	0	LOC108638493	lncRNA	chrNC_030828.1:828399-835280:+	--
gene6494	3.3047	2.35867	4.82817	5.84097	11.5443	7.75761	LOC106502196	lncRNA	chrNC_030813.1:36777166-36794026:+	--
gene13390	7.95463	7.82352	5.70976	5.29011	9.39361	10.5797	LOC108637400	lncRNA	chrNC_030820.1:53211173-53217266:-	--
gene9799	0.406173	0.0714243	0.147272	0.420838	0.702911	0.799035	LOC102173003	lncRNA	chrNC_030816.1:47041558-47045211:+	--
gene18369	0.922768	0.55779	0.261391	0.956086	1.0506	0.918454	LOC108638034	lncRNA	chrNC_030825.1:60642308-60660572:-	--
gene23819	0	0.213838	0.0734865	0	0.0738406	0	LOC108633852	lncRNA	chrNC_030832.1:26120571-26123108:+	--
gene25247	0	0	0.0491572	0	0	0	LOC108634154	lncRNA	chrNC_030835.1:26333008-26372893:-	--
gene17225	0.184465	0.061786	0.191097	0.291238	0.128012	0.288004	LOC108637953	lncRNA	chrNC_030825.1:5731468-5746250:+	--
gene10120	0	0.021131	0.370349	0.149406	0.0656706	0	LOC108636752	lncRNA	chrNC_030816.1:87963449-87968577:-	--
gene23609	0.250318	0	0.189086	0.0864519	0	0.19541	LOC108633919	lncRNA	chrNC_030832.1:9799776-9811943:+	--
gene6541	3.21369	5.45219	3.03617	0.140692	0.412269	0.932832	LOC106502199	lncRNA	chrNC_030813.1:45809483-45820424:-	--
gene1940	0	0	0	0	0	0.115736	LOC108633447	lncRNA	chrNC_030809.1:107999421-108048489:+	--
gene16728	0.194017	0.213233	0	0.201022	0.220894	0.18175	LOC108637851	lncRNA	chrNC_030824.1:9097215-9098388:+	--
gene23305	0.198514	0.17454	0	0.205681	0.180812	0.0619876	LOC108633767	lncRNA	chrNC_030831.1:61162272-61174515:-	--
gene23165	0.882561	0.886833	0.914293	1.43696	1.03353	0.944871	LOC106503540	lncRNA	chrNC_030831.1:42532844-42533826:-	--
gene1842	0.211841	0.310431	0.640086	0.43898	0.321585	0.330746	LOC102186638	lncRNA	chrNC_030809.1:89721615-89727393:+	--
gene1609	0.915834	0.171904	0.503697	1.45001	0.749812	3.12326	LOC102185515	lncRNA	chrNC_030809.1:40090768-40099678:+	--
gene1122	0.96598	1.16782	0.875622	0.500429	1.86966	0.452453	LOC108637120	lncRNA	chrNC_030809.1:2592831-2598653:+	--
gene6126	0.319313	0.046792	0.530649	0.110281	0.387786	0.348979	LOC106502153	lncRNA	chrNC_030812.1:109868686-109871769:-	--
gene3093	0.152257	0	0.0690074	0	0.0693398	0.0713152	LOC106501933	lncRNA	chrNC_030810.1:90427998-90429607:+	--
gene4170	0.155984	0.226171	0.203407	0.249512	0.289133	0.469128	LOC106502058	lncRNA	chrNC_030811.1:25878368-25894118:-	--
gene4804	0	0	0	0	0.0302103	0.124284	LOC108636124	lncRNA	chrNC_030812.1:5151541-5209553:-	--
gene11735	0	0	0.00919748	0.0420518	0	0.00950508	LOC106502622	lncRNA	chrNC_030818.1:44494270-44519932:+	--
gene16755	0	0.063431	0.0326975	0	0.19713	0	LOC106503025	lncRNA	chrNC_030824.1:11066495-11150840:+	--
gene1276	0.122869	0.0308659	0.0159108	0.0181864	0.0479623	0.0493287	LOC102185696	lncRNA	chrNC_030809.1:10162559-10165988:+	--
gene28578	3.53335	1.93529	2.07397	2.58065	2.98086	1.7635	LOC108635298	lncRNA	chrNW_017213449.1:17722-23933:-	--
gene26271	37.7397	27.6245	37.2118	42.8687	0.00511751	0.0052633	LOC102169084	lncRNA	chrNW_017189516.1:8835812-8870487:+	--
gene21395	0.265859	1.40251	0.24099	0.367277	0.161434	0.581116	LOC108638642	lncRNA	chrNC_030829.1:12350525-12352445:+	--
gene2234	0.59742	0.105055	0.162461	1.05228	0.70739	0.279824	LOC102179832	lncRNA	chrNC_030810.1:2668465-2676728:+	--
gene1874	1.93318	0.671983	1.7931	3.49357	1.26941	2.40057	LOC108638091	lncRNA	chrNC_030809.1:96265269-96266298:-	--
gene12966	0.14073	0	0	0	0	0	LOC108637362	lncRNA	chrNC_030820.1:3808017-3837476:+	--
gene25449	0.10658	0.187417	0	0	0	0	LOC108634216	lncRNA	chrNC_030836.1:9329503-9338779:+	--
gene19862	0	0	0	0	0.306943	0	LOC108638314	lncRNA	chrNC_030826.1:49904992-49907034:-	--
gene24897	1.5045	1.78292	1.18589	0.2711	1.1916	2.57365	LOC106503665	lncRNA	chrNC_030834.1:28520121-28536098:-	--
gene14240	0	0.187919	0	0	0	0.200217	LOC106502838	lncRNA	chrNC_030821.1:59685146-59686269:-	--
gene25180	0.016667	0	0	0	0	0	LOC102172600	lncRNA	chrNC_030835.1:18440991-18477030:-	--
gene9620	0.739485	0.247688	0.925671	0.36485	0.769763	0.692732	LOC106502463	lncRNA	chrNC_030816.1:15686121-15718467:+	--
gene23481	0.839315	0.527112	0.652119	0.0828209	0.400437	0.187203	LOC102189366	lncRNA	chrNC_030832.1:2373201-2374710:-	--
gene17216	0.0268418	0.0472005	0.072993	0.0556218	0.317827	0.176013	LOC108637951	lncRNA	chrNC_030825.1:4115826-4129084:+	--
gene6224	0.781505	0.498623	0.514062	1.11068	1.48662	1.4901	LOC108636076	lncRNA	chrNC_030812.1:115304263-115320613:+	--
gene22132	0.0128471	0.0112957	0.174681	0.0931769	0.0936121	0.180523	LOC108633418	lncRNA	chrNC_030830.1:18282518-18286528:+	--
gene19456	0.293878	0.387582	0.266389	0	0.66918	0.412947	LOC108638280	lncRNA	chrNC_030826.1:38161088-38161909:+	--
gene6367	0.254569	0.447653	3.2306	2.90137	1.85495	2.38475	LOC108636272	lncRNA	chrNC_030813.1:14997200-15013841:-	--
gene19303	2.44599	1.89253	1.19728	1.62195	1.96053	3.94111	LOC102187162	lncRNA	chrNC_030826.1:32889529-32891676:-	--
gene12766	1.08649	0.841559	1.3835	1.95661	1.08386	0.8724	LOC108633260	lncRNA	chrNC_030819.1:57938471-57968370:-	--
gene6727	0.471592	0	0.10687	0	0	0	LOC108636229	lncRNA	chrNC_030813.1:81287377-81317153:+	--
gene13279	0.916158	0.335633	0.27682	0.435067	0.347692	0.429117	LOC106502759	lncRNA	chrNC_030820.1:43954805-43957366:-	--
gene6820	0.112823	0	0	0	0.0513809	0.184957	LOC106502218	lncRNA	chrNC_030813.1:89449539-89467756:-	--
gene23650	0	0	0	0.102248	0.269655	0	LOC108633913	lncRNA	chrNC_030832.1:13540342-13556680:-	--
gene26743	0.459395	0	0.416424	0	0.139477	0.2869	LOC108634367	lncRNA	chrNW_017189516.1:57392899-57398014:+	--
gene18884	0	0	0	0	0.033367	0	LOC108638267	lncRNA	chrNC_030826.1:18051948-18061362:-	--
gene25357	0	0.234272	0.434746	0.110428	0.339765	0.499207	LOC102176410	lncRNA	chrNC_030835.1:42417722-42451571:+	--
gene24421	0.327333	0.359754	0.326386	0.983541	0.983875	0.659272	LOC102168798	lncRNA	chrNC_030833.1:23192361-23303831:+	--
gene24333	0.0219541	0	0	0.0341201	0	0	LOC108634034	lncRNA	chrNC_030833.1:9644313-9651449:+	--
gene17396	0.317202	0	0	0.328654	0.72229	0.891441	LOC102173492	lncRNA	chrNC_030825.1:22110173-22119351:-	--
gene13270	0.365758	0.204647	0.361686	0.103354	0.212	0.747564	LOC108637393	lncRNA	chrNC_030820.1:43127063-43141178:-	--
gene11444	0.322896	0.189268	0.4553	0.780628	0.294103	0.638572	LOC106502586	lncRNA	chrNC_030818.1:9122657-9124458:-	--
gene4369	4.51774	2.62675	7.00138	7.02128	11.8137	14.4711	LOC108635847	lncRNA	chrNC_030811.1:51283455-51291798:+	--
gene2686	0	0	0	0	0	0.092218	LOC102189087	lncRNA	chrNC_030810.1:36669626-36728646:+	--
gene6666	0.078909	0	0.250348	0.531427	0	0.07392	LOC108636224	lncRNA	chrNC_030813.1:68922777-68938103:-	--
gene25672	0	0	0	0	0.0648902	0	LOC108634217	lncRNA	chrNC_030836.1:28579515-28586285:-	--
gene12132	0.198349	0	0	0	0	0	LOC106502640	lncRNA	chrNC_030818.1:88391882-88403802:-	--
gene9003	0.179226	0.315164	0	0	0	0	LOC108636639	lncRNA	chrNC_030815.1:56532205-56538997:-	--
gene3955	1.21905	0.995273	0.55251	0.451094	0.951723	2.03924	LOC102189097	lncRNA	chrNC_030811.1:8758253-8769894:+	--
gene11581	0.262943	0.327518	0.436971	0.29514	0.39916	0.472112	LOC102181308	lncRNA	chrNC_030818.1:21591735-21699814:+	--
gene26171	0	0.0190259	0	0.0448408	0.0197095	0	LOC102176306	lncRNA	chrNC_030836.1:50557055-50571932:+	--
gene17446	0	0.044119	0.0682276	0	0.0457042	0	LOC108637969	lncRNA	chrNC_030825.1:26142626-26149517:+	--
gene16858	0.344844	0.181919	0.265699	0.500213	0.251274	0.613779	LOC102182335	lncRNA	chrNC_030824.1:19106100-19120520:+	--
gene26658	0	0	0	0	0.14332	0.147404	LOC108634354	lncRNA	chrNW_017189516.1:50655929-50676921:+	--
gene2455	0	0	0	0.0995444	0	0	LOC102172027	lncRNA	chrNC_030810.1:18082084-18088391:-	--
gene17713	0.273348	0.131613	0.277277	0.472029	0.183766	0.335324	LOC106503116	lncRNA	chrNC_030825.1:46492537-46508255:-	--
gene7268	0	0	0.0253703	0.0579979	0.0254926	0.0786565	LOC106502364	lncRNA	chrNC_030814.1:42253883-42455146:+	--
gene22045	0	0	0	0.0601023	0.0792527	0.0271702	LOC106503516	lncRNA	chrNC_030830.1:13689203-13692813:-	--
gene17695	0.200171	0.175997	0	0.0691327	0.121547	0	LOC108638112	lncRNA	chrNC_030825.1:46169013-46170395:-	--
gene13829	0.460909	0.23157	0.358111	0	0	0.678493	LOC108637376	lncRNA	chrNC_030820.1:77854739-77855626:+	--
gene20506	0.281791	1.44527	1.10687	0.194644	0	0.351967	LOC108638420	lncRNA	chrNC_030827.1:66360074-66364241:+	--
gene13283	0.0410976	0.0180672	0	0.0425815	0.0748656	0.0577488	LOC108637394	lncRNA	chrNC_030820.1:44570019-44574488:+	--
gene5065	2.54975	0.75662	1.64677	1.91532	3.0191	2.17955	LOC106502096	lncRNA	chrNC_030812.1:30249514-30302122:-	--
gene22046	0.0111985	0.0196922	0	0	0	0	LOC106503513	lncRNA	chrNC_030830.1:13794166-13808530:+	--
gene8510	0.683621	1.73879	0.3541	0.430041	0.778325	0.274457	LOC106502274	lncRNA	chrNC_030814.1:103858059-103865090:+	--
gene4613	12.2909	4.77442	11.4853	22.4445	16.6461	14.6043	LOC102170937	lncRNA	chrNC_030811.1:89030412-89033471:-	--
gene20376	1.76457	2.09448	2.15934	1.82828	1.92866	1.73565	LOC108638402	lncRNA	chrNC_030827.1:33660498-33697833:-	--
gene6074	0.820445	0.103052	0	0	0.106755	0.548981	LOC102176678	lncRNA	chrNC_030812.1:108358025-108369494:+	--
gene25987	0.616068	0.677086	0.628246	0.718101	0	0	LOC102171411	lncRNA	chrNC_030836.1:44403216-44406213:-	--
gene25118	0.0760479	0.00742934	0.061275	0	0.0461777	0.0633243	LOC108634151	lncRNA	chrNC_030835.1:14499365-14504760:-	--
gene7904	0.368226	0.227505	0.207486	0.329964	0.580134	0.49411	LOC108636385	lncRNA	chrNC_030814.1:88557879-88636200:+	--
gene24665	0.408004	0.358732	0.1541	0.986383	0.480011	0.907745	LOC102184308	lncRNA	chrNC_030833.1:42488489-42493009:-	--
gene24155	4.39281	1.45628	1.95832	2.7607	2.49248	5.19445	LOC108633891	lncRNA	chrNC_030832.1:38899320-38901556:-	--
gene7056	0.386976	0.659222	0.372702	0.438537	0.561747	0.351182	LOC108636249	lncRNA	chrNC_030813.1:117260695-117264253:+	--
gene18338	0.0217687	0	0	0.202992	0.0991378	0.326279	LOC108638019	lncRNA	chrNC_030825.1:59443786-59446814:-	--
gene4838	0	0.118479	0.0244294	0	0.0981885	0.176725	LOC102190583	lncRNA	chrNC_030812.1:12010339-12012289:-	--
gene27534	0.359743	0	0	0	0.0327663	0	LOC108634643	lncRNA	chrNW_017189704.1:22602-27317:+	--
gene16141	0.248995	0.152584	0.164148	0.179808	0.254281	0.28273	NPHP4	lncRNA	chrNC_030823.1:45852414-45998917:+	--
gene18162	0.087075	0	0	0	0	0	LOC108638004	lncRNA	chrNC_030825.1:56127767-56131153:-	--
gene4888	0	0	0	0.242877	0	0	LOC102180728	lncRNA	chrNC_030812.1:24387794-24391737:-	--
gene10379	0.0651997	0.114652	0.413706	0.0675538	0	0	LOC108636956	lncRNA	chrNC_030817.1:25126347-25135406:+	--
gene26999	1.02686	0.961476	1.18466	1.81007	1.11749	1.46164	LOC102189102	lncRNA	chrNW_017189517.1:28701200-28715520:-	--
gene13679	3.12414	3.12573	3.90608	3.12532	1.56996	2.22019	LOC108637424	lncRNA	chrNC_030820.1:66948897-66954651:-	--
gene21273	0.104627	0.429294	0.347746	0.0361348	0.412953	0.686082	LOC108638525	lncRNA	chrNC_030828.1:68807467-68809089:-	--
gene20966	2.58866	1.20699	1.52879	2.64149	2.42927	4.15189	LOC108638517	lncRNA	chrNC_030828.1:44956792-44964146:-	--
gene4205	0	0	0	0	0.111667	0	LOC108635836	lncRNA	chrNC_030811.1:27424452-27428318:+	--
gene25279	34.6864	40.0843	30.4247	25.9431	47.8343	56.0408	HNRNPF	lncRNA	chrNC_030835.1:31701102-31719712:+	--
gene9804	0	0.0602758	0.0621421	0.35515	0.0936622	0.0642204	LOC108636728	lncRNA	chrNC_030816.1:47832736-47846649:-	--
gene24038	0.194151	0.317023	0.553112	0.31611	0.176838	0.285805	LOC106503588	lncRNA	chrNC_030832.1:36333878-36340500:+	--
gene6350	0	0	0.136199	0	0	0	LOC108636271	lncRNA	chrNC_030813.1:11381161-11382486:+	--
gene1405	0.574752	0.641397	0.460876	0.526792	0.543635	0.331332	LOC108637527	lncRNA	chrNC_030809.1:16323786-16326854:-	--
gene26997	0.115231	0.0233804	0.0482087	0.192863	0.113029	0.124553	LOC108634466	lncRNA	chrNW_017189517.1:28640788-28658516:+	--
gene10159	0.361151	0	0.654738	0.12473	0.328946	0.225545	LOC108636758	lncRNA	chrNC_030816.1:91371366-91378728:+	--
gene23465	0.217608	0.573987	0.394507	1.57826	2.11417	0.883351	LOC102186545	lncRNA	chrNC_030832.1:2201108-2202876:+	--
gene14583	0.119663	0	0	0	0	0	LOC108637645	lncRNA	chrNC_030822.1:1982397-1983830:-	--
gene20158	1.19995	2.02891	1.9244	1.43454	0.67258	2.33463	LOC102187714	lncRNA	chrNC_030827.1:3864055-3908575:+	--
gene14199	0.102744	0.180672	0	0	0.093582	0.0962481	LOC102168556	lncRNA	chrNC_030821.1:52636894-52641251:-	--
gene27048	0.0291626	0.0256408	0.0132174	0.0302156	0.0132811	0.0136594	LOC108634480	lncRNA	chrNW_017189517.1:35565535-35569734:-	--
gene2926	0.239685	0	0.217265	0.248339	0.436622	0.112265	LOC102185419	lncRNA	chrNC_030810.1:71378228-71384928:+	--
gene25420	0.088131	0.0258293	0.0266291	0.0152188	0	0.082559	LOC102182853	lncRNA	chrNC_030836.1:6701910-6715295:-	--
gene19495	0.138415	0.0912747	0.0941009	0.250973	0.252145	0.194496	LOC106503226	lncRNA	chrNC_030826.1:39149778-39151507:+	--
gene8895	0.0552799	0	0	0.572759	0.553855	0.31071	LOC106502403	lncRNA	chrNC_030815.1:38975194-38991333:+	--
gene27978	0.155667	0.44482	0.176382	0.241931	0.106339	0.0729124	LOC106503990	lncRNA	chrNW_017190161.1:96517-103156:+	--
gene6657	0.105874	0	0	0	0.0482164	0.0495901	LOC108636223	lncRNA	chrNC_030813.1:68247287-68248936:-	--
gene24261	0.0984419	0.112011	0.0892336	0.0359987	0.116035	0.0542459	LOC108634033	lncRNA	chrNC_030833.1:983979-992635:-	--
gene12810	0	0	0	0.0860924	0.0756827	0	LOC102169973	lncRNA	chrNC_030819.1:64260486-64275592:-	--
gene5994	0.297313	0.0746882	0.231002	0.396062	0.309487	0.159152	LOC102178050	lncRNA	chrNC_030812.1:102941764-102943826:-	--
gene24611	0	0.258388	0	0.0761222	0.133836	0.137649	LOC108634015	lncRNA	chrNC_030833.1:37304766-37315783:+	--
gene20387	2.91725	1.73879	5.12037	3.26031	1.27382	0.542468	LOC108638412	lncRNA	chrNC_030827.1:35593205-35629128:-	--
gene12971	0	0.0992677	0.409366	0.116979	0.102834	0	LOC108637379	lncRNA	chrNC_030820.1:5359125-5360034:+	--
gene22002	0.429514	0.139132	0.122949	0.163955	0.102951	0.084707	LOC106503511	lncRNA	chrNC_030830.1:7064985-7067017:-	--
gene12010	0	0	0	0	0	0.0917659	LOC108637156	lncRNA	chrNC_030818.1:72815951-72817645:-	--
gene6531	0.19528	0.343395	0.590047	1.28143	0.415022	1.21956	LOC106502189	lncRNA	chrNC_030813.1:44942758-44949625:+	--
gene4552	0.105177	0	0	0	0	0	LOC108635916	lncRNA	chrNC_030811.1:76483650-76487890:-	--
gene26451	0.209803	0.830097	0.570533	1.19558	0.382188	1.5723	LOC108634339	lncRNA	chrNW_017189516.1:23821017-23843972:+	--
gene426	0	0.250409	0	0	0	0	LOC108636843	lncRNA	chrNC_030808.1:73350134-73359281:-	--
gene26405	0.228385	0	0	0.354947	0	0	LOC108634315	lncRNA	chrNW_017189516.1:20565006-20580233:+	--
gene6343	0.546178	0.564964	0.786318	0.832204	1.4339	0.511647	LOC108636201	lncRNA	chrNC_030813.1:9073834-9158242:-	--
gene27671	8.67184	5.77994	7.57541	6.59379	6.2424	4.55313	LOC106503935	lncRNA	chrNW_017189851.1:15861-17323:+	--
gene20137	0.0586032	0.103052	0	0.0607192	0	0.0548981	LOC108638418	lncRNA	chrNC_030827.1:1273497-1548438:-	--
gene9629	0.0485631	0	0	0	0.0110581	0.0454927	LOC108636718	lncRNA	chrNC_030816.1:16600709-16612802:-	--
gene2059	0.14351	0.189268	0.0650428	0.0743455	0.588206	0.201654	LOC102168307	lncRNA	chrNC_030809.1:121713539-121733037:+	--
gene3645	1.12938	0.717159	1.55456	2.18862	0.95247	1.07757	LOC102185883	lncRNA	chrNC_030810.1:110411116-110453924:-	--
gene10590	0.30463	0	0.110454	0	0.166479	0.171222	LOC108636906	lncRNA	chrNC_030817.1:49339121-49384923:-	--
gene12243	0	0	0	0.084339	0	0	LOC108637166	lncRNA	chrNC_030818.1:96911044-96937584:-	--
gene26158	1.54231	1.12298	1.03033	1.59383	2.28276	2.81434	LOC108634221	lncRNA	chrNC_030836.1:49977525-49987570:+	--
gene16477	2.40114	1.22584	1.82549	4.33365	1.90483	3.70051	LOC102174324	lncRNA	chrNC_030823.1:76367812-76414150:-	--
gene1032	3.32654	5.54854	8.33663	1.16578	5.56967	5.22426	LOC108636604	lncRNA	chrNC_030808.1:148937056-148939730:+	--
gene5127	0	0.124524	0	0.0586966	0	0	LOC108636003	lncRNA	chrNC_030812.1:31760786-31766502:-	--
gene25728	0.734572	0.645862	1.15012	0.415143	0.334534	0.750687	LOC102176765	lncRNA	chrNC_030836.1:36479769-36492386:-	--
gene17974	1.19035	0.682566	0.844441	0.965216	0.695306	1.06661	LOC102175154	lncRNA	chrNC_030825.1:52258072-52261671:-	--
gene13142	0.0353694	0.124392	0.0320609	0.146586	0.161077	0.0993996	LOC108637383	lncRNA	chrNC_030820.1:34530679-34537268:-	--
gene14473	0	0.276699	0	0.163033	0	0.294807	LOC108637541	lncRNA	chrNC_030821.1:90649838-90773673:+	--
gene11539	1.08328	0.501295	0.878589	0.767954	1.29827	1.22843	LOC108637104	lncRNA	chrNC_030818.1:15031517-15032456:+	--
gene594	0.0175065	0.0153924	0.0396724	0.0362772	0.0318908	0.0491991	LOC106502158	lncRNA	chrNC_030808.1:95470430-95581144:-	--
gene10145	0.377671	0.332062	0.610264	0.221173	0.343993	0.276881	LOC108636755	lncRNA	chrNC_030816.1:89699542-89718419:-	--
gene27475	0.233923	0.117528	0.151458	0.519362	0.152188	0.375657	LOC108634603	lncRNA	chrNW_017189664.1:19724-22351:+	--
gene3148	1.2501	1.31896	2.26633	0.518093	1.75673	0.501883	LOC108635589	lncRNA	chrNC_030810.1:94476433-94524675:+	--
gene28498	0	0	0	0	0.191597	0	LOC108635229	lncRNA	chrNW_017212212.1:13578-14144:-	--
gene24947	0	0	0.0591009	0	0.118771	0.0610775	LOC106503660	lncRNA	chrNC_030834.1:36863341-36870478:-	--
gene13666	1.0449	3.90453	0.71037	4.33051	1.90345	2.44709	LOC108637423	lncRNA	chrNC_030820.1:66034176-66041199:+	--
gene22954	0	0	0.11357	0	0.342352	0	LOC108633785	lncRNA	chrNC_030831.1:433652-440135:-	--
gene20468	11.8196	4.49973	2.4668	5.93382	40.6948	23.9711	LOC108633202	lncRNA	chrNC_030827.1:56559965-56574515:+	--
gene17315	0	0.101416	0	0	0.262651	0	LOC108637961	lncRNA	chrNC_030825.1:14866792-14987516:+	--
gene2052	0.870917	0.47924	0.843156	1.05583	1.12243	1.60396	LOC108638309	lncRNA	chrNC_030809.1:120711108-120718187:+	--
gene22972	0.845527	0.543267	0.766436	0.774972	0.977471	0.822533	LOC108633794	lncRNA	chrNC_030831.1:3444561-3447527:-	--
gene10198	2.20679	2.37146	0.444526	0.508104	0.0744446	0.229696	LOC108636903	lncRNA	chrNC_030817.1:6923511-6931992:+	--
gene13044	5.98152	12.9089	8.74915	3.803	5.2624	4.01148	LOC102187240	lncRNA	chrNC_030820.1:18396852-18399623:+	--
gene22762	0.46988	0.12151	0.2756	0.315017	0.427979	0.440172	LOC108633551	lncRNA	chrNC_030830.1:33523896-33529708:+	--
gene18642	0.0683398	0.0901302	0.0206491	0.247826	0.176363	0.0853588	LOC106503176	lncRNA	chrNC_030825.1:66967065-66982648:-	--
gene19116	0.148302	0.0651962	0.201645	0.384142	0.945543	0.347314	LOC108638265	lncRNA	chrNC_030826.1:26279116-26281647:+	--
gene23163	0.289969	0.0849837	0.17523	1.05154	0.704298	0.67909	LOC106503536	lncRNA	chrNC_030831.1:42294839-42296459:+	--
gene20478	0.0643597	0.169762	0.233358	0.200051	0.293103	0.0602907	LOC108638413	lncRNA	chrNC_030827.1:58464671-58480117:-	--
gene3518	2.79902	2.57546	5.0154	6.40716	3.08302	3.5977	LOC106503822	lncRNA	chrNC_030810.1:105795166-105797113:-	--
gene12057	0.558204	0.392634	0.404792	1.27239	1.01685	0.313747	LOC106502652	lncRNA	chrNC_030818.1:78109485-78148320:+	--
gene27799	0.0163199	0	0.0147933	0.0676365	0.0445938	0.0152881	LOC102185848	lncRNA	chrNW_017189962.1:437746-444527:+	--
gene9624	0.598152	0.334674	0.657213	1.72778	1.07312	1.54516	LOC106502464	lncRNA	chrNC_030816.1:15972265-15978012:-	--
gene8567	0.149691	0.131613	0.271377	0.155095	0.136342	0.0701133	LOC108636408	lncRNA	chrNC_030814.1:105609238-105612317:-	--
gene12400	0.59959	0.513308	0.486293	0.376013	0.474264	0.339965	LOC102168737	lncRNA	chrNC_030818.1:103568995-103574346:-	--
gene20051	0	0.240142	0.412629	0.377316	0.414617	0.0852859	LOC106503275	lncRNA	chrNC_030826.1:55640877-55643340:+	--
gene6297	1.40442	0.617408	1.80349	0.363782	1.33248	1.91862	LOC106502166	lncRNA	chrNC_030813.1:2393866-2399984:+	--
gene24741	0.2073	0.109359	0.112745	0.644354	0.113289	0.194193	LOC108634087	lncRNA	chrNC_030834.1:8453649-8455568:+	--
gene7065	0.0671909	0.0295383	0.0609059	0	0.0203998	0.0629428	LOC106502244	lncRNA	chrNC_030813.1:117561192-117565380:-	--
gene13970	0.169353	1.04231	0.614048	0.43867	1.07976	0.634585	LOC108637515	lncRNA	chrNC_030821.1:15787261-15788415:-	--
gene9173	0	0	0.0696709	0.159271	0	0	LOC108636571	lncRNA	chrNC_030815.1:70015653-70017810:+	--
gene8187	0	0.449371	0	0	0.186207	0.0957558	LOC108636401	lncRNA	chrNC_030814.1:96117095-96135632:+	--
gene18139	0.402897	0.212545	0.219126	0.333955	0.293576	0	LOC108638116	lncRNA	chrNC_030825.1:55578170-55579028:-	--
gene28742	0.897551	1.85684	2.29721	1.25818	4.08757	3.31376	LOC108635434	lncRNA	chrNW_017215735.1:11716-18856:-	--
gene6466	0.928318	0.670459	0.495874	0.360688	0.211384	0.32611	LOC108636212	lncRNA	chrNC_030813.1:29876966-29880230:-	--
gene10137	0.390445	0.343294	0.482622	0.183883	0.484947	0.133004	LOC108636786	lncRNA	chrNC_030816.1:89247422-89250960:-	--
gene22569	14.5451	11.6209	9.45848	10.9423	12.0385	10.9004	LOC102177673	lncRNA	chrNC_030830.1:22459190-22461178:+	--
gene1045	0.0977198	0	0.0885791	0.101248	0	0	LOC102177757	lncRNA	chrNC_030808.1:151226494-151227479:-	--
gene2401	1.84806	0.931599	1.29548	1.60842	1.05485	2.14671	LOC108634147	lncRNA	chrNC_030810.1:15310119-15315197:-	--
gene11598	0.0276783	0.0243357	0.100357	0.0573552	0.0756303	0.077785	LOC108637137	lncRNA	chrNC_030818.1:24676852-24696435:-	--
gene16946	0.082407	0	0	0	0	0.231591	LOC106503024	lncRNA	chrNC_030824.1:28861350-28865352:+	--
gene8019	2.25757	0.771921	1.47796	1.64602	1.9801	1.44906	LOC106502310	lncRNA	chrNC_030814.1:91918324-91920019:+	--
gene21446	0.285722	0.472878	0.380875	0.400522	0.627645	0.251913	LOC106503412	lncRNA	chrNC_030829.1:15143405-15152517:+	--
gene17107	0	0.0149663	0	0.0176365	0.108528	0.0797285	LOC106503010	lncRNA	chrNC_030824.1:64305076-64308171:+	--
gene7393	0.145072	0.17007	0.0438341	0.0501034	0.220226	0.0906001	LOC106502360	lncRNA	chrNC_030814.1:56884623-57178160:-	--
gene25421	0.110407	0.0242685	0.10008	0.0285984	0.0754214	0.0258567	LOC108634251	lncRNA	chrNC_030836.1:6716688-6718890:-	--
gene8092	0	0	0	0.0320763	0.0845935	0	LOC106502306	lncRNA	chrNC_030814.1:93796890-93805470:+	--
gene6338	2.89528	2.54563	2.90972	3.06503	3.38236	3.59665	LOC102171315	lncRNA	chrNC_030813.1:7294903-7295954:-	--
gene24514	0.181395	0.425304	0.164428	0	0.495659	0	LOC108634031	lncRNA	chrNC_030833.1:30704536-30708098:-	--
gene3073	0	0.0233494	0.120362	0.110061	0.169318	0.0746322	LOC102177579	lncRNA	chrNC_030810.1:88776399-88789649:+	--
gene3774	0.882814	0.211691	0.800236	1.57992	0.511694	1.27809	LOC106503645	lncRNA	chrNC_030810.1:117055657-117058223:+	--
gene4466	13.0339	9.15521	12.1199	12.458	14.6314	10.9258	LOC102184495	lncRNA	chrNC_030811.1:64891184-64893660:-	--
gene22516	0	0	0	0.0587105	0.0172039	0	LOC108633466	lncRNA	chrNC_030830.1:21998428-22005252:-	--
gene26460	1.88272	1.98642	2.14545	1.22615	2.69473	2.51955	LOC102182682	lncRNA	chrNW_017189516.1:24508219-24568948:-	--
gene10520	3.68798	1.35737	2.64331	0.888637	1.6405	1.76758	LOC102181128	lncRNA	chrNC_030817.1:41078332-41091463:-	--
gene7308	0.0305561	0	0.13849	0	0.194819	0.114497	LOC106502342	lncRNA	chrNC_030814.1:48212993-48231921:+	--
gene27241	1.74832	2.5024	1.36365	1.97995	1.29615	2.78042	LOC106503887	lncRNA	chrNW_017189541.1:10117-11854:+	--
gene24657	1.90321	1.00402	0.575061	0.394385	0.346699	1.06973	LOC102185707	lncRNA	chrNC_030833.1:42024528-42030980:-	--
gene10118	0	0	0.0882017	0.0252042	0	0	LOC108636751	lncRNA	chrNC_030816.1:87954909-87957491:-	--
gene19267	0.169833	0	0.410525	0.11731	2.11408	0	LOC108638272	lncRNA	chrNC_030826.1:29308302-29313395:-	--
gene21412	2.08994	1.55339	2.07022	2.50025	2.27644	2.56331	LOC106503413	lncRNA	chrNC_030829.1:13198586-13223513:-	--
gene14821	0	0	0	0	0.11201	0	LOC108637652	lncRNA	chrNC_030822.1:8806252-8807519:+	--
gene8918	0.154513	0.0452845	0.163403	0.346866	0.140735	0.289488	LOC102183064	lncRNA	chrNC_030815.1:41498975-41502416:-	--
gene24267	0.818732	0.494173	0.425231	0.641952	0.366815	0.605283	LOC106503653	lncRNA	chrNC_030833.1:1278823-1290349:-	--
gene6120	0.186589	0.0656224	0.169136	0.135328	0.016995	0.0174792	LOC108636073	lncRNA	chrNC_030812.1:109611432-109616040:-	--
gene7200	0.774187	0.850866	0.70177	0.501337	1.01365	0.589257	LOC108636341	lncRNA	chrNC_030814.1:29605972-29623444:-	--
gene3469	0.90424	0.318016	0.983589	1.12427	0.329442	0.508242	LOC108635599	lncRNA	chrNC_030810.1:104638827-104647112:-	--
gene2240	0.141352	0.279635	0.384391	0.54921	0.0321869	0.132416	LOC106501995	lncRNA	chrNC_030810.1:3195966-3205795:-	--
gene2187	1.19157	0.458358	0.65257	0.823065	0.768767	0.651139	LOC106502005	lncRNA	chrNC_030810.1:435111-441224:+	--
gene10447	3.22055	1.66239	2.7553	4.27414	2.27418	3.49151	LOC102168833	lncRNA	chrNC_030817.1:32637058-32650936:+	--
gene8247	0.695085	0.407429	0.315034	1.92049	0.633102	0.434093	LOC108636403	lncRNA	chrNC_030814.1:97773688-97790536:-	--
gene1833	0.708956	0.428546	1.68693	0.964102	1.41255	1.36977	LOC106502907	lncRNA	chrNC_030809.1:88135494-88342949:+	--
gene13828	0.214879	0.0944645	0.0973894	0.111318	0	0.201293	LOC108637375	lncRNA	chrNC_030820.1:77839515-77842199:+	--
gene24796	0.0733796	0.150542	0.376922	0.278773	0.913427	0.274961	LOC102185430	lncRNA	chrNC_030834.1:12709439-12719621:-	--
gene14013	0.0274501	0.144811	0.0497649	0.0284413	0.075007	0.231432	LOC108637520	lncRNA	chrNC_030821.1:20484071-20491672:-	--
gene11096	0.0293339	0.128957	0.039885	0.0151965	0.0400771	0.0686982	LOC106502519	lncRNA	chrNC_030817.1:80010476-80042249:+	--
gene12600	8.40079	3.13357	4.15363	6.59402	6.02859	2.86169	LOC108637293	lncRNA	chrNC_030819.1:18053054-18057212:+	--
gene14310	1.66934	0.9005	1.08189	1.65441	1.19729	1.99441	LOC106502835	lncRNA	chrNC_030821.1:67062807-67070091:+	--
gene28647	1.73144	0.63431	0.26158	1.04647	0.788521	1.08131	LOC108635358	lncRNA	chrNW_017214291.1:11899-18522:+	--
gene2109	0.0520409	0	0.141519	0.269599	0	0	LOC102176648	lncRNA	chrNC_030809.1:130598358-130610520:-	--
gene1311	2.22416	2.37037	2.01611	2.23463	2.88526	1.5153	LOC108638637	lncRNA	chrNC_030809.1:11340523-11347206:-	--
gene2838	0.0737406	0.0216118	0	0.0254677	0.156718	0.0230261	LOC108635571	lncRNA	chrNC_030810.1:62386587-62406350:+	--
gene20625	0.226667	0.154554	0.155147	0.263608	0.374989	0.290337	LOC106503342	lncRNA	chrNC_030828.1:18119910-18129912:-	--
gene834	0.0108637	0.00955172	0.00984747	0.0562795	0.00989492	0	LOC108636254	lncRNA	chrNC_030808.1:130059907-130063711:-	--
gene13535	1.40035	2.03861	0.915606	0.570851	1.06638	2.27955	LOC108637408	lncRNA	chrNC_030820.1:60659099-60665144:-	--
gene16580	0.058873	0.0776449	0.0400245	0.0609987	0.107246	0.0620447	LOC106503045	lncRNA	chrNC_030824.1:1456719-1477780:+	--
gene6058	0.160254	0.112721	0.276002	0.0996242	0.0437892	0.13511	LOC108636069	lncRNA	chrNC_030812.1:107321368-107332121:-	--
gene20351	0.570963	0	1.03511	2.51421	0.130012	2.67432	LOC106503313	lncRNA	chrNC_030827.1:31276276-31276867:-	--
gene14593	3.22488	1.62689	2.97115	2.84834	3.08177	2.67432	C15H11orf31	lncRNA	chrNC_030822.1:2333297-2334972:-	--
gene21431	2.4168	2.32316	3.2534	3.79347	5.60179	3.55651	LOC106503415	lncRNA	chrNC_030829.1:14666221-14690637:+	--
gene16451	0.0704065	0.134125	0.0850942	0.0121581	0.0855041	0.0769476	LOC106502993	lncRNA	chrNC_030823.1:74061249-74070870:-	--
gene25042	0.0672852	0	0.487931	0	0	0	LOC108634139	lncRNA	chrNC_030835.1:3167684-3194936:+	--
gene12431	0.0455382	0.093424	0.137595	0.031455	0.110607	0.127977	LOC108637179	lncRNA	chrNC_030818.1:104530929-104533792:-	--
gene18236	5.51034	6.56206	2.8452	2.6017	2.16006	4.57388	LOC108638007	lncRNA	chrNC_030825.1:57225386-57226161:+	--
gene1900	0.678827	0.282718	0.215905	0.530587	0.542363	0.859034	LOC106502882	lncRNA	chrNC_030809.1:99608443-99617246:+	--
gene5054	0.623516	0.219287	0.734751	0.710632	0.511124	0.408867	LOC102174907	lncRNA	chrNC_030812.1:29904222-29916337:-	--
gene27579	0	0.159731	0	0	0.16547	0	LOC108634661	lncRNA	chrNW_017189756.1:659-8945:-	--
gene25677	0.439702	0.199966	0.17867	0.36132	0.566214	1.39195	LOC102188744	lncRNA	chrNC_030836.1:28668014-28674522:-	--
gene3137	0.639336	0.741696	0.193178	0.32201	0.477183	0.399277	LOC108635587	lncRNA	chrNC_030810.1:93612069-93619940:+	--
gene17686	7.07768	2.27755	2.24937	0.843173	1.69124	1.777	LOC102188967	lncRNA	chrNC_030825.1:45836675-45843903:+	--
gene27532	4.28454	1.65525	4.33491	2.35414	2.58194	3.04065	LOC108634640	lncRNA	chrNW_017189703.1:17363-26116:-	--
gene24991	0.429757	0.226715	0.0779115	0.623383	0.0782869	0.402586	LOC108634088	lncRNA	chrNC_030834.1:43371802-43372337:-	--
gene21659	0	0.141033	0.121167	0.138497	0.292201	0.300526	LOC108633360	lncRNA	chrNC_030829.1:48900773-48915577:-	--
gene7861	0	0	0.130554	0	0	0	LOC108636381	lncRNA	chrNC_030814.1:83282678-83285260:-	--
gene17434	0.0942627	0	0	0	0	0	LOC102188339	lncRNA	chrNC_030825.1:25403998-25405407:-	--
gene20595	0.210471	0.0973968	0.0803301	0.26398	0.221972	0.217919	LOC106503341	lncRNA	chrNC_030828.1:9877501-9949798:+	--
gene20598	0	0	0.0715279	0	0.0718724	0.1848	LOC106503346	lncRNA	chrNC_030828.1:10957688-10967509:-	--
gene12023	0	0	0	0	0.0390594	0	LOC106502649	lncRNA	chrNC_030818.1:73572553-73574276:-	--
gene6022	0.504321	0.314087	0.590481	0.783794	0.708163	0.708653	LOC102181372	lncRNA	chrNC_030812.1:105070550-105094387:+	--
gene12090	0	0	0	0	0.0642035	0	LOC108637114	lncRNA	chrNC_030818.1:84787640-84790579:-	--
gene5709	0.0574244	0	0.260265	0	0.0523037	0.484144	LOC102171494	lncRNA	chrNC_030812.1:82425534-82438857:+	--
gene1150	2.12063	2.53044	2.21649	4.03567	2.917	3.72986	LOC106503576	lncRNA	chrNC_030809.1:3994684-4003331:+	--
gene1301	29.1114	11.7769	15.5197	41.5783	28.4832	27.7768	LOC102180089	lncRNA	chrNC_030809.1:11048951-11051265:+	--
gene19213	0.0810698	0.0356397	0	0.0839969	0	0.0379721	LOC108638269	lncRNA	chrNC_030826.1:27499961-27512646:+	--
gene5022	0.407831	0.657395	0.718827	0.610358	0.598468	0.891441	LOC108636001	lncRNA	chrNC_030812.1:28364670-28366619:+	--
gene6020	0	0.0618132	0	0.0728416	0.0960512	0	LOC106502140	lncRNA	chrNC_030812.1:104763655-104769927:+	--
gene23588	0.176534	0.558776	0.320043	0.512144	0.225109	0.363821	LOC108633899	lncRNA	chrNC_030832.1:7565425-7566930:-	--
gene21805	0.412375	0.304563	0.568179	0.632351	0.736181	0.448112	LOC102173511	lncRNA	chrNC_030829.1:52407692-52463032:-	--
gene11792	0.205224	0	1.72075	0.318951	0.140193	0.144187	LOC102188681	lncRNA	chrNC_030818.1:47927552-47931684:-	--
gene22258	2.40257	2.23668	2.15221	5.41792	5.12325	4.18359	LOC102173795	lncRNA	chrNC_030830.1:18908229-18911597:+	--
gene538	0.0656998	0.0385104	0.0397029	0.068072	0.0398941	0.123092	LOC102189625	lncRNA	chrNC_030808.1:83445029-83452107:-	--
gene27090	0	0.177479	0	0.627431	0	0.378187	LOC106503779	lncRNA	chrNW_017189517.1:37804516-37807026:+	--
gene25166	0.32406	0.664826	0	0	0.295163	0.505953	LOC106503698	lncRNA	chrNC_030835.1:17264756-17273682:+	--
gene7098	0.19744	0.495988	0.434644	0.14612	0.0513809	0.132112	LOC108636335	lncRNA	chrNC_030814.1:7914027-7956764:-	--
gene15707	0	0	0.0868798	0	0.0872983	0.0897854	LOC108637642	lncRNA	chrNC_030822.1:81020648-81023455:+	--
gene20212	0	0.0591596	0.0609913	0.139429	0	0.56728	LOC108638405	lncRNA	chrNC_030827.1:8832241-8835540:+	--
gene13838	0.0634403	0	0	0	0	0	LOC106502801	lncRNA	chrNC_030820.1:78450489-78487796:+	--
gene17651	0.341116	0.399895	0.154604	0	0.0517829	0.0532582	LOC106503103	lncRNA	chrNC_030825.1:41609030-41617630:-	--
gene23238	0	0	0	0	0	0.191675	LOC108633780	lncRNA	chrNC_030831.1:50149690-50160052:+	--
gene4262	2.28385	1.32531	1.36635	2.08235	1.0401	1.02694	LOC108635837	lncRNA	chrNC_030811.1:37454344-37473417:+	--
gene10323	6.85444	6.51759	5.44204	9.59229	10.5248	24.2247	TTC9	lncRNA	chrNC_030817.1:20729938-20811838:-	--
gene9097	0	0	0.0390397	0	0	0	LOC108636642	lncRNA	chrNC_030815.1:62842023-62847665:-	--
gene23798	12.6456	18.1791	17.6542	5.06872	10.8454	9.42498	LOC106503592	lncRNA	chrNC_030832.1:25854073-25858704:+	--
gene24884	0.789302	0.220813	0.747993	1.2267	0.653562	1.14271	LOC106503673	lncRNA	chrNC_030834.1:25929652-25933270:+	--
gene9439	0.989564	0.14501	0.548167	0.512647	1.30191	2.266	LOC106502449	lncRNA	chrNC_030815.1:100271807-100278550:+	--
gene20602	0.523134	0.0229979	0.14226	0.352314	0.762375	0.588071	LOC108638545	lncRNA	chrNC_030828.1:13239154-13245031:-	--
gene7044	0	0	0.14909	0.340827	0.149808	0.308152	LOC108636244	lncRNA	chrNC_030813.1:116747249-116748169:+	--
gene19464	0	0	0	0.11551	0	0	LOC106503239	lncRNA	chrNC_030826.1:38305079-38307402:+	--
gene28653	0.90211	1.27597	1.0192	1.44943	1.47662	1.6779	LOC102175195	lncRNA	chrNW_017214431.1:4967-14649:-	--
gene9048	0.883894	1.09815	2.10754	1.01535	0.892583	0.972013	LOC108636568	lncRNA	chrNC_030815.1:59905234-59907779:+	--
gene10506	0	0.0236161	0	0	0	0	LOC108636986	lncRNA	chrNC_030817.1:38167091-38200648:+	--
gene10240	1.41657	1.27091	1.57232	1.93199	1.57989	3.24981	LOC106502578	lncRNA	chrNC_030817.1:14839687-14842681:-	--
gene11637	0.232594	0.0681683	0.456814	0.522149	0.105926	0.472092	LOC106502611	lncRNA	chrNC_030818.1:28694960-28728961:-	--
gene15000	0	0	0	0.0850318	0.448502	0.15376	LOC108637666	lncRNA	chrNC_030822.1:30670700-30692168:-	--
gene11592	0	0.945492	0	0	0	0	LOC108637107	lncRNA	chrNC_030818.1:24095075-24150536:-	--
gene19987	0.0600562	0	0.0272193	0.0933369	0	0.0281296	LOC102185776	lncRNA	chrNC_030826.1:54584053-54596835:-	--
gene14265	0	0	0.0339858	0	0	0	LOC102171894	lncRNA	chrNC_030821.1:62353926-62359142:-	--
gene4130	0	0.161196	0	0.189956	0.584458	0	LOC102168973	lncRNA	chrNC_030811.1:20854980-20870565:-	--
gene344	1.28042	2.41241	2.48711	0.947608	1.41615	0.428381	LOC108635509	lncRNA	chrNC_030808.1:66603273-66605646:+	--
gene25193	0.302607	0.347928	0.464202	0.217061	0.212017	0.436115	LOC108634144	lncRNA	chrNC_030835.1:19281901-19284275:-	--
gene5144	0	0.0107827	0.0111166	0.0381195	0.0111701	0	LOC102190664	lncRNA	chrNC_030812.1:33259356-33330112:+	--
gene24322	0	0.306238	0.07893	0.180438	0.475861	0.0815697	LOC102176388	lncRNA	chrNC_030833.1:9284123-9290415:-	--
gene691	0.457642	0.5365	0.553112	1.79129	0.324203	1.953	LOC108636061	lncRNA	chrNC_030808.1:110006450-110008114:-	--
gene12103	0.111021	0	0	0.345087	0.101121	0.104001	LOC108637160	lncRNA	chrNC_030818.1:86479793-86480981:-	--
gene15318	0.894212	0.205102	0.810568	1.89328	0.56659	0.983359	LOC108637675	lncRNA	chrNC_030822.1:36685003-36689127:+	--
gene17139	0.019909	0.00875237	0.360935	0.484755	0.380808	0.0652761	LOC102178931	lncRNA	chrNC_030824.1:68752898-68819624:-	--
gene16453	1.31819	0.927197	2.17469	0.819468	0.888473	0.469241	LOC106503007	lncRNA	chrNC_030823.1:74099176-74112375:-	--
gene13930	3.23946	3.86549	3.81356	1.70001	1.83933	1.95085	LOC108637512	lncRNA	chrNC_030821.1:11829545-11832126:-	--
gene4807	1.01001	0.824603	0.13079	1.04647	0.722811	0.608239	LOC102180999	lncRNA	chrNC_030812.1:5541603-5555645:-	--
gene13137	0.104354	0.0458757	0.567554	0.702789	0.902956	0.830925	LOC106502739	lncRNA	chrNC_030820.1:33498665-33520102:+	--
gene15600	0.0247119	0	0.0149336	0.059743	0.00750276	0	LOC108637683	lncRNA	chrNC_030822.1:60792254-60802029:+	--
gene16159	0.268495	0.185484	0.382454	0.337801	0.733658	0.610834	LOC106502978	lncRNA	chrNC_030823.1:48489636-48492661:+	--
gene23217	0.0683203	0.240279	0.495437	0.49551	0.684508	0.256003	LOC102188912	lncRNA	chrNC_030831.1:47778991-47780489:+	--
gene22866	0.218004	0	0	0.0752918	0.463316	0.204221	LOC108633444	lncRNA	chrNC_030830.1:40957110-40958628:-	--
gene12147	0.399009	0.272862	0.321498	1.01057	0.383619	0.415313	LOC108637163	lncRNA	chrNC_030818.1:91990905-91995650:+	--
gene23060	0.0200539	0.0528963	0.0181781	0.0415559	0.0913281	0.075144	LOC102182363	lncRNA	chrNC_030831.1:25839658-25841650:+	--
gene4162	11.2348	6.1968	5.67707	8.65806	4.75103	6.65137	LOC106502060	lncRNA	chrNC_030811.1:25358531-25452073:+	--
gene17405	0.0244898	0.0430647	0.0221991	0	0.066918	0	LOC106503091	lncRNA	chrNC_030825.1:22901668-22919177:-	--
gene17592	0.55865	0.224542	0.260431	0.14884	0.218071	0.358855	LOC108637978	lncRNA	chrNC_030825.1:36998111-37003861:+	--
gene4616	1.04082	0.457562	0.188692	0.539199	0.284401	0.78001	LOC108635919	lncRNA	chrNC_030811.1:89240965-89258741:+	--
gene25138	1.29181	1.06655	1.18526	2.72588	2.18105	3.23195	LOC102187373	lncRNA	chrNC_030835.1:15957232-15966639:+	--
gene2672	0.388977	0.0855007	0.352592	0.503777	0.531436	0.546577	LOC102168792	lncRNA	chrNC_030810.1:34045697-34083357:-	--
gene12047	0.186639	0.0468856	0.0483374	0.110502	0.161901	0.174839	LOC102173396	lncRNA	chrNC_030818.1:75270990-75336810:+	--
gene2096	0	0	0.208212	0.237991	0.104607	0.591732	LOC106502645	lncRNA	chrNC_030809.1:129630609-129648631:-	--
gene4269	0.109201	0.0480065	0.098986	0	0.149194	0.153445	LOC108635840	lncRNA	chrNC_030811.1:37649888-37650739:-	--
gene16689	1.57766	1.51924	2.11108	2.56869	3.2389	4.12878	LOC108637847	lncRNA	chrNC_030824.1:7863473-7868957:-	--
gene18382	0.751358	0.59669	0.725017	1.45652	0.772661	0.681149	LOC108638035	lncRNA	chrNC_030825.1:61047581-61064577:-	--
gene21444	0.236601	0.192026	0.164977	0.301716	0.480737	0.230167	LOC102173976	lncRNA	chrNC_030829.1:14967423-14986377:+	--
gene16398	1.33503	0.806991	0.680709	0.994197	0.189997	0	LOC108637790	lncRNA	chrNC_030823.1:67922447-67927596:-	--
gene4366	0.212593	0.327108	0.770827	0.660805	1.21022	1.44385	LOC108635846	lncRNA	chrNC_030811.1:51265802-51269909:+	--
gene8040	0.277827	0.122138	0.197874	0.370103	0.253052	0.241672	LOC102178619	lncRNA	chrNC_030814.1:92457976-92461083:+	--
gene8974	0.305095	0.938876	0.414834	0.158055	0.555777	0.428708	LOC102172064	lncRNA	chrNC_030815.1:49101722-49108594:-	--
gene1715	0.117206	3.60682	0.106243	0.121438	0.427019	0.439185	LOC108633415	lncRNA	chrNC_030809.1:57902156-57923640:+	--
gene7914	0.314704	0	0	0.108689	0.095547	0	LOC108636387	lncRNA	chrNC_030814.1:88983109-88984897:+	--
gene21005	0	0	0.0320609	0.0183232	0	0	LOC108638541	lncRNA	chrNC_030828.1:50711662-50716770:-	--
gene7194	0.459395	0.134639	0.277616	0.951965	0.139477	0	LOC108636340	lncRNA	chrNC_030814.1:29232343-29233583:-	--
gene5753	0.222453	0.130392	0.13443	0.0768283	0.0225129	0.0694629	LOC102170034	lncRNA	chrNC_030812.1:89406337-89415148:+	--
gene11885	0.13882	0.0998633	0.308866	0.41842	0.0804622	0.0591104	LOC102179014	lncRNA	chrNC_030818.1:62987883-63001195:-	--
gene21626	0.687491	0.228717	0.909511	1.59789	0.812349	0.870305	LOC108638636	lncRNA	chrNC_030829.1:47951561-47956222:-	--
gene18813	0.239804	0.140563	0.434746	0.662567	0.582454	0.149762	LOC102179411	lncRNA	chrNC_030826.1:13804681-13810710:-	--
gene28812	0.13457	0.0591596	0.182974	0.185906	0.265569	0.0840415	LOC108635494	lncRNA	chrNW_017217130.1:17-11544:+	--
gene27344	0.2186	0.0480503	0.0330254	0.0377488	0.248884	0.17065	LOC106501866	lncRNA	chrNW_017189589.1:1986-6771:+	--
gene5613	1.16523	0	0	0.24146	2.12265	0.764092	LOC102172252	lncRNA	chrNC_030812.1:73192549-73199801:-	--
gene8526	0.0785214	0.310675	0.391471	0.162713	0.250318	0.183892	LOC102191786	lncRNA	chrNC_030814.1:104233439-104235828:-	--
gene1249	0	0	0.0655726	0	0	0	LOC102168588	lncRNA	chrNC_030809.1:9333724-9343822:-	--
gene20284	1.52418	1.34011	0.230268	0.087734	1.15689	0.475939	LOC102184195	lncRNA	chrNC_030827.1:20061429-20085048:-	--
gene10411	0.0137172	0	0	0	0	0	LOC102181690	lncRNA	chrNC_030817.1:28911636-28933024:-	--
gene15910	0	0	0	0	0	0.33429	LOC108637760	lncRNA	chrNC_030823.1:25048197-25067461:+	--
gene9112	0.920461	0.979682	1.09784	2.05797	1.45614	1.45224	LOC106502417	lncRNA	chrNC_030815.1:63920881-64523458:-	--
gene20091	0.187347	0.0274537	0.0849114	0.323519	0.369722	0.263254	LOC106503297	lncRNA	chrNC_030826.1:57707336-57860932:+	--
gene16719	0.35474	0.242589	0.714573	1.18432	0.574412	0.960013	LOC108637849	lncRNA	chrNC_030824.1:8825649-8828724:-	--
gene25710	0.139017	0.0611144	0.315034	0.288073	0	0.260456	LOC108634236	lncRNA	chrNC_030836.1:35456625-35460753:+	--
gene13184	0.322318	0.121454	0.166953	0.620203	0.629091	1.25089	LOC108637388	lncRNA	chrNC_030820.1:37874630-37876116:+	--
gene4869	1.46889	0.510592	0.464473	1.84047	1.80461	1.92003	LOC108636127	lncRNA	chrNC_030812.1:20885950-20890597:-	--
gene12838	5.52199	3.53529	3.30458	6.77676	5.98178	4.87153	LOC108637305	lncRNA	chrNC_030819.1:67024544-67085790:+	--
gene10263	0.416327	0.122017	0.503179	0.143786	0	0.260003	LOC108636904	lncRNA	chrNC_030817.1:16653823-16655815:-	--
gene14857	0	0	0.0815965	0	0	0	LOC106502903	lncRNA	chrNC_030822.1:17603353-17604850:+	--
gene22537	0	0.0826842	0	0.0649576	0.0285517	0.0293651	LOC108633514	lncRNA	chrNC_030830.1:22241067-22243043:-	--
gene21539	0.0531058	0	0.0577659	0.0330139	0.164459	0.189043	LOC102173237	lncRNA	chrNC_030829.1:31419267-31494474:-	--
gene21344	0	0	0	0	0	0.0360005	LOC106503408	lncRNA	chrNC_030829.1:7176992-7192906:+	--
gene1557	360.679	300.834	402.832	425.611	574.484	590.515	RPL37A	lncRNA	chrNC_030809.1:31290237-31308586:-	--
gene11150	0.328274	0.240526	0.0495946	0.481847	0.448502	0.333146	LOC106502515	lncRNA	chrNC_030817.1:81879750-81883695:+	--
gene19239	0.302783	1.15361	0.365948	2.6143	1.28699	1.32365	LOC108638273	lncRNA	chrNC_030826.1:27694389-27700587:-	--
gene26800	5.86299	7.4057	4.79059	3.50791	2.93333	2.55276	LOC108634473	lncRNA	chrNW_017189517.1:2055946-2167767:+	--
gene14347	5.7506	3.42347	4.37108	3.63135	6.48195	6.78956	LOC108637533	lncRNA	chrNC_030821.1:74933221-74972009:-	--
gene13083	0.58205	0.341173	0.439671	0.201022	0.79522	0.18175	LOC106502736	lncRNA	chrNC_030820.1:25029258-25030941:-	--
gene13806	0	0	0	1.14394	0	0	LOC102187783	lncRNA	chrNC_030820.1:76368785-76373164:-	--
gene16475	0.298264	0.0874149	0.0901215	0.515056	0.362223	0	LOC106503008	lncRNA	chrNC_030823.1:76311995-76317959:-	--
gene867	0	0	0	0.0492982	0	0	LOC102171466	lncRNA	chrNC_030808.1:134880759-134885901:-	--
gene11347	0.407831	0.102451	0.369682	0.301826	0	0.327468	LOC102171160	lncRNA	chrNC_030818.1:776161-781605:+	--
gene12397	0.552545	1.45745	1.00172	0	1.00655	0.517611	LOC108637175	lncRNA	chrNC_030818.1:103525156-103528659:+	--
gene21243	19.5234	22.0874	19.9225	16.687	21.7726	22.6308	KLC1	lncRNA	chrNC_030828.1:67516790-67583822:+	--
gene9179	0.949344	0.739304	1.57356	1.2506	1.34644	1.82946	LOC102178073	lncRNA	chrNC_030815.1:70432052-70484297:-	--
gene27031	0.535085	0.349055	0.383333	0.616999	0.416623	0.598272	LOC108634464	lncRNA	chrNW_017189517.1:34038376-34051632:-	--
gene26978	1.69816	1.33311	1.48434	1.6338	2.26485	2.49982	LOC108634468	lncRNA	chrNW_017189517.1:25231201-25241248:-	--
gene4699	0.326709	0.0957514	0	0	0	0.102018	LOC102190292	lncRNA	chrNC_030811.1:107654958-107673739:-	--
gene10742	14.6047	9.69246	11.127	14.7721	13.3395	21.8451	LOC102181394	lncRNA	chrNC_030817.1:66294430-66308731:-	--
gene9431	1.04825	0.804002	1.05128	0.439062	0.792261	0.835725	LOC108636582	lncRNA	chrNC_030815.1:99433868-99437487:+	--
gene23436	0.104082	0	0.094346	0	0.0948005	0	LOC108633898	lncRNA	chrNC_030832.1:1626761-1627583:+	--
gene26162	0.130707	0.165999	0.157975	0.105332	0.291015	0.163258	LOC106503765	lncRNA	chrNC_030836.1:50252816-50277592:+	--
gene23635	9.65879	9.44408	7.69863	13.8898	5.38467	4.99207	LOC108633869	lncRNA	chrNC_030832.1:12762990-12769683:+	--
gene16078	0	0	0	0	0	0.032785	LOC108637773	lncRNA	chrNC_030823.1:41640728-41644684:+	--
gene13964	0.240767	0.272175	0.233835	0	0.6109	0.0644415	LOC106502872	lncRNA	chrNC_030821.1:15373120-15506067:-	--
gene18871	0.0796798	0.0700574	0.101117	0.115579	0.159664	0.119427	LOC108638253	lncRNA	chrNC_030826.1:17483462-17486129:-	--
gene17238	0	0	0	0	0	0.0758289	LOC106503076	lncRNA	chrNC_030825.1:8377359-8491558:-	--
gene21930	0	0	1.21983	1.81258	0.612852	1.76487	LOC102169635	lncRNA	chrNC_030829.1:59457509-59459095:+	--
gene9359	0.414057	0.220348	0.108647	0.31611	0.565702	0.387879	LOC102172541	lncRNA	chrNC_030815.1:89373077-89394367:-	--
gene22859	0	0.106005	0.0546438	0	0	0	LOC108633559	lncRNA	chrNC_030830.1:40724324-40729763:+	--
gene3097	0	0.214928	0.0553958	0	0	0.114497	LOC108635586	lncRNA	chrNC_030810.1:90969668-90971265:-	--
gene9377	1.05734	0.604273	1.38973	1.69805	0.770442	1.33716	LOC108636579	lncRNA	chrNC_030815.1:91098474-91101488:-	--
gene19120	0	0	0.131264	0	0.131896	0.406962	LOC108638266	lncRNA	chrNC_030826.1:26348975-26350724:+	--
gene24150	0.201856	0.0760623	0.182974	0.209144	0.183856	0.270133	LOC102174083	lncRNA	chrNC_030832.1:38819722-38829643:-	--
gene20712	0.120323	0.299746	0.236315	0.290891	0.0913281	0.225432	LOC106503354	lncRNA	chrNC_030828.1:21581284-21584651:+	--
gene19442	0.359604	0.0903362	0.605367	0.425815	0.46791	0.818109	LOC106503278	lncRNA	chrNC_030826.1:37571692-37573192:-	--
gene16572	0	0	0	0.0470039	0.0413205	0.38248	LOC108637845	lncRNA	chrNC_030824.1:1232295-1233292:+	--
gene23069	0.0437759	0	0	0	0	0	LOC108633788	lncRNA	chrNC_030831.1:26170303-26196356:+	--
gene11358	0.061997	0.03634	0.131128	0.23553	0.0941142	0.0967955	LOC102173309	lncRNA	chrNC_030818.1:1873666-1886297:+	--
gene24199	0.149318	0.262571	0.406052	0.567267	0.770682	0.652761	LOC102190928	lncRNA	chrNC_030832.1:41557854-41558833:+	--
gene7150	0.256355	0.0704365	0.33404	0.572724	0.284573	0.420258	LOC108636336	lncRNA	chrNC_030814.1:16519627-16531327:-	--
gene14864	0.0319739	0	0	0	0	0	LOC108637626	lncRNA	chrNC_030822.1:18286892-18295768:+	--
gene10400	17.3771	26.3903	17.2194	17.1452	17.806	18.4243	LOC108636963	lncRNA	chrNC_030817.1:26824196-26837043:+	--
gene12701	0.711888	1.43067	0.921854	0.948331	2.13048	2.19117	LOC106502707	lncRNA	chrNC_030819.1:51221132-51242787:+	--
gene12809	0.0903218	0.0397071	0	0.0467915	0.123401	0.0423057	LOC108637280	lncRNA	chrNC_030819.1:64117689-64143743:+	--
gene19409	0.550326	0.120967	0.124712	0.64147	0.626564	1.80436	LOC102186795	lncRNA	chrNC_030826.1:36406556-36423566:-	--
gene27035	0	0.146726	0.0756344	0.172904	0.151997	0.0781639	LOC108634433	lncRNA	chrNW_017189517.1:34212152-34221050:+	--
gene19195	0.120747	0.265414	0.492537	0.312768	0.5499	0.282783	LOC108638268	lncRNA	chrNC_030826.1:27298367-27306071:-	--
gene8851	12.0475	11.4504	15.4825	24.3553	10.2539	7.09353	LOC102168346	lncRNA	chrNC_030815.1:29730587-29734180:-	--
gene4370	1.27432	1.52786	1.36515	2.40061	2.42689	1.30228	LOC108635848	lncRNA	chrNC_030811.1:51295774-51321259:-	--
gene16014	0.631064	0.184951	1.14407	2.39745	1.53277	2.16761	LOC106502954	lncRNA	chrNC_030823.1:36042701-36044435:-	--
gene8641	0.0939304	0.123881	0.0851442	0	0.0427772	0	LOC102190222	lncRNA	chrNC_030815.1:1776929-1779139:+	--
gene27891	0	0.0921524	0.253349	0.108594	0	0	LOC108634808	lncRNA	chrNW_017190121.1:1087-3304:+	--
gene536	40.1063	24.1497	41.7372	46.6632	38.6173	35.5213	LOC102188899	lncRNA	chrNC_030808.1:83319445-83327074:-	--
gene8603	0.369384	0.443861	0.569215	0.676141	0.471024	0.576718	LOC102172529	lncRNA	chrNC_030814.1:107339499-107349939:-	--
gene26269	4.83382	4.1464	4.06105	3.42033	2.73831	3.36854	LOC102168615	lncRNA	chrNW_017189516.1:8605947-8802860:-	--
gene20580	14.3039	16.4597	14.0479	10.5536	16.1632	18.0027	LRRC28	lncRNA	chrNC_030828.1:6471711-6672940:-	--
gene13293	1.43646	0.520054	0.842532	1.22568	1.07748	0.158311	LOC108637395	lncRNA	chrNC_030820.1:46438897-46450185:-	--
gene5600	0.129849	0.0228335	0.047081	0.188352	0.212885	0.0486556	LOC108636021	lncRNA	chrNC_030812.1:72964661-72970356:+	--
gene20464	0	0	0.0139503	0	0	0	LOC106503330	lncRNA	chrNC_030827.1:56007158-56011964:+	--
gene20027	1.35373	0.396751	0.788854	0.667911	0.205503	0.422715	LOC108638196	lncRNA	chrNC_030826.1:55300097-55301971:+	--
gene7019	0.108952	0.19159	0.0329204	0.244587	0.0496184	0.0170107	LOC108636239	lncRNA	chrNC_030813.1:115678179-115691181:-	--
gene23306	0.469652	0.165174	0.425721	0.437949	0.727212	0.615942	LOC106503556	lncRNA	chrNC_030831.1:61217665-61223890:-	--
gene6925	3.8624	3.98656	1.82667	3.82786	1.3766	2.98895	LOC108636236	lncRNA	chrNC_030813.1:102317784-102321174:+	--
gene13369	0	0.0995489	0	0	0.412503	0	LOC108637399	lncRNA	chrNC_030820.1:52366533-52407231:+	--
gene2656	0.123815	0	0	0	0.0225548	0	LOC108635642	lncRNA	chrNC_030810.1:30829907-30863730:-	--
gene8924	0.421112	0.437577	1.42278	0.872634	0.488168	0.609663	LOC106502405	lncRNA	chrNC_030815.1:41874007-41893452:+	--
gene23619	0.157974	0	0	0.327355	0	0	LOC108633890	lncRNA	chrNC_030832.1:10236781-10244362:-	--
gene9476	0.177732	0	0	0	0.0404707	0	LOC108636583	lncRNA	chrNC_030815.1:102613131-102616284:+	--
gene17450	0.65971	0.700882	0.797334	1.36706	0.826212	0.79825	LOC102189982	lncRNA	chrNC_030825.1:26345717-26353329:+	--
gene16798	23.568	22.8804	20.503	14.1087	12.9693	22.6299	LOC106503026	lncRNA	chrNC_030824.1:16759704-16776448:-	--
gene9347	0.240767	0.211691	0.218246	0	0	0.789408	LOC106502454	lncRNA	chrNC_030815.1:87717886-87725176:-	--
gene17423	1.72681	0.857092	2.27219	1.32744	4.08428	0.521819	LOC108638109	lncRNA	chrNC_030825.1:25036862-25038805:+	--
gene26786	0	0	0	0.0947608	0	0	LOC108634295	lncRNA	chrNW_017189516.1:65305353-65307529:+	--
gene18840	0.326043	0.310558	0.270916	0.563025	0.618684	0.534501	LOC108638249	lncRNA	chrNC_030826.1:14483737-14486174:-	--
gene17951	5.54205	8.19846	13.2807	13.1834	13.1157	12.9287	LOC108637986	lncRNA	chrNC_030825.1:51679753-51685249:+	--
gene2914	0	0.212117	0.14579	0.208302	0.292985	0.0376665	LOC108635576	lncRNA	chrNC_030810.1:70450155-70453323:-	--
gene11883	0	0.106649	0.0549755	0	0.220961	0	LOC108637151	lncRNA	chrNC_030818.1:62876950-62882492:+	--
gene13078	1.51101	1.44081	1.63975	1.47737	0.89167	0.937009	LOC108637381	lncRNA	chrNC_030820.1:24482915-24486852:+	--
gene17470	0	0	0	0.189956	0	0	LOC108637971	lncRNA	chrNC_030825.1:26945911-26947279:-	--
gene2853	0.698121	2.14834	0.474614	1.26582	0.794834	0.653983	LOC106501952	lncRNA	chrNC_030810.1:63885704-63889567:-	--
gene13972	0.188525	0.099455	0.0341782	0.0390665	0.103028	0.0706425	LOC106502851	lncRNA	chrNC_030821.1:15868871-15872042:-	--
gene20388	0.100044	0.175924	0	0.103656	0.273367	0.0468592	LOC106503316	lncRNA	chrNC_030827.1:35795304-35799936:-	--
gene9294	0.364999	0.32092	0.165429	0.189089	0.332451	0	LOC102187863	lncRNA	chrNC_030815.1:82001170-82002707:+	--
gene27992	0	0	0.0383374	0.0438206	0	0.138669	LOC106502818	lncRNA	chrNW_017190166.1:50407-53654:-	--
gene23566	0.557685	0.217927	0.168506	0.83463	0.564394	0.580473	LOC108633879	lncRNA	chrNC_030832.1:3719824-3720897:+	--
gene4884	0	0.0705638	0	0	0.146198	0	LOC108635994	lncRNA	chrNC_030812.1:23662652-23678935:-	--
gene6709	0.569484	0.0455191	0.3285	0.321843	1.17887	0.484981	LOC102183584	lncRNA	chrNC_030813.1:72844532-72869123:-	--
gene28330	0	0	0.296149	0.300893	0	0.272047	LOC108635095	lncRNA	chrNW_017203891.1:32-16530:+	--
gene27078	0.0250579	0	0.022714	0	0	0	LOC106503781	lncRNA	chrNW_017189517.1:37399906-37407611:-	--
gene9001	0	0	0.020608	0.0235554	0	0	LOC108636566	lncRNA	chrNC_030815.1:55575414-55653963:+	--
gene20838	12.7738	4.11037	10.2658	7.57259	9.59562	5.18122	LOC108638468	lncRNA	chrNC_030828.1:31161522-31169446:+	--
gene7549	0.671512	0.721621	1.37521	1.77805	0.815508	1.02513	LOC102173557	lncRNA	chrNC_030814.1:64840888-64847278:-	--
gene19789	0.343621	0.0188827	0.622957	0.267021	0.391224	0.40237	LOC102172296	lncRNA	chrNC_030826.1:47381864-47386693:+	--
gene8954	0.321023	0	0.0727487	0.415768	0	0	LOC102187766	lncRNA	chrNC_030815.1:46191507-46201895:-	--
gene27066	0	0	0.180693	0	0.181563	0	LOC102171223	lncRNA	chrNW_017189517.1:37065187-37075805:-	--
gene17222	0	0.0206225	0.0212611	0	0.0640905	0	LOC106503075	lncRNA	chrNC_030825.1:5054657-5057513:-	--
gene16346	68.9358	41.6629	69.7913	46.7773	30.4041	27.5562	LOC108637789	lncRNA	chrNC_030823.1:62006553-62007968:-	--
gene13575	0	0.0219493	0	0	0	0	LOC106502800	lncRNA	chrNC_030820.1:62335884-62343920:-	--
gene17622	0.681747	0.524489	0.386235	0.264886	1.00905	0.319322	LOC108637979	lncRNA	chrNC_030825.1:39626093-39749814:-	--
gene22975	2.57682	1.42188	2.40022	2.90923	1.66721	2.88004	LOC102188994	lncRNA	chrNC_030831.1:3967962-3984330:+	--
gene17741	0.723316	0.281008	0.655657	1.08058	0.704779	0.992741	LOC108638120	lncRNA	chrNC_030825.1:47020522-47023326:-	--
gene12686	0	0	0.0927756	0	0	0	LOC108637298	lncRNA	chrNC_030819.1:50679460-50688085:+	--
gene10144	0.0802961	0.0882491	0.109178	0.0831953	0.018284	0.0188049	LOC106502494	lncRNA	chrNC_030816.1:89523307-89526014:+	--
gene22043	0.945731	0.433837	0.409997	0.681654	0.711589	0.38519	LOC102169347	lncRNA	chrNC_030830.1:12815987-12818225:+	--
gene16400	0.326531	0	0.0591975	0.135328	0.237931	0.0611773	LOC108637756	lncRNA	chrNC_030823.1:68339241-68344724:+	--
gene6785	0.409922	0	0.185789	0.424723	0.93342	0	LOC108636280	lncRNA	chrNC_030813.1:86338104-86345430:-	--
gene18282	0	0.373838	0	0	0	0	LOC106503145	lncRNA	chrNC_030825.1:58090088-58090979:+	--
gene12001	1.57555	1.04602	0.437195	0.166575	0.556448	0.481937	LOC108637155	lncRNA	chrNC_030818.1:72382234-72403147:+	--
gene19280	0.415246	0.182549	0.188202	0.10756	0	0	LOC108638275	lncRNA	chrNC_030826.1:30466980-30488602:+	--
gene10172	0.886851	0.675784	0.401947	1.28642	1.13087	0.609239	LOC108636916	lncRNA	chrNC_030817.1:408879-418753:+	--
gene19755	0	0	0.0202736	0.139039	0.0611137	0.0209516	LOC106503276	lncRNA	chrNC_030826.1:44712864-44728616:+	--
gene17948	1.60558	3.42837	2.13111	3.03003	3.65601	3.16928	LOC108637983	lncRNA	chrNC_030825.1:51605936-51609484:-	--
gene12393	0.0944856	0.0415376	0.171295	0	0.08606	0.22128	LOC108637124	lncRNA	chrNC_030818.1:103483225-103486840:+	--
gene5365	0	0.24235	0.249854	0.666375	0.669488	0.25821	LOC106502106	lncRNA	chrNC_030812.1:56621007-56629518:+	--
gene27792	2.18338	1.49535	2.60414	2.66703	4.10297	3.61702	LOC108634754	lncRNA	chrNW_017189962.1:219915-233322:-	--
gene7261	0	0.078791	0	0	0	0	LOC106502348	lncRNA	chrNC_030814.1:41830072-41833770:+	--
gene14324	0.0742199	0.0978852	0.100916	0	0	0	LOC106502827	lncRNA	chrNC_030821.1:69788663-69790805:+	--
gene72	0.045677	0.0200804	0	0.0236631	0	0	LOC106503722	lncRNA	chrNC_030808.1:8604066-8614850:-	--
gene20125	0.113687	0.199916	0.160305	0.248672	0.977967	0.354998	LOC102172100	lncRNA	chrNC_030826.1:62468464-62485648:-	--
gene14152	0.17347	0.305041	0.503179	0.287573	0.726804	0.357505	LOC102179299	lncRNA	chrNC_030821.1:46680465-46686986:-	--
gene19744	0	0	0.0692712	0	0.27842	0	LOC106503262	lncRNA	chrNC_030826.1:44379020-44381350:-	--
gene11352	5.68464	4.99814	5.70783	3.62455	4.8591	3.6867	LOC106502597	lncRNA	chrNC_030818.1:1616435-1617484:+	--
gene12130	0.134344	0	0	0.139195	0.0611822	0.12585	LOC108637162	lncRNA	chrNC_030818.1:88220698-88232896:+	--
gene2111	0.644636	0.302286	0.779115	1.06866	0.313147	1.00647	LOC108638407	lncRNA	chrNC_030809.1:130704073-130706860:-	--
gene2000	0	0	0.425388	0.243114	0.284958	0.732691	LOC106502774	lncRNA	chrNC_030809.1:113963455-113967452:+	--
gene22366	3.51659	1.5856	2.61551	3.57349	3.98323	6.52516	LOC102169815	lncRNA	chrNC_030830.1:19847302-19851541:+	--
gene9692	0.242778	0.133412	0.467647	0.534531	0.663388	0.82443	LOC106502467	lncRNA	chrNC_030816.1:26205193-26259784:-	--
gene6681	0.326335	0.181216	0.28024	0.676234	0.375454	0.884928	LOC106502205	lncRNA	chrNC_030813.1:71112345-71114702:-	--
gene421	0	0	0.106555	0	0	0	LOC106502081	lncRNA	chrNC_030808.1:72868957-72870905:-	--
gene7159	0	0.792649	0.272397	0	0	0	LOC108636454	lncRNA	chrNC_030814.1:19774001-19774233:-	--
gene28880	0	0.0896448	0	0.211278	0.0928658	0.573069	LOC108635547	lncRNA	chrNW_017218595.1:1886-12152:+	--
gene13175	0	0	0.0253881	0.203135	0.0765313	0.0524744	LOC108637386	lncRNA	chrNC_030820.1:37629905-37633936:-	--
gene17246	0.358989	0.210424	0.0542348	0.0619917	0.435969	0.224195	LOC106503084	lncRNA	chrNC_030825.1:9093381-9115086:+	--
gene17093	4.14192	1.95227	2.28366	3.18542	3.30586	3.00004	LOC108637893	lncRNA	chrNC_030824.1:60531235-60534243:+	--
gene15011	0.353694	0	0	0	0	0.993996	LOC108637667	lncRNA	chrNC_030822.1:31282389-31282920:+	--
gene14254	0.110713	0	0	0	0	0	LOC106502847	lncRNA	chrNC_030821.1:60781837-60811532:+	--
gene16042	0.259866	0.0228484	0.0706675	0.0807746	0.0473386	0.0243436	LOC108637772	lncRNA	chrNC_030823.1:39584629-39596340:-	--
gene24112	0	0.0746089	0	0	0	0	LOC108633847	lncRNA	chrNC_030832.1:37326013-37328925:+	--
gene18371	0.129905	0	0.0785024	0.0672976	0.276082	0.0608459	LOC108638036	lncRNA	chrNC_030825.1:60681139-60697996:-	--
gene9870	0.821248	0	0.124071	0.141817	0.124669	0	LOC106502479	lncRNA	chrNC_030816.1:57212862-57216196:+	--
gene8897	0.0629408	0	0.08558	0.39128	0.401297	0.353769	LOC108636553	lncRNA	chrNC_030815.1:38995607-38998820:+	--
gene23985	0.115513	0	0	0	0.105212	0	LOC108633886	lncRNA	chrNC_030832.1:33996410-33998471:+	--
gene25329	0	0.0973429	0	0	0	0.0345711	LOC108634155	lncRNA	chrNC_030835.1:38379147-38381526:+	--
gene24980	0.0407	0.0357849	0	0	0	0	LOC108634073	lncRNA	chrNC_030834.1:39469587-39489110:+	--
gene7342	0.084922	0.0950301	0.0909745	0.103986	0.0773493	0.0433925	LOC106502361	lncRNA	chrNC_030814.1:49767386-49774960:+	--
gene10372	0.436087	0.172541	0.0988239	0.384058	0.25818	0.204258	LOC102168354	lncRNA	chrNC_030817.1:23940700-23942629:+	--
gene27642	0.120384	0	0.436492	0	0	0.45109	LOC108634692	lncRNA	chrNW_017189820.1:16256-27277:+	--
gene2359	0.79838	0.372254	0.614048	0.463737	1.5315	2.0284	LOC106501986	lncRNA	chrNC_030810.1:13675515-13679135:+	--
gene24050	0	0.0479738	0	0	0.0496975	0	LOC102169853	lncRNA	chrNC_030832.1:36460913-36468860:+	--
gene1406	0.0945974	0.103967	0.0643116	0	0.172324	0.0221541	LOC106503414	lncRNA	chrNC_030809.1:16374806-16384846:-	--
gene23920	0.14759	0.337393	0.240812	0.152919	0.241972	0.497732	LOC102187096	lncRNA	chrNC_030832.1:27842141-27847087:-	--
gene19320	0.146639	0.0573025	0.0590768	0.354513	0.296807	0.137368	LOC102189342	lncRNA	chrNC_030826.1:33605324-33633757:+	--
gene16491	0.757676	0.83272	0.515102	0.785033	1.38022	0	LOC108637798	lncRNA	chrNC_030823.1:78109774-78110816:+	--
gene9131	0	0	0	0	0	0.0486873	LOC106502429	lncRNA	chrNC_030815.1:66537959-66589627:-	--
gene20162	0.95255	0.872413	0.539655	1.2748	1.91597	1.48721	LOC106503307	lncRNA	chrNC_030827.1:4042300-4046671:-	--
gene8592	1.71289	0.627514	0	0	0.390036	0.267432	LOC106502249	lncRNA	chrNC_030814.1:107041997-107048859:-	--
gene25032	12.4223	9.97238	11.2114	15.5009	11.413	2.42857	LOC108634134	lncRNA	chrNC_030835.1:2254836-2259158:-	--
gene24211	0.408525	0.179595	0.493749	0.141092	0	0.191348	LOC108633925	lncRNA	chrNC_030832.1:42332731-42340518:+	--
gene13278	0	0	0	0	0	0.0307141	LOC106502758	lncRNA	chrNC_030820.1:43380693-43386026:-	--
gene15568	0.0312489	0	0	0	0	0	LOC108637641	lncRNA	chrNC_030822.1:59532212-59535635:-	--
gene14332	0.198514	0.11636	0	0.205681	0.0602705	0.123975	LOC106502825	lncRNA	chrNC_030821.1:72721551-72740259:-	--
gene20968	0.109201	0.0960131	0.692902	0.67886	0.397851	0.409186	LOC108638466	lncRNA	chrNC_030828.1:44986302-44999964:+	--
gene11346	7.7279	4.96509	5.26153	1.09927	1.34666	0.461674	LOC102171344	lncRNA	chrNC_030818.1:718502-891116:+	--
gene8601	1.40057	0.555645	0.216754	0.902536	1.3379	1.55202	LOC102172703	lncRNA	chrNC_030814.1:107299518-107360306:+	--
gene24141	0	0	0.097982	0	0	0.0253147	LOC108633923	lncRNA	chrNC_030832.1:38348190-38353523:-	--
gene20599	0.315381	0.151252	0.467805	0.475299	0.678973	0.725175	LOC106503338	lncRNA	chrNC_030828.1:11056275-11067777:+	--
gene457	0.460641	0.476485	0.0491239	0	0.0493605	0.177684	LOC102169221	lncRNA	chrNC_030808.1:79127285-79133613:-	--
gene18333	0.422732	0.371681	0.104506	0.437995	0.770072	0.612008	LOC102178761	lncRNA	chrNC_030825.1:59281094-59314642:-	--
gene11771	0.0830923	0	0	0	0	0	LOC108637145	lncRNA	chrNC_030818.1:46592938-46593737:+	--
gene26230	4.87844	3.97449	2.23134	3.57067	4.11729	4.86349	LOC106503821	lncRNA	chrNW_017189516.1:3438056-3438981:-	--
gene24887	0	0.0408139	0.0841553	0.0961916	0.0845607	0	LOC108634085	lncRNA	chrNC_030834.1:26271170-26275131:-	--
gene16092	8.77622	0.834202	5.42895	0.491519	1.62033	1.38874	LOC106502957	lncRNA	chrNC_030823.1:42544198-42557710:+	--
gene10192	0.0699955	0	0	0	0	0	LOC102182599	lncRNA	chrNC_030817.1:3370442-3400982:+	--
gene22584	2.15313	1.65647	2.07371	2.92801	4.65767	5.04249	LOC106503490	lncRNA	chrNC_030830.1:22682230-22694008:+	--
gene12775	0	0	0	0.0342518	0.090331	0.0619363	LOC106502714	lncRNA	chrNC_030819.1:58589448-58606461:-	--
gene13621	0.377051	0	0.113927	0.651108	0.57238	0.47095	LOC108637419	lncRNA	chrNC_030820.1:64240575-64252747:+	--
gene23643	4.94101	3.56054	6.80482	6.44544	6.40844	2.32624	LOC102171119	lncRNA	chrNC_030832.1:13125540-13136483:+	--
gene24832	0.431103	0.158953	0.378172	0.576346	0.227996	0.573202	LOC106503675	lncRNA	chrNC_030834.1:19255412-19274888:-	--
gene17251	0.087456	0	0	0	0	0	LOC102181146	lncRNA	chrNC_030825.1:9373408-9382797:-	--
gene18499	0.0344547	0.121175	0	0	0.219676	0.0322763	LOC108638049	lncRNA	chrNC_030825.1:63965422-63970667:-	--
gene7135	0	0	0.168115	0	0	0	LOC102184247	lncRNA	chrNC_030814.1:14992815-15023413:-	--
gene8106	0.734903	0.546745	0.461188	2.40146	0.566389	1.53575	LOC102176315	lncRNA	chrNC_030814.1:94167317-94170043:+	--
gene13147	0.154513	0.0452845	0.14006	0	0	0.144744	LOC106502740	lncRNA	chrNC_030820.1:34744763-34750306:+	--
gene26406	0.0104901	0.0461165	0.0285267	0.0326067	0.0095547	0.0884421	LOC108634361	lncRNA	chrNW_017189516.1:20602054-20606262:-	--
gene427	0	0	0.0470301	0	0	0	LOC102184946	lncRNA	chrNC_030808.1:73487099-73489912:-	--
gene13890	0	0	0	0	0.0838305	0	LOC108637508	lncRNA	chrNC_030821.1:5654450-5662982:-	--
gene20195	0.862163	0.108292	0.279113	0.127613	0.560915	0.115379	LOC108638410	lncRNA	chrNC_030827.1:6929175-6930261:-	--
gene11053	0.148854	0	0	0	0.0677903	0.0697216	LOC106502522	lncRNA	chrNC_030817.1:79008624-79014019:-	--
gene27593	0.100801	0.199412	0.137057	0.02611	0.0688589	0.0472137	LOC108634670	lncRNA	chrNW_017189770.1:22107-24843:-	--
gene11132	0.814654	0.49922	0.58181	0.844068	1.14674	0.647519	LOC108637011	lncRNA	chrNC_030817.1:80622725-80624426:-	--
gene2836	2.48231	2.54295	2.31204	1.98204	2.86249	2.6667	C3H1orf52	lncRNA	chrNC_030810.1:62360131-62367898:-	--
gene10073	0.064777	0.075939	0	0.0223719	0.177002	0.101136	LOC102179478	lncRNA	chrNC_030816.1:81853496-81855441:-	--
gene2231	0	0	0	0	0	0.0411887	LOC102180181	lncRNA	chrNC_030810.1:2123351-2146812:-	--
gene11463	0	0.102451	0	0.181095	0	0	LOC108637131	lncRNA	chrNC_030818.1:9979608-9983915:-	--
gene13361	4.0062	3.6056	4.34632	3.75865	3.79262	5.4964	LOC106502761	lncRNA	chrNC_030820.1:51872815-51893851:+	--
gene13193	0.166995	0.215347	0.454122	0.415258	0.233225	0.260728	LOC108637389	lncRNA	chrNC_030820.1:38121121-38125554:+	--
gene18949	2.2588	1.98601	3.03513	2.80842	2.27521	3.03706	LOC108638259	lncRNA	chrNC_030826.1:20324797-20329415:+	--
gene10578	2.67588	1.60186	2.14173	2.33008	1.68534	2.08003	PIGBOS1	lncRNA	chrNC_030817.1:48186282-48189711:-	--
gene23224	0	0	0	0	0	0.0768799	LOC106503538	lncRNA	chrNC_030831.1:48790006-48802374:-	--
gene10026	7.57552	3.7424	3.42649	2.3563	5.79431	4.76463	PPP1R14C	lncRNA	chrNC_030816.1:74641676-74727590:+	--
gene17486	0	0	0.198406	0	0	0	LOC108637975	lncRNA	chrNC_030825.1:27352576-27358366:+	--
gene1509	0.273749	0.180518	0	0.0709083	0.187004	0.256442	LOC108637653	lncRNA	chrNC_030809.1:28653620-28662042:+	--
gene12767	0.456119	0.300777	0.335931	0.679344	0.545272	0.747742	LOC108637301	lncRNA	chrNC_030819.1:57946811-57948296:-	--
gene26025	0.20689	0.496105	0.681955	0.604106	0.736633	0.281905	LOC102178707	lncRNA	chrNC_030836.1:45005333-45009061:-	--
gene17033	0	0.0334674	0	0	0	0	LOC108637890	lncRNA	chrNC_030824.1:52072418-52092436:+	--
gene13959	0.320242	0.387157	0.285103	0.183678	0.421902	0.449993	LOC108637514	lncRNA	chrNC_030821.1:14509772-14518277:+	--
gene12730	3.37909	2.02126	2.56088	4.10374	6.68531	4.28114	LOC106502711	lncRNA	chrNC_030819.1:54401350-54436128:+	--
gene10176	0.518736	0.65156	0.738908	0.767808	0.494978	0.55536	LOC108636918	lncRNA	chrNC_030817.1:911427-913120:+	--
gene94	2.09081	1.93506	1.43639	2.93248	2.27321	3.71519	LOC102176916	lncRNA	chrNC_030808.1:18978130-19436815:-	--
gene13154	0.312533	0.242462	0.283298	0.400009	0.485602	0.241107	LOC102168462	lncRNA	chrNC_030820.1:35521851-35531820:+	--
gene14112	0	0	0	0.0727137	0.0319608	0.0657428	LOC108637526	lncRNA	chrNC_030821.1:40040739-40047406:-	--
gene22800	0	0.0258959	0.0266978	0	0.0536528	0.193134	LOC102182550	lncRNA	chrNC_030830.1:37724202-37753374:-	--
gene8908	0	0.150174	0	0	0	0.160002	LOC108636555	lncRNA	chrNC_030815.1:39713646-39733463:+	--
gene22662	0.0979593	0	0	0	0	0	LOC108633483	lncRNA	chrNC_030830.1:28287213-28287750:+	--
gene13816	0.0636424	0	0	0	0	0	LOC108637428	lncRNA	chrNC_030820.1:77161868-77170273:+	--
gene22022	0.198448	0.314069	0.539655	0.370103	0.216902	0.0743605	LOC106503509	lncRNA	chrNC_030830.1:9945221-9970950:+	--
gene12658	0	0.154126	0	0.36325	0.159664	0.164213	LOC102177071	lncRNA	chrNC_030819.1:39849952-39857202:-	--
gene14923	0	0.0923542	0.0238035	0.190455	0.119591	0.0491991	LOC108637627	lncRNA	chrNC_030822.1:26913724-26919640:+	--
gene17232	0	0	0.0287988	0	0	0	LOC108637955	lncRNA	chrNC_030825.1:7047699-7053341:-	--
gene5892	0	0.0417184	0	0.0163872	0	0	LOC102184231	lncRNA	chrNC_030812.1:99382237-99458910:-	--
gene25292	0	0	0	0	0.246803	0	LOC108634143	lncRNA	chrNC_030835.1:32540389-32542223:+	--
gene21756	0.153499	0.0843514	0.295675	0.238562	0.157288	0.143795	LOC108638606	lncRNA	chrNC_030829.1:51063537-51066429:-	--
gene12257	0.225805	0.234633	0.167468	0.319033	0.186972	0.288448	LOC106502659	lncRNA	chrNC_030818.1:97927541-97936874:-	--
gene14103	0.108313	0.0952325	0.490906	0	0.0986542	0	LOC106502866	lncRNA	chrNC_030821.1:38314861-38332811:+	--
gene605	0.15082	0.132607	0	0.156266	0.412114	0.141285	LOC102179814	lncRNA	chrNC_030808.1:96782525-96786132:-	--
gene2940	0.313716	0.0551661	0.113748	0.650086	0.228593	0.293881	LOC108635577	lncRNA	chrNC_030810.1:75067794-75074045:+	--
gene4922	0.78565	0.549075	0.35608	0.448753	1.03669	0.952997	LOC102190854	lncRNA	chrNC_030812.1:25771047-25775809:+	--
gene11629	0	0	0.0270769	0.0309495	0	0	LOC108637140	lncRNA	chrNC_030818.1:28216961-28223209:-	--
gene22607	2.66753	0.481106	0.144667	4.01585	0.913719	2.41345	LOC106503915	lncRNA	chrNC_030830.1:23455455-23470243:-	--
gene4086	0.391433	0.217366	0.42018	0.640368	0.544174	0.540378	LOC108635831	lncRNA	chrNC_030811.1:15529762-15533782:-	--
gene17888	0	0.0233532	0.0120382	0.00687996	0	0.00622039	LOC108637982	lncRNA	chrNC_030825.1:50257169-50263412:+	--
gene26615	0.535992	0.513466	0.406088	0.364704	0.327893	0.479622	LOC108634337	lncRNA	chrNW_017189516.1:45580204-45587871:-	--
gene18709	0.777744	0.64583	0.665828	0.313376	0.39355	0.850001	LOC108638251	lncRNA	chrNC_030826.1:7687692-7699411:-	--
gene28765	0.532899	0.234272	0.483051	0.27607	0	0	LOC108635452	lncRNA	chrNW_017216124.1:14611-15231:-	--
gene12371	1.45336	2.11757	2.72893	2.43085	2.51514	2.10056	LOC108637172	lncRNA	chrNC_030818.1:102622947-102625843:+	--
gene1425	0	0	0	0	0.0552404	0	LOC108633356	lncRNA	chrNC_030809.1:17217170-17220225:+	--
gene13813	8.21248	7.07629	8.48649	9.81371	16.3067	10.6167	LOC102189880	lncRNA	chrNC_030820.1:76907173-76910019:+	--
gene14196	3.41107	3.90453	1.92521	1.33367	0.835344	1.2661	LOC108637530	lncRNA	chrNC_030821.1:52010264-52013025:+	--
gene19365	0	0	0.0636711	0	0.0639778	0	LOC106503251	lncRNA	chrNC_030826.1:34902957-34905595:+	--
gene18091	2.60082	3.35904	2.8104	2.02485	2.6098	2.3125	DMWD	lncRNA	chrNC_030825.1:54375337-54382480:-	--
gene20793	0.287774	0.544969	0.923028	0.206422	0.332681	0.238475	LOC102178490	lncRNA	chrNC_030828.1:27357308-27391150:+	--
gene9645	1.19425	0.490011	1.65989	3.46462	2.75564	0.820409	LOC106502471	lncRNA	chrNC_030816.1:19742155-19750064:-	--
gene13671	0.221426	0.292029	0.150535	0.0573552	0.504202	0	LOC108637373	lncRNA	chrNC_030820.1:66550409-66553347:+	--
gene27123	0	0	0	0	0.341816	0.351554	LOC108634448	lncRNA	chrNW_017189517.1:40878208-40879122:+	--
gene9107	0.451609	0.397071	0.204683	0	0.719841	1.05764	LOC106502416	lncRNA	chrNC_030815.1:63621056-63628330:-	--
gene17172	0.860542	0.89113	0.676041	0.277391	1.3586	0.197055	LOC108637948	lncRNA	chrNC_030825.1:2442206-2464476:-	--
gene8651	1.58491	1.63586	0.87449	0.785371	1.12976	1.16195	LOC108636606	lncRNA	chrNC_030815.1:5706633-5707980:-	--
gene11327	19.4536	13.6089	13.5978	16.8608	21.0985	27.6583	LOC106502506	lncRNA	chrNC_030817.1:99476805-99478377:+	--
gene2057	0	0	0	0.0693643	0	0.0627144	LOC108633458	lncRNA	chrNC_030809.1:121595931-121600800:+	--
gene19815	0.884235	2.48784	5.45036	1.83232	2.89939	4.80431	LOC102178854	lncRNA	chrNC_030826.1:47980046-47980469:+	--
gene19360	0.914194	0.979621	1.26892	1.2432	1.01482	1.12402	LOC102173120	lncRNA	chrNC_030826.1:34813392-34819216:-	--
gene12399	6.14883	5.6959	2.72048	4.81605	6.20058	5.14293	LOC102168552	lncRNA	chrNC_030818.1:103546840-103550676:-	--
gene21150	0.101914	0.119476	0.0923813	0.123193	0.29395	0.17503	LOC102191088	lncRNA	chrNC_030828.1:64586286-64599869:+	--
gene12118	0	0	0.120562	0.137805	0.181714	0.062297	LOC108637161	lncRNA	chrNC_030818.1:87523609-87526467:-	--
gene13198	0.470666	0.379341	0.497747	0.447022	0.643043	0.551136	LOC106502753	lncRNA	chrNC_030820.1:38912696-38914750:-	--
gene21205	0.0996338	0.0375436	0.025804	0.0147473	0.0259283	0.053334	LOC106503392	lncRNA	chrNC_030828.1:65622880-65650910:-	--
gene19835	0	0	0	0.0329046	0.115704	0	LOC106503289	lncRNA	chrNC_030826.1:49163388-49167454:+	--
gene18025	0.885977	0.259661	1.24927	2.03992	1.70361	2.0288	LOC102190065	lncRNA	chrNC_030825.1:53178507-53181422:+	--
gene9869	0.360717	0.063431	0.13079	0.0747481	0.13142	0.0675821	LOC108636781	lncRNA	chrNC_030816.1:57193539-57212835:+	--
gene16497	0	0	0	0.102501	0	0	LOC108637759	lncRNA	chrNC_030823.1:78339838-78341562:-	--
gene1673	0.105177	0	0	0	0	0.0985276	LOC106503086	lncRNA	chrNC_030809.1:47101544-47104505:+	--
gene23484	0.0290989	0.0383773	0.0131885	0	0.0132521	0.0408888	LOC108633915	lncRNA	chrNC_030832.1:2406086-2409144:+	--
gene22691	0	0.0446516	0	0	0	0	LOC108633456	lncRNA	chrNC_030830.1:31100986-31105059:+	--
gene10769	2.70393	2.52598	1.99144	2.49513	2.8348	2.82321	INAFM2	lncRNA	chrNC_030817.1:67128481-67131735:-	--
gene6378	0	0.0509287	0	0	0	0.0542616	LOC108636204	lncRNA	chrNC_030813.1:15951944-15954312:-	--
gene8043	0	0.156181	0	0.184047	0.161793	0	LOC108636393	lncRNA	chrNC_030814.1:92483179-92483951:+	--
gene4286	0	0.305572	0	0.540137	0.633102	0	LOC108635913	lncRNA	chrNC_030811.1:41431907-41443753:+	--
gene24633	0	0	0	0.0603211	0.106055	0	LOC106503633	lncRNA	chrNC_030833.1:40144041-40150614:-	--
gene16950	0.355266	0.156181	0.966103	1.84047	0.485379	0.499207	LOC102189609	lncRNA	chrNC_030824.1:30293872-30304184:+	--
gene24595	0.397686	0	0.225304	0.154517	0.271667	0	LOC106503635	lncRNA	chrNC_030833.1:36341568-36344431:+	--
gene4810	0.416006	0.419955	0.293295	0.175603	0.322775	0.476306	LOC102181471	lncRNA	chrNC_030812.1:5949358-5954439:-	--
gene1182	0.374543	0.191213	0.295701	1.11413	0.33014	0.984681	LOC108637154	lncRNA	chrNC_030809.1:6392119-6396348:-	--
gene18075	0	0.232913	0.120063	0.0343086	0.120641	0.0310195	LOC108638001	lncRNA	chrNC_030825.1:54102517-54127661:-	--
gene21892	0.15987	0.281126	0.144915	0.0828209	0	0	LOC108638630	lncRNA	chrNC_030829.1:57205787-57207183:-	--
gene28030	1.54613	0.883617	1.1212	0.640781	1.83073	1.81047	LOC108634862	lncRNA	chrNW_017190879.1:9480-19321:+	--
gene11802	3.01084	0.986226	1.5519	2.75254	2.36595	7.46598	LOC108637111	lncRNA	chrNC_030818.1:48741526-48749541:-	--
gene5670	0	0.107137	0	0	0	0	LOC108636027	lncRNA	chrNC_030812.1:77151951-77156904:+	--
gene21255	0	0.137915	0.0284371	0.0325043	0	0.0293881	LOC108638463	lncRNA	chrNC_030828.1:68383688-68386081:+	--
gene12742	1.75138	2.7244	3.50077	2.83825	2.53597	1.47238	LOC102188230	lncRNA	chrNC_030819.1:55233424-55244285:-	--
gene2503	2.33772	2.25431	3.55453	1.56266	1.16766	2.3312	LOC106501974	lncRNA	chrNC_030810.1:20011606-20034411:-	--
gene5228	0.0991747	0.043599	0.044949	0.0513777	0	0.0929045	LOC108636007	lncRNA	chrNC_030812.1:45860305-45875147:+	--
gene10112	0.764281	0.474341	0.876176	1.00149	0.47091	0.168461	LOC106502490	lncRNA	chrNC_030816.1:86076516-86089958:-	--
gene11175	0.312245	0.320294	0.424557	0.269599	0.426602	0.341255	LOC108636832	lncRNA	chrNC_030817.1:84904529-84925152:+	--
gene4404	0.071498	0	0	0.0740795	0	0.0669776	LOC108635850	lncRNA	chrNC_030811.1:54332692-54337861:+	--
gene25173	0	0	0.0221177	0	0.0333364	0	LOC108634152	lncRNA	chrNC_030835.1:17526593-17534298:+	--
gene618	0	0.0128392	0	0.0151299	0.0266009	0.0273588	LOC108636013	lncRNA	chrNC_030808.1:97218753-97222647:-	--
gene6598	1.16759	1.7373	1.01766	1.3028	1.02257	0.799292	LOC102172700	lncRNA	chrNC_030813.1:59347113-59363800:-	--
gene24966	0.14073	0.742411	0.382699	0.218717	0.384543	0.263666	LOC108634092	lncRNA	chrNC_030834.1:38401116-38402890:-	--
gene5141	0	0.186522	0.0384595	0.395641	0.0772896	0.158983	LOC106502097	lncRNA	chrNC_030812.1:32930532-32948315:-	--
gene28279	0.766594	1.10294	0.758058	0.685962	0.729972	0.685484	LOC102183959	lncRNA	chrNW_017201244.1:44721-49154:+	--
gene1006	0.712816	0.75791	0.676192	0.583972	0.739845	1.04045	LOC108636576	lncRNA	chrNC_030808.1:146074561-146085374:-	--
gene27342	0	0	0	0	0.138241	0.047393	LOC108634549	lncRNA	chrNW_017189585.1:487036-493361:+	--
gene12679	0.469914	0.260946	0.470796	0.794384	0.810967	0.417035	LOC108637296	lncRNA	chrNC_030819.1:50392004-50394221:-	--
gene14479	0.123483	0.0361903	0.149244	0.127942	0.224944	0.115676	LOC108637503	lncRNA	chrNC_030821.1:91353236-91362563:+	--
gene11929	3.21496	1.32068	1.84727	2.68485	4.94446	1.93374	LOC102188412	lncRNA	chrNC_030818.1:68079774-68140305:-	--
gene13577	0.616917	0.426184	0.279605	0.730504	0.481633	0.990708	LOC108637413	lncRNA	chrNC_030820.1:62407497-62422917:-	--
gene12225	0.0915424	0.209267	0.215747	0.170726	0.533627	0.343019	LOC108637165	lncRNA	chrNC_030818.1:95190884-95239315:+	--
gene16454	0.55001	0.537321	0.498562	0.569869	0.500964	0.515236	LOC108637794	lncRNA	chrNC_030823.1:74117667-74152640:+	--
gene12960	0	0.0126043	0	0	0.078343	0.0268583	LOC102181967	lncRNA	chrNC_030820.1:3135205-3211861:-	--
gene10330	0.305095	0.447084	0.276556	0.737591	0.185259	0.0952685	LOC108636944	lncRNA	chrNC_030817.1:20997493-21014826:-	--
gene21945	2.78284	2.02492	3.91428	3.38045	3.53983	2.78669	LOC102180551	lncRNA	chrNC_030830.1:103134-111587:-	--
gene21163	1.8228	1.21753	1.04389	2.73776	4.15064	4.57334	LOC102168946	lncRNA	chrNC_030828.1:65117594-65150939:+	--
gene12239	0	0	0	0	0.395689	0	LOC108637123	lncRNA	chrNC_030818.1:96047850-96055726:-	--
gene19249	0.281858	0.148692	0.102197	0.116814	0.154034	0.0528075	LOC108638270	lncRNA	chrNC_030826.1:28191419-28205860:+	--
gene27700	2.90591	3.40009	2.22884	3.24243	4.60132	4.81617	TANGO2	lncRNA	chrNW_017189851.1:587519-605289:+	--
gene68	3.04892	4.83696	3.00405	2.95299	1.44889	3.16661	LOC108636748	lncRNA	chrNC_030808.1:6343990-6346716:-	--
gene9494	0	0	0	0	0	0.0776774	LOC102179768	lncRNA	chrNC_030815.1:104877784-104884950:-	--
gene409	0.0398876	0	0	0	0.0363307	0	LOC106501983	lncRNA	chrNC_030808.1:71739387-71740951:+	--
gene12749	0	0	0	0.272437	0.478992	0.12316	LOC108637279	lncRNA	chrNC_030819.1:56106364-56110296:-	--
gene19251	0.392693	0.306906	0.35596	0.316456	0.357675	0.388302	LOC106503259	lncRNA	chrNC_030826.1:28399205-28401632:-	--
gene21571	0.042231	0.0297048	0.0382807	0.105014	0.0461581	0.0158244	LOC106503445	lncRNA	chrNC_030829.1:39154311-39178942:+	--
gene265	0.231983	0.0874149	0	0.103011	0.0301852	0.310452	LOC102180967	lncRNA	chrNC_030808.1:56854404-56866889:-	--
gene510	3.99674	2.74537	2.03787	1.81171	1.93393	2.22303	LOC106502122	lncRNA	chrNC_030808.1:82515882-82516400:-	--
gene14470	0.268238	0.235844	0.243147	0.277923	0	0.502557	LOC108637502	lncRNA	chrNC_030821.1:90445128-90474876:+	--
gene14608	0	0.146217	0	0.0574348	0	0.0519286	LOC106502926	lncRNA	chrNC_030822.1:2545652-2548217:-	--
gene5629	0.0699955	0	0	0.217568	0.0637537	0	LOC108636025	lncRNA	chrNC_030812.1:73830315-73839953:+	--
gene2843	0.0333339	0	0.0453238	0	0	0.0156132	LOC102188008	lncRNA	chrNC_030810.1:62744378-62760426:+	--
gene25283	2.75331	0.885027	1.69068	0.644163	1.32131	2.7179	LOC108634148	lncRNA	chrNC_030835.1:31993916-32007572:+	--
gene17276	0.29964	0.243189	0.167146	0.238815	0.0839755	0.259104	LOC108637956	lncRNA	chrNC_030825.1:12075040-12077117:-	--
gene25148	0.550779	0.37899	0.586087	0.32255	0.43623	0.830017	LOC102183395	lncRNA	chrNC_030835.1:16331344-16334140:-	--
gene12631	0	0	0	0.0572759	0	0	LOC108637272	lncRNA	chrNC_030819.1:33515996-33519521:-	--
gene14829	0.228023	0.0445525	0.298558	0.354384	0.13846	0.344144	LOC102186613	lncRNA	chrNC_030822.1:9224337-9244862:-	--
gene4357	0	0.137403	0.106243	0	0.106755	0	LOC106502042	lncRNA	chrNC_030811.1:50426729-50433903:-	--
gene26412	0.128513	0	0	0	0.234105	0	LOC108634319	lncRNA	chrNW_017189516.1:20967600-20980308:-	--
gene11589	1.21574	1.00211	1.99741	0.629817	2.83753	1.21005	LOC108637105	lncRNA	chrNC_030818.1:23849602-23852647:-	--
gene23234	14.0426	9.49751	7.24577	7.16289	18.1033	11.5357	LOC106503542	lncRNA	chrNC_030831.1:49661072-49662556:+	--
gene3098	2.79407	1.04141	2.31248	1.91948	3.54076	2.98727	LOC106501937	lncRNA	chrNC_030810.1:90971305-90985780:+	--
gene20922	0.205664	0.42193	0.124284	0.7103	0.0624415	0.449543	LOC108638487	lncRNA	chrNC_030828.1:39920206-39923443:+	--
gene4997	0.709234	1.21049	0.26472	0	0.0759987	0	LOC108635999	lncRNA	chrNC_030812.1:27488647-27495137:-	--
gene1163	0.593575	0.347928	1.13589	3.55337	0.240286	0.803179	LOC108638631	lncRNA	chrNC_030809.1:5135752-5136873:-	--
gene23607	0	0	0	0	0.0108894	0	LOC108633880	lncRNA	chrNC_030832.1:9742979-9748916:-	--
gene1060	1.25552	1.41054	2.33939	3.46894	2.35066	0.718753	LOC108636923	lncRNA	chrNC_030808.1:152551367-152552195:-	--
gene5598	0.41882	0.420848	0.596583	1.27083	0.708449	0.84073	LOC108636020	lncRNA	chrNC_030812.1:72946505-72949487:+	--
gene17115	0.835682	0.383354	0.691642	0.414105	0.860444	1.6678	LOC108637895	lncRNA	chrNC_030824.1:66096088-66098096:+	--
gene16635	0.278657	0.315007	0.505183	0.164982	0.543875	0.111874	LOC108637869	lncRNA	chrNC_030824.1:3973658-3982005:+	--
gene10911	0.802789	0.478963	0.779674	1.07933	0.0957526	0.572978	LOC106502531	lncRNA	chrNC_030817.1:76298064-76310927:+	--
gene23309	0.0357171	0	0.0647522	0.0740133	0.227725	0.0334589	LOC108633783	lncRNA	chrNC_030831.1:61711810-61713403:+	--
gene4297	0.277337	0.257392	0.223463	0.319279	0.308741	0.28867	LOC106502045	lncRNA	chrNC_030811.1:42719595-42727493:+	--
gene21689	0.255967	0.13932	0.386706	0.50516	0.466283	1.02764	LOC108633349	lncRNA	chrNC_030829.1:49847475-49859231:-	--
gene7035	0.0565576	0	0	0	0	0.0883031	LOC108636242	lncRNA	chrNC_030813.1:116219293-116221521:-	--
gene16381	0.510389	0.310675	0.284706	0.24407	0.893993	2.86872	LOC106502990	lncRNA	chrNC_030823.1:64910700-64913247:+	--
gene23549	0.0758935	0	0.0687944	0.00982921	0.155533	0.0266607	LOC108633922	lncRNA	chrNC_030832.1:3378280-3385514:-	--
gene4173	0	0.0121552	0	0.0429718	0.0251839	0.0129507	LOC108635833	lncRNA	chrNC_030811.1:25966308-25970008:-	--
gene12423	0.181221	0.144851	0.0597343	0.238972	0.150055	0.123464	LOC108637176	lncRNA	chrNC_030818.1:104277486-104280322:-	--
gene12433	0.141228	0	0	0	0	0	LOC108637180	lncRNA	chrNC_030818.1:104536860-104537555:+	--
gene769	0.0480956	0	0	0	0.0876135	0	LOC108636913	lncRNA	chrNC_030808.1:119963305-119964522:-	--
gene10383	0.395717	0.695857	1.16578	0.820009	0.901074	0.278024	LOC108636958	lncRNA	chrNC_030817.1:25925354-25928643:-	--
gene20739	0.104082	0.0305041	0.094346	0.251626	0.284401	0.162502	LOC108638515	lncRNA	chrNC_030828.1:23501768-23503984:+	--
gene10213	0.0215807	0	0	0.0223599	0.0196563	0	LOC108636921	lncRNA	chrNC_030817.1:11604741-11610622:-	--
gene13711	0.602249	0.144414	0.446657	0.51054	0.64828	0.512884	LOC102191351	lncRNA	chrNC_030820.1:71770887-71775452:+	--
gene11711	0.090424	0.132507	0	0	0	0	LOC102169110	lncRNA	chrNC_030818.1:43161154-43164718:-	--
gene2020	0	0.176587	0.728218	0.208093	0.182932	1.317	LOC108638283	lncRNA	chrNC_030809.1:115542094-115543839:-	--
gene3490	0.0653062	0	0.118395	0.135328	0	0	LOC102184485	lncRNA	chrNC_030810.1:105076271-105079227:-	--
gene21959	0.336804	0	0.407066	0.581608	0.102257	0.10517	LOC108633475	lncRNA	chrNC_030830.1:1584653-1599029:+	--
gene4861	0	0	0	0.150858	0.596777	0	LOC108636126	lncRNA	chrNC_030812.1:19528043-19536089:+	--
gene17382	0.0576493	0	0.0821178	0.127994	0.142523	0.0771492	LOC108637963	lncRNA	chrNC_030825.1:20551850-20559981:+	--
gene16289	11.0809	10.4865	7.32245	18.0979	14.022	16.6798	LOC102178647	lncRNA	chrNC_030823.1:53756033-53759876:-	--
gene7762	0.497933	0.233494	0.421266	0.997428	0.483766	1.21277	LOC102170224	lncRNA	chrNC_030814.1:70616108-70622191:-	--
gene8536	15.096	12.2938	7.96362	10.0001	17.4691	25.2694	LOC108636406	lncRNA	chrNC_030814.1:104511949-104525215:-	--
gene16417	8.76836	9.95058	2.49536	1.47895	10.7724	7.64092	LOC108637757	lncRNA	chrNC_030823.1:69638388-69641158:-	--
gene27076	0.0370412	0.0325679	0.167882	0.115136	0.0674762	0.208196	LOC108634462	lncRNA	chrNW_017189517.1:37377750-37384672:-	--
gene7084	0	0	0.36472	0	0.244318	0.628196	LOC102181949	lncRNA	chrNC_030814.1:2257892-2404408:+	--
gene4930	0.226691	0.245311	0.42678	0.144539	0.254125	0.147018	LOC106502089	lncRNA	chrNC_030812.1:26095673-26114379:-	--
gene2136	0	0	0	0	0.0386038	0	LOC102172104	lncRNA	chrNC_030809.1:132345569-132398585:+	--
gene8943	0.489397	0.382485	0.690074	0.507067	1.0401	0.509395	LOC108636560	lncRNA	chrNC_030815.1:45033974-45045591:-	--
gene21558	1.87909	1.02528	0.718779	3.14824	2.06962	2.99624	LOC102179243	lncRNA	chrNC_030829.1:36569214-36727736:-	--
gene7067	0.313668	0.177928	0.339359	0.618536	0.433154	0.40758	LOC108636333	lncRNA	chrNC_030814.1:32083-37522:-	--
gene20607	15.9069	10.0494	12.6702	16.7829	12.3997	18.8907	LOC102174435	lncRNA	chrNC_030828.1:13420790-13435153:-	--
gene21247	199.192	252.598	220.003	238.221	297.099	235.815	LOC108638524	lncRNA	chrNC_030828.1:67735151-67736617:-	--
gene21452	0.0263637	0.0231799	0.0477953	0.0409734	0	0.0864392	LOC108633375	lncRNA	chrNC_030829.1:15819072-15826607:+	--
gene21154	1.4627	1.45181	1.01945	1.27976	2.52242	2.66736	LOC108638502	lncRNA	chrNC_030828.1:65021743-65027928:+	--
gene2368	3.77961	4.59588	6.12319	5.74914	5.56672	6.25264	LOC106501985	lncRNA	chrNC_030810.1:13823783-13827798:-	--
gene8677	0.0538282	0.236638	0.219569	0.223087	0.245141	0.0504249	LOC108636535	lncRNA	chrNC_030815.1:8395237-8397504:-	--
gene9277	1.15793	0.985255	0.778751	1.03204	1.64439	2.49603	LOC106502433	lncRNA	chrNC_030815.1:79898518-79957324:+	--
gene8885	0.118247	0	0.214372	0.735097	0	0.110771	LOC102176325	lncRNA	chrNC_030815.1:38250661-38255565:+	--
gene10969	0.122977	0.162188	0.0557367	0.509667	0.0560052	0.403205	LOC108637002	lncRNA	chrNC_030817.1:77144284-77150151:+	--
gene4555	0.390349	0.286007	0.511096	0.539257	0.651824	0.731339	LOC106502027	lncRNA	chrNC_030811.1:76706666-76708682:-	--
gene17287	0.234905	0.590105	0.699634	1.00832	1.22262	1.44606	LOC108637958	lncRNA	chrNC_030825.1:12811332-12839334:+	--
gene16096	0	0	0.0240404	0.0274787	0	0	LOC108637776	lncRNA	chrNC_030823.1:42768608-42783074:-	--
gene459	14.6233	6.93766	9.72582	25.3617	9.75705	23.091	LOC106502102	lncRNA	chrNC_030808.1:79288726-79294395:-	--
gene12115	0.995297	0.656326	2.14272	5.05949	0.339954	0.0582732	LOC106502641	lncRNA	chrNC_030818.1:87421921-87431480:-	--
gene26622	0.959218	0.983942	0.94195	3.23002	0.145614	2.24643	LOC106503842	lncRNA	chrNW_017189516.1:45933769-45934872:+	--
gene26529	0	0	0	0.166307	0	0	LOC106503835	lncRNA	chrNW_017189516.1:32793980-32796322:-	--
gene16890	0	0	0	0.0336944	0	0.0304642	LOC108637874	lncRNA	chrNC_030824.1:21774231-21820961:+	--
gene27470	0	0	0	0.186534	0	0	LOC106503808	lncRNA	chrNW_017189663.1:93014-245133:-	--
gene23267	0.557037	0.884301	0.687268	1.65129	0.859701	0.898688	LOC102168593	lncRNA	chrNC_030831.1:56173118-56193729:+	--
gene26901	0.158208	0.310083	0.247979	0.00341501	0.198138	0.0833658	LOC108634454	lncRNA	chrNW_017189517.1:16489373-16514017:-	--
gene17301	1.29248	1.66088	1.44194	2.7813	1.26778	0.83822	LOC106503074	lncRNA	chrNC_030825.1:14115629-14123970:-	--
gene7887	1.85459	2.21691	2.34222	2.41813	1.10083	1.63973	LOC108636383	lncRNA	chrNC_030814.1:87340615-87342622:+	--
gene27764	0.7189	0.918025	1.05506	1.08182	0.639203	0.513103	LOC102171853	lncRNA	chrNW_017189940.1:44933-98733:+	--
gene8786	2.773	1.37807	2.29504	0.874429	2.08647	1.52473	LOC102178623	lncRNA	chrNC_030815.1:22867714-22895969:+	--
gene12485	1.44361	1.41433	1.42074	1.62394	1.20218	1.62281	LOC102178635	lncRNA	chrNC_030818.1:106156420-106159461:+	--
gene13690	0.674555	0.148273	0.509548	1.45606	0.614403	0.737225	LOC108637426	lncRNA	chrNC_030820.1:68582636-68603522:+	--
gene20136	0.29022	0.182265	0.0375818	0.0429569	0	0.31071	LOC102183103	lncRNA	chrNC_030827.1:1224372-1238708:+	--
gene19383	0	0	0	0	0.290067	0	LOC108638277	lncRNA	chrNC_030826.1:35738206-35743000:+	--
gene12752	0.19909	0	0	0.257848	0.226671	0.0466258	LOC102186026	lncRNA	chrNC_030819.1:56331709-56336351:+	--
gene14092	0.215458	0	0.0976519	0.111619	0	0	LOC102181136	lncRNA	chrNC_030821.1:37261248-37304883:-	--
gene25369	0.0442117	0.116618	0.0400762	0.137424	0.0805385	0	LOC102182198	lncRNA	chrNC_030835.1:43818047-43823438:-	--
gene18782	0.0684373	0	0	0	0	0	LOC102173776	lncRNA	chrNC_030826.1:12017487-12033196:+	--
gene21055	0	0	0	0	0.0198492	0	LOC108638511	lncRNA	chrNC_030828.1:56060249-56068495:+	--
gene9343	8.43062	8.60217	6.4627	4.20575	4.83483	2.19378	LOC108636577	lncRNA	chrNC_030815.1:86469314-86470783:+	--
gene26924	0.0268328	0	0.0729685	0.18071	0.21996	0.238795	LOC108634470	lncRNA	chrNW_017189517.1:19859717-19875398:-	--
gene2881	0.583466	0.69622	0.226666	0.820437	0.873074	0.31233	LOC102173804	lncRNA	chrNC_030810.1:66940168-66963271:-	--
gene27670	8.1912	5.64984	4.67263	5.77991	6.49601	5.02735	LOC108634704	lncRNA	chrNW_017189851.1:11462-15858:+	--
gene20206	0	0	0.0457147	0	0	0	LOC108638416	lncRNA	chrNC_030827.1:8430424-8450636:+	--
gene9517	0.273281	0.180209	0.0619297	0.283148	0.062228	0.192003	LOC108636650	lncRNA	chrNC_030815.1:110489274-110517049:+	--
gene10183	0	0	0	0	0	0.0336393	LOC108636919	lncRNA	chrNC_030817.1:1603243-1614453:-	--
gene10793	0.125094	0.0274967	0.113392	0.0972077	0.370301	0.146481	LOC108637001	lncRNA	chrNC_030817.1:72430066-72431923:-	--
gene12970	0	0	0	0	0	0.534864	LOC102183612	lncRNA	chrNC_030820.1:5352750-5359059:+	--
gene15963	0	0	0.317797	0.36325	0	0	LOC106502949	lncRNA	chrNC_030823.1:29193643-29199086:-	--
gene21909	0.018764	0.016498	0.0340177	0	0	0	LOC106503461	lncRNA	chrNC_030829.1:58763288-58767094:-	--
gene437	1.80563	1.16839	1.08503	2.2492	2.48541	1.87203	LOC106502094	lncRNA	chrNC_030808.1:75696854-75700886:-	--
gene17895	0.519507	0.365415	0.596489	0.610033	0.473181	0.681326	LOC102187074	lncRNA	chrNC_030825.1:50396617-50402144:-	--
gene2485	0.40576	0.445949	0.781587	0.367859	0.138592	0.7127	LOC108635640	lncRNA	chrNC_030810.1:19492744-19496898:-	--
gene16094	0.315574	0.0971123	0.228844	0.163484	0.201203	0.280841	LOC108637774	lncRNA	chrNC_030823.1:42672916-42690070:+	--
gene23872	0.305762	0.0768104	0.356349	0.543088	0.795703	1.39123	LOC108633866	lncRNA	chrNC_030832.1:26903278-26904456:+	--
gene17417	0	0	0.0293748	0.0671521	0.137743	0.141667	LOC102183995	lncRNA	chrNC_030825.1:24550417-24575065:-	--
gene15527	0.106665	0.29073	0.00966876	0.110516	0.0194307	0.149882	LOC102186229	lncRNA	chrNC_030822.1:54440233-54447438:-	--
gene18007	0	0.136431	0.0401873	0.0918701	0.0201905	0.0207657	LOC106503134	lncRNA	chrNC_030825.1:52866940-52876525:-	--
gene1214	0.239326	0	0	0	0	0	LOC106503265	lncRNA	chrNC_030809.1:8135262-8142674:-	--
gene25935	0.236183	0.692202	0.190303	0.19033	0.0717073	0.0737502	LOC102184696	lncRNA	chrNC_030836.1:43529834-43534929:-	--
gene13013	0.0395325	0	0.107504	0.0409599	0	0.0370331	LOC106502748	lncRNA	chrNC_030820.1:15869716-15875667:-	--
gene15450	2.12941	1.98027	2.09726	3.20337	1.73438	2.35921	LOC108637679	lncRNA	chrNC_030822.1:49279392-49570289:+	--
gene13504	0	0	0.0711765	0	0	0.073557	LOC108637405	lncRNA	chrNC_030820.1:59611983-59613825:-	--
gene10907	4.30084	4.29711	6.20222	3.37585	2.86875	2.86908	LOC102180501	lncRNA	chrNC_030817.1:76207524-76212086:-	--
gene20589	5.0549	3.55556	5.13191	12.2905	8.16467	33.1472	LOC108638492	lncRNA	chrNC_030828.1:8296297-8299717:+	--
gene2861	0.104535	0.0459557	0.11055	0.0180516	0.111083	0.293779	LOC106501949	lncRNA	chrNC_030810.1:64556285-64582196:+	--
gene23440	0	0.677413	0.349194	0.0997843	0.175438	0.270654	LOC108633895	lncRNA	chrNC_030832.1:1655733-1657480:-	--
gene18982	0.545364	0.822006	0.423729	0.403611	0.496732	0.437901	LOC106503197	lncRNA	chrNC_030826.1:21919149-21927201:-	--
gene4599	0	0	0.0720256	0	0	0	LOC108635918	lncRNA	chrNC_030811.1:88159175-88166290:-	--
gene21285	0	0	0	0.0643519	0	0	LOC108638496	lncRNA	chrNC_030828.1:69101560-69103000:+	--
gene12420	0.278626	0.671422	0.318043	0.384915	0.657949	0.377015	LOC106502679	lncRNA	chrNC_030818.1:104193786-104198286:+	--
gene13665	1.44555	1.06487	1.55823	0.890548	1.1743	1.09796	LOC106502791	lncRNA	chrNC_030820.1:66033540-66036272:-	--
gene20007	4.62061	5.43789	6.63299	6.79929	5.09287	7.41063	LOC102190260	lncRNA	chrNC_030826.1:54949394-54953710:-	--
gene1297	0.140236	0.524029	0.444916	0.762824	0.830253	0.394111	LOC108637370	lncRNA	chrNC_030809.1:10893770-10895355:-	--
gene19957	0	0	0.152543	0	0.0766387	0	LOC106503240	lncRNA	chrNC_030826.1:53198753-53200895:+	--
gene2692	3.99376	2.90874	8.09138	7.04071	25.2191	7.14748	LOC102188010	lncRNA	chrNC_030810.1:37307434-37320429:+	--
gene25302	0.485792	0.0776592	0.120096	0.0915148	0.482697	0.248224	LOC106503688	lncRNA	chrNC_030835.1:36100907-36103500:+	--
gene3822	0	0	0.0362108	0.0206949	0	0	LOC106502075	lncRNA	chrNC_030811.1:2314339-2337107:-	--
gene15390	0	0	0	0	0	0.157644	LOC108637676	lncRNA	chrNC_030822.1:41844517-41845310:-	--
gene21514	0	0	0.0879341	0	0	0	LOC108638607	lncRNA	chrNC_030829.1:22960229-22975656:+	--
gene12781	0.372656	0.286696	0.675596	0.868751	1.0607	0.218185	LOC102178917	lncRNA	chrNC_030819.1:59726334-60270058:-	--
gene13839	1.4291	1.94737	1.43405	1.53534	2.5601	2.3811	NFATC2	lncRNA	chrNC_030820.1:78762347-78918637:-	--
gene13887	0.085037	0	0	0.0881074	0	0	LOC108637507	lncRNA	chrNC_030821.1:5506570-5508084:-	--
gene20336	0.487407	0.107137	0.662723	0.126251	0.332958	0.114148	LOC108638403	lncRNA	chrNC_030827.1:26310336-26311165:+	--
gene9691	0.536359	0.502011	1.4272	2.88618	1.24496	0.551072	LOC108636722	lncRNA	chrNC_030816.1:26162078-26191499:-	--
gene15763	0	0	0	0.0260771	0	0.0471543	LOC106502942	lncRNA	chrNC_030823.1:1322369-1329606:+	--
gene4920	0.176	0.134562	0.145665	0.412281	0.167276	0.0501787	LOC108635995	lncRNA	chrNC_030812.1:25761845-25767426:+	--
gene15529	0.220814	0.291222	0.0500399	0.114394	0.402247	0.15514	LOC106502883	lncRNA	chrNC_030822.1:54457204-54460073:+	--
gene25048	0.494067	0.548717	0.636421	1.21241	0.450009	0.92566	LOC102177501	lncRNA	chrNC_030835.1:3521579-3535635:+	--
gene8006	0.473387	0.654058	0.766262	0.980959	1.04714	1.07697	LOC108636391	lncRNA	chrNC_030814.1:91293237-91294598:-	--
gene7585	0.0792218	0	0	0	0	0	LOC108636368	lncRNA	chrNC_030814.1:66624060-66628675:+	--
gene4164	8.35981	5.4278	4.46534	2.50874	4.60092	2.88906	LOC102184972	lncRNA	chrNC_030811.1:25518197-25548048:+	--
gene26145	0	0.0733628	0	0.0864519	0.0379994	0.234492	LOC106503759	lncRNA	chrNC_030836.1:48627518-48630360:+	--
gene6579	0.270965	0.178682	0.0614048	0.210562	0.92551	0.761502	LOC106502192	lncRNA	chrNC_030813.1:58388956-58400737:-	--
gene4702	0	0.0865536	0	0.101996	0	0	LOC108635858	lncRNA	chrNC_030811.1:107965711-107983304:-	--
gene5812	0.10144	0.267569	0	0	0	0.0950267	LOC102176676	lncRNA	chrNC_030812.1:95851835-95853221:+	--
gene21922	0	0.0596618	0	0	0.0463541	0.0476747	LOC102169143	lncRNA	chrNC_030829.1:59185385-59188902:+	--
gene7528	0.171534	0.309179	0.272105	0.159955	0.179673	0.0883789	LOC108636365	lncRNA	chrNC_030814.1:63712046-63806161:-	--
gene24772	0.10696	0.0626954	0.096955	0.221644	0.584533	0.267194	LOC102190019	lncRNA	chrNC_030834.1:11873588-11878667:-	--
gene23379	0.159169	0.0699737	0.0577122	0.131933	0.376937	0.164017	LOC106503563	lncRNA	chrNC_030832.1:714569-718281:-	--
gene17475	0	0.0666176	0	0.0392516	0.517584	0.0354886	LOC102173030	lncRNA	chrNC_030825.1:27123400-27132135:+	--
gene14313	1.44619	1.84951	1.31091	0.136219	0.957984	0.738957	LOC108637499	lncRNA	chrNC_030821.1:67239130-67239547:-	--
gene8156	0.768604	1.29013	1.90012	0.651563	1.14556	1.11274	LOC108636400	lncRNA	chrNC_030814.1:95268548-95284211:-	--
gene19776	0.389926	0	0	0	0	0	LOC108638242	lncRNA	chrNC_030826.1:46247813-46253303:+	--
gene1062	0.215071	0.0315164	0.194954	0.185697	0.26119	0.235052	LOC108636725	lncRNA	chrNC_030808.1:152763697-152773536:+	--
gene11478	0.0157105	0.069066	0.0427227	0.0162777	0.0143095	0.0441515	LOC108637132	lncRNA	chrNC_030818.1:10269380-10273852:+	--
gene16018	4.93356	4.14281	8.24068	20.4468	1.91863	0.934714	LOC108637754	lncRNA	chrNC_030823.1:36335981-36392118:+	--
gene24295	0.187113	0.0329033	0.0678443	0	0	0.21034	LOC108634022	lncRNA	chrNC_030833.1:6741882-6743640:+	--
gene7394	0	0	0	0	0.161315	0	LOC106502359	lncRNA	chrNC_030814.1:57054836-57061243:+	--
gene24071	10.5588	14.751	11.0079	10.3084	22.5439	18.9601	GNB2	lncRNA	chrNC_030832.1:36781993-36787231:-	--
gene10779	0	0	0.163438	0	0.0547419	0	LOC108636998	lncRNA	chrNC_030817.1:67621601-67635946:+	--
gene28875	0.82086	0.248872	0.282236	0.322603	0.36094	0.344707	LOC106503977	lncRNA	chrNW_017218518.1:2271-13033:+	--
gene12806	0.151201	0.0886274	0.274115	0.2611	0.688589	0.141641	LOC108637302	lncRNA	chrNC_030819.1:63456453-63457287:+	--
gene12497	0.156428	1.03153	0.567184	0.567267	1.28231	0.512884	LOC108637285	lncRNA	chrNC_030819.1:757904-759613:+	--
gene18043	0.171145	0.230141	0.292021	0.166894	0.256749	0.141463	LOC108638000	lncRNA	chrNC_030825.1:53565715-53584037:-	--
gene21165	0.324578	0.298353	0.173856	0.580878	0.604707	1.17477	LOC106503398	lncRNA	chrNC_030828.1:65165229-65178576:+	--
gene15793	0.470205	0.342141	0.5438	0.890367	0.753174	1.45813	LOC106502944	lncRNA	chrNC_030823.1:2858011-2860627:-	--
gene1778	0.324762	0.218916	0.186443	0.280407	0.719785	0.446203	LOC102176740	lncRNA	chrNC_030809.1:70791722-70841146:+	--
gene26319	0.145512	0	0.131901	0.502554	0.353431	0.090875	LOC108634316	lncRNA	chrNW_017189516.1:11309424-11310560:+	--
gene21286	0.0308629	0	0	0	0	0	LOC106503980	lncRNA	chrNC_030828.1:69144624-69147091:+	--
gene4402	0.0666123	0.234272	0	0.0690174	0.182017	0	LOC106502039	lncRNA	chrNC_030811.1:54320069-54322705:+	--
gene6422	2.12057	1.07445	1.23804	1.11719	1.30947	3.66998	LOC108636209	lncRNA	chrNC_030813.1:22255049-22268179:+	--
gene5604	0.0561791	0.0987893	0.0654738	0.116415	0.160818	0.120291	LOC108636022	lncRNA	chrNC_030812.1:73022953-73032098:-	--
gene7490	1.4446	0.74092	0.545615	1.2473	0.438595	1.2405	LOC108636363	lncRNA	chrNC_030814.1:60474900-60577019:-	--
gene8738	0	0.0115976	0	0.0136668	0	0.0123566	LOC106502388	lncRNA	chrNC_030815.1:16999535-17004400:+	--
gene8942	0.148876	0.0906209	0.114188	0.189847	0.187754	0.278926	LOC106502407	lncRNA	chrNC_030815.1:44959293-44963096:-	--
gene9425	1.11488	0.57335	0.972459	0.501285	0.364034	0.236466	LOC106502448	lncRNA	chrNC_030815.1:98447235-98452482:+	--
gene21525	0.51476	0.743549	0.599926	0.0761922	0.870734	0.551102	LOC108638632	lncRNA	chrNC_030829.1:28066331-28068885:-	--
gene8571	1.16307	1.23953	0.127791	0.25562	0.995154	0.528261	LOC108636407	lncRNA	chrNC_030814.1:105796347-105799847:-	--
gene19725	0	0.0770631	0	0	0.119748	0	LOC108638227	lncRNA	chrNC_030826.1:43948877-43954736:+	--
gene5353	1.57415	1.45442	2.44267	1.3269	1.55529	1.54961	LOC106502109	lncRNA	chrNC_030812.1:56503366-56515610:-	--
gene550	0	0.00572885	0	0.0135019	0	0.0183113	LOC106502138	lncRNA	chrNC_030808.1:84979553-85024085:-	--
gene26281	0.793577	0.348871	0.686648	0.635359	1.01851	0.979941	LOC108634356	lncRNA	chrNW_017189516.1:9621510-9654343:+	--
gene23939	1.14781	1.19034	1.17384	1.34172	1.52798	3.61171	LOC102190010	lncRNA	chrNC_030832.1:32398772-32410301:-	--
gene6357	0	0.160277	0.061965	0.0708275	0.311317	0.0213458	LOC108636203	lncRNA	chrNC_030813.1:12616079-12622568:+	--
gene6298	0.862606	0.391858	0.299735	0.402188	0.340463	0.444438	LOC108636198	lncRNA	chrNC_030813.1:2419401-2425502:+	--
gene19254	0.42182	0.324519	0.382363	0	0.240128	0.246969	LOC106503225	lncRNA	chrNC_030826.1:28625455-28629406:-	--
gene5361	13.5136	20.8828	20.6386	24.6087	23.0505	24.0908	LOC102168701	lncRNA	chrNC_030812.1:56580236-56581775:-	--
gene20597	0.0706971	0.0138132	0.0284818	0.00813885	0.0643928	0	LOC106503347	lncRNA	chrNC_030828.1:10931590-10993059:-	--
gene19536	0	0	0.0189382	0	0	0.0195716	LOC108638284	lncRNA	chrNC_030826.1:40194776-40199530:-	--
gene13681	0.551697	0.970144	0.722355	0.063513	0	0.344544	LOC108637425	lncRNA	chrNC_030820.1:67048216-67052585:-	--
gene14066	0	0.226228	0	0	0	0	LOC108637525	lncRNA	chrNC_030821.1:30335122-30350985:-	--
gene17104	0	0.0862562	0.106712	0.0203291	0	0.0735209	LOC106503011	lncRNA	chrNC_030824.1:64076083-64080760:+	--
gene1169	0	0	0	0	0.0172201	0	LOC106503564	lncRNA	chrNC_030809.1:5669360-5673531:-	--
gene6334	0.475496	0.361577	0.151439	0.705709	0.725727	0.86679	LOC106502172	lncRNA	chrNC_030813.1:7025152-7031724:-	--
gene59	0	0	0.164527	0	0.0330639	0.17003	LOC108636233	lncRNA	chrNC_030808.1:5473266-5483160:-	--
gene6228	0.0389736	0.102801	0	0.0201904	0.159742	0.164293	LOC108636077	lncRNA	chrNC_030812.1:115413785-115418112:-	--
gene9907	0	0	0	0.0205002	0	0	LOC106502481	lncRNA	chrNC_030816.1:60058421-60061347:-	--
gene20357	0.0501159	0	0.022714	0	0	0	LOC108638409	lncRNA	chrNC_030827.1:31521986-31534685:+	--
gene11451	0.139746	0	0.253349	0.289584	0.127285	1.30911	LOC102191530	lncRNA	chrNC_030818.1:9668185-9684391:+	--
gene25691	2.26006	1.20273	1.99474	1.41732	1.84184	1.50431	LOC106503729	lncRNA	chrNC_030836.1:31375407-31376625:-	--
gene13871	0.205752	0	0.13988	0	0.0468512	0	LOC106502869	lncRNA	chrNC_030821.1:1699168-1707602:+	--
gene24898	4.25895	2.76655	2.75138	2.1899	2.22907	7.10104	LOC102185059	lncRNA	chrNC_030834.1:28594134-28735709:-	--
gene17310	6.84756	10.1982	14.9476	13.3208	12.7285	9.42558	LOC108637960	lncRNA	chrNC_030825.1:14652313-14654628:+	--
gene24109	0.0314952	0.0276917	0	0.0978971	0.0286867	0.14752	LOC108633848	lncRNA	chrNC_030832.1:37251820-37253714:-	--
gene27831	0	0.115405	0.0594891	0	0	0	LOC108634778	lncRNA	chrNW_017190007.1:102781-110060:-	--
gene4394	0.415786	0.27418	0.306226	0.780822	0.142016	0.316467	LOC108635849	lncRNA	chrNC_030811.1:53611123-53620707:-	--
gene10109	14.3847	30.9379	19.8196	3.6687	6.57115	9.9095	LOC106502489	lncRNA	chrNC_030816.1:84240488-84248678:-	--
gene6667	2.82288	2.11805	2.84398	3.9798	3.46843	4.58313	LOC102170130	lncRNA	chrNC_030813.1:68924922-68936167:+	--
gene12543	0.209619	0.737219	0.316686	0.796355	0.318211	0.0654554	LOC108637269	lncRNA	chrNC_030819.1:9967102-9969408:-	--
gene13862	1.14717	0.658974	1.76084	1.8542	1.07274	0.98867	LOC102176344	lncRNA	chrNC_030821.1:1111135-1114919:-	--
gene19961	0.238849	0.0700015	0.216507	0.164982	0.362584	0.298331	LOC106503288	lncRNA	chrNC_030826.1:53464163-53465600:+	--
gene9353	0.706494	0.931763	0.182974	0.522859	1.05717	0.945467	LOC108636578	lncRNA	chrNC_030815.1:88557388-88558681:+	--
gene3235	4.02188	3.83086	2.73425	1.38903	3.43428	2.90419	LOC102171206	lncRNA	chrNC_030810.1:99449918-99452909:+	--
gene20791	0.282455	0.422186	0.435258	0.702368	0.565989	1.40237	LOC108638513	lncRNA	chrNC_030828.1:27287088-27288871:-	--
gene22761	0.0836138	0	0	0	0	0	LOC106503470	lncRNA	chrNC_030830.1:33439375-33463167:+	--
gene25370	0.109952	0.0120842	0.0622917	0.0427206	0.0625918	0.064375	LOC108634157	lncRNA	chrNC_030835.1:43824743-43828714:-	--
gene25364	0.379984	0.364468	0.250502	0.0715825	0.251709	0.1618	LOC106503685	lncRNA	chrNC_030835.1:43640533-43643317:-	--
gene11292	0.0995452	0	0	0.103139	0.0453342	0	LOC108636845	lncRNA	chrNC_030817.1:94700429-94707316:-	--
gene7826	0.119663	0	0.433879	0	0.326977	0.112097	LOC108636462	lncRNA	chrNC_030814.1:75330644-75349322:-	--
