# Supplementary material for: Integrated analysis of lncRNA and gene expression in longissimus dorsi muscle at two developmental stages of Hainan black goats
Source: PLoS One. 2022 Oct 31;17(10):e0276004. doi: 10.1371/journal.pone.0276004 (PMC9621442; doi:10.1371/journal.pone.0276004)
Supplement: S3 File — (XLSX) [file pone.0276004.s006.xlsx]

## Sheet: Sheet1
Su3 file. The expressed novel lncRNAs in at least one sample
name	Adult1	Adult2	Adult3	Kid1	Kid2	Kid3	GeneName	Biotype	Position	Description
MSTRG.100832	0.961782	0.751674	0.290606	0.110723	0.194671	0.400433	--	linc	chrNC_030821.1:31321468-31335486:+	--
MSTRG.69375	0.655203	0.691294	0.356349	1.08618	0.716132	1.22756	--	linc	chrNC_030816.1:48267614-48279392:+	--
MSTRG.143680	0	0	0	0	1.02066	0	--	linc	chrNC_030829.1:42669604-42722648:+	--
MSTRG.50269	0.598763	0.745809	0.678443	1.39586	0.863501	0.233711	--	linc	chrNC_030813.1:114718828-114719708:+	--
MSTRG.87417	0	0	0	0.178493	0.941467	0	--	linc	chrNC_030818.1:105270817-105271160:+	--
MSTRG.50300	0	0	0	0	0.950626	0.0575123	--	linc	chrNC_030813.1:114986138-114987393:+	--
MSTRG.35326	0	1.71039	0.480914	0.366464	0.644308	1.49099	--	linc	chrNC_030812.1:5564691-5577864:-	--
MSTRG.150729	0.296128	0.112825	0.778442	1.68751	0.260731	0.785982	--	linc	chrNC_030831.1:11132945-11137015:-	--
MSTRG.111513	0	1.19459	0.615788	0	0	0	--	linc	chrNC_030823.1:47666445-47667560:+	--
MSTRG.160907	0.190927	0.0559567	0.173068	1.3188	1.50715	1.31161	--	antisense	chrNC_030834.1:7719452-7724704:+	--
MSTRG.103343	1.44171	1.83098	1.66987	0.995843	1.60496	0	--	antisense	chrNC_030821.1:81482302-81492829:-	--
MSTRG.72953	0	1.26349	2.60522	2.41949	2.29055	2.60821	--	linc	chrNC_030817.1:9558250-9558718:-	--
MSTRG.83403	0	0.0819132	0	0.0965279	0	1.92003	--	linc	chrNC_030818.1:48481745-48483017:-	--
MSTRG.129205	0.775543	0.426178	1.53781	0.903988	1.04977	1.65483	--	linc	chrNC_030826.1:35587067-35595828:-	--
MSTRG.96841	1.15806	0.369099	0.314919	1.07988	1.05479	0.623782	--	linc	chrNC_030820.1:67407123-67410251:+	--
MSTRG.130137	0.46163	0	0.462496	0.604165	0.177038	0.477964	--	linc	chrNC_030826.1:42641506-42654543:-	--
MSTRG.140722	0.347543	0.203715	0.385041	0.760192	0.527585	0.940534	--	linc	chrNC_030828.1:65223213-65224340:+	--
MSTRG.60785	0.809369	0.101661	0.471639	0.519128	1.01803	0.812354	--	antisense	chrNC_030815.1:39667658-39671001:+	--
MSTRG.83530	0.412886	0.471932	0.486545	0.598912	0.526495	0.42546	--	antisense	chrNC_030818.1:48992248-49076683:+	--
MSTRG.100646	0.368024	0.064716	0.333599	0.0762624	0.335206	1.79273	--	linc	chrNC_030821.1:40108159-40108760:-	--
MSTRG.72925	0.348553	0.510767	0.210633	0.361138	0.26456	1.14281	--	linc	chrNC_030817.1:5879475-5880182:-	--
MSTRG.51490	0.263637	0	0.0955907	0.8741	0	0.987876	--	antisense	chrNC_030814.1:17452174-17465200:-	--
MSTRG.146813	0.554736	0.51097	0.383121	0.547395	0.553389	0.0989835	--	antisense	chrNC_030830.1:7072937-7075425:-	--
MSTRG.144326	4.9647	4.20042	2.57565	3.54254	24.2026	10.34	--	linc	chrNC_030829.1:48761351-48764090:+	--
MSTRG.146811	0.528025	0.392834	0.110454	0.967928	0.369953	0.0760986	--	antisense	chrNC_030830.1:7067198-7070268:-	--
MSTRG.179580	0.485434	0.711352	0.513364	0.838269	0.442146	0.606324	--	linc	chrNW_017197717.1:1125-1837:+	--
MSTRG.106642	2.55642	2.02841	1.79247	1.90117	2.01204	2.34472	--	antisense	chrNC_030822.1:43883520-43889765:-	--
MSTRG.104084	0.49164	0.50855	0.367007	0.179785	0.342434	0.568922	--	linc	chrNC_030822.1:5226979-5228927:-	--
MSTRG.78041	0.911309	0	0	0.53955	0	0	--	linc	chrNC_030817.1:76801526-76805941:-	--
MSTRG.52541	0	0.864117	0	0.169715	0	0	--	antisense	chrNC_030814.1:40971415-41002676:-	--
MSTRG.140641	0.62776	1.43737	0.49791	0.907887	1.70343	1.83772	--	linc	chrNC_030828.1:65030572-65033697:+	--
MSTRG.70779	0.259529	0.570467	0.235252	0.672248	0.709157	0	--	antisense	chrNC_030816.1:71495502-71574407:-	--
MSTRG.140646	0.0898144	0.39484	0.0407066	0.418758	1.06347	0.252408	--	linc	chrNC_030828.1:65039475-65040419:+	--
MSTRG.14297	0.151392	0	0.137231	0	0.551567	0.14182	--	antisense	chrNC_030809.1:84169587-84171231:+	--
MSTRG.75756	0	0	0	0	0	0.693343	--	linc	chrNC_030817.1:43501681-43502506:-	--
MSTRG.68491	1.03104	1.11487	1.14939	1.10145	1.58073	1.42779	--	linc	chrNC_030816.1:30182597-30189271:+	--
MSTRG.30253	1.47345	0.161939	0	0	0	0	--	linc	chrNC_030811.1:59007125-59008544:-	--
MSTRG.175075	0.924102	0.643232	0.314123	0.478734	0.0701414	1.47886	--	linc	chrNW_017189517.1:23808382-23812956:-	--
MSTRG.175173	0.184182	0.647756	0.166953	0	0	1.72537	--	linc	chrNW_017189517.1:28168654-28198279:+	--
MSTRG.57609	0.441947	0.320997	0.923139	0.895899	0.840078	0.468006	--	linc	chrNC_030814.1:96957601-96959787:-	--
MSTRG.89597	0.434065	0.102751	0.0151332	0.726499	0.669068	0.641212	--	linc	chrNC_030819.1:55820137-55828291:-	--
MSTRG.46803	0.493425	0.520604	0.357816	2.24946	0.53931	0.554674	--	linc	chrNC_030813.1:46184079-46190450:-	--
MSTRG.43795	0.177633	0.624725	0	1.84047	0	0.166402	--	linc	chrNC_030812.1:115292372-115296616:+	--
MSTRG.134960	0.828683	0.0437165	0.893891	2.26671	3.3588	0.877209	--	antisense	chrNC_030827.1:31791803-31796710:+	--
MSTRG.123554	0.944987	0	0	0	0	0	--	linc	chrNC_030825.1:53714914-53716431:-	--
MSTRG.92088	0.283859	0.0998318	1.02923	0.294108	0.517094	0	--	antisense	chrNC_030819.1:72531047-72540083:-	--
MSTRG.153053	0.057342	0.201669	0.415826	1.01001	0.470058	0.537166	--	linc	chrNC_030831.1:61132709-61133916:+	--
MSTRG.43061	2.08661	1.76604	2.79295	2.364	2.49557	3.24259	--	linc	chrNC_030812.1:108211405-108216692:-	--
MSTRG.64612	0	0.857092	0	0	0	0	--	linc	chrNC_030815.1:87939164-87939437:+	--
MSTRG.151448	0.927318	0.1223	3.84564	6.34128	0.274504	1.17273	--	linc	chrNC_030831.1:34602577-34610818:+	--
MSTRG.82939	0	0	0.341782	0.0976662	0	0.441515	--	antisense	chrNC_030818.1:38446949-38456480:-	--
MSTRG.8423	0	0.502011	0	0.887367	0	0.267432	--	antisense	chrNC_030808.1:144478807-144481433:-	--
MSTRG.46549	0.397027	0.349081	0.139957	0.0228535	0.542435	0.991801	--	linc	chrNC_030813.1:44509366-44511197:-	--
MSTRG.123558	0	0	0	0	0	0.993996	--	linc	chrNC_030825.1:53821483-53821818:-	--
MSTRG.57495	0.434792	0.0882195	0.242536	0.935634	0.304631	0.031331	--	linc	chrNC_030814.1:95531833-95533139:+	--
MSTRG.24478	0	1.10246	0.426222	0.649576	0	0.293651	--	linc	chrNC_030810.1:92354230-92380645:+	--
MSTRG.110599	0.0262425	0.0461468	0.0237878	0.16314	0.382439	1.13084	--	antisense	chrNC_030823.1:34290424-34305211:-	--
MSTRG.30939	0	0.739806	0	0	0.510925	0	--	linc	chrNC_030811.1:71437530-71443843:-	--
MSTRG.120378	0.263521	0.386162	0.0796239	0.45506	0.160015	0.576008	--	antisense	chrNC_030825.1:15944493-15956882:+	--
MSTRG.160479	3.21307	0.344517	2.62837	2.84189	1.07069	4.69842	--	linc	chrNC_030834.1:3677494-3678821:+	--
MSTRG.270	0.439966	0.346114	0.986533	0.863718	0.970195	1.27983	--	linc	chrNC_030808.1:5148821-5153446:-	--
MSTRG.75292	0	0	0.808079	0.153942	0	0.556736	--	antisense	chrNC_030817.1:38192685-38192975:-	--
MSTRG.125757	0	0.705638	0.290995	0	0.146198	0	--	linc	chrNC_030826.1:5366347-5415779:+	--
MSTRG.27715	0.870039	0.573727	0.739364	0.112682	0	0.713152	--	antisense	chrNC_030811.1:13919578-13970032:+	--
MSTRG.152388	0.600512	0.527992	1.57254	1.79745	0.607736	0.812565	--	antisense	chrNC_030831.1:49686885-49689211:+	--
MSTRG.149239	0	0	0.781918	0	0	0	--	linc	chrNC_030830.1:35194004-35200908:+	--
MSTRG.68873	1.2462	0	0.161376	0.599483	0	0.166773	--	linc	chrNC_030816.1:34868633-34873426:+	--
MSTRG.55084	2.87397	3.73981	2.29253	1.34991	1.88474	1.39998	--	antisense	chrNC_030814.1:70233396-70235381:-	--
MSTRG.77584	0	1.02153	0	0.120379	0	0	--	linc	chrNC_030817.1:68850992-68869203:+	--
MSTRG.88234	0.596105	2.72042	0.102923	0.0588217	0	0	--	antisense	chrNC_030819.1:11895608-11897556:+	--
MSTRG.13029	0	0.102153	0	0.842655	0.634943	0	--	linc	chrNC_030809.1:50418848-50421287:+	--
MSTRG.168126	0.466243	0.273292	0.751344	1.01983	0.967297	0.46103	--	antisense	chrNC_030836.1:44170242-44173720:-	--
MSTRG.78504	1.08286	0	0.178467	0.203992	0.179327	0	--	antisense	chrNC_030817.1:80536563-80554027:+	--
MSTRG.143369	0.052245	0.505292	0.663012	0.487182	0.190345	0.0978837	--	linc	chrNC_030829.1:35288823-35373466:-	--
MSTRG.129187	1.85181	0.638179	0.759161	0.645984	3.78019	7.20915	--	linc	chrNC_030826.1:35531086-35535684:-	--
MSTRG.92080	0	0.68735	0.531475	0	0	0	--	linc	chrNC_030820.1:11654364-11656005:-	--
MSTRG.72489	3.62437	3.23033	3.64539	8.23065	3.57251	4.2324	--	linc	chrNC_030817.1:1231274-1233475:+	--
MSTRG.36772	0.841885	0.389587	0.220908	0.0229548	0.242151	2.30371	--	linc	chrNC_030812.1:25804794-25808403:+	--
MSTRG.46733	0	0	0	0	0.83155	0.665187	--	linc	chrNC_030813.1:50180724-50197491:-	--
MSTRG.83932	0	0	0.0731896	0.167315	0	1.2102	--	linc	chrNC_030818.1:38291109-38315409:+	--
MSTRG.153301	0.556291	0.827727	0.504256	0.487704	0.818492	1.12241	--	antisense	chrNC_030832.1:485234-492141:-	--
MSTRG.140139	0.473258	0.92617	0.415151	0.711792	2.53072	1.02969	--	linc	chrNC_030828.1:60277131-60280266:+	--
MSTRG.150380	0.377051	0.917196	0.786098	1.13293	0.629618	0.777067	--	linc	chrNC_030831.1:2421861-2429383:+	--
MSTRG.150381	0.55001	0	1.16331	0.569869	0.500964	0	--	linc	chrNC_030831.1:2425041-2425279:+	--
MSTRG.125265	0	0	0	0	0	0.585008	--	antisense	chrNC_030825.1:64844414-64845466:+	--
MSTRG.32374	0.718248	0.134258	0.307589	1.11334	0.494513	1.38806	--	linc	chrNC_030811.1:89073686-89083571:+	--
MSTRG.14378	0	0.714243	0	0	0.739906	0	--	linc	chrNC_030809.1:84726120-84860515:+	--
MSTRG.97581	0.82823	0.578833	0.500505	0.858134	0.715688	0.676396	--	linc	chrNC_030820.1:77734962-77740820:-	--
MSTRG.64215	1.29061	0.65889	0.867983	1.76857	1.36513	1.52102	--	linc	chrNC_030815.1:84254245-84255283:+	--
MSTRG.150286	0	0	0	0.794173	0	1.02577	--	linc	chrNC_030831.1:626548-627954:+	--
MSTRG.130669	0.0991747	0.523188	0.0898979	0.102755	0.90331	1.11485	--	linc	chrNC_030826.1:48110047-48114843:-	--
MSTRG.7243	0.974815	0	0	0	0	0	--	linc	chrNC_030808.1:127201957-127202269:-	--
MSTRG.68301	0.0609259	0.0535683	0.441815	0.189377	0.943381	1.25563	--	linc	chrNC_030816.1:28068590-28069367:-	--
MSTRG.178434	0	0	0.589087	0.168335	0	0	--	linc	chrNW_017189962.1:50076-50411:+	--
MSTRG.130249	1.57077	0.46036	2.21486	0.361663	1.58967	0.980974	--	linc	chrNC_030826.1:43391403-43391736:+	--
MSTRG.150116	2.05458	0.579431	1.511	4.61901	1.87137	1.81574	--	antisense	chrNC_030830.1:42158012-42160015:-	--
MSTRG.117872	3.73556	1.93595	2.23677	2.25775	2.37895	2.96594	--	antisense	chrNC_030824.1:52713405-52738176:-	--
MSTRG.55161	0.672349	0.306524	0.72232	1.18684	0.158769	0.559858	--	antisense	chrNC_030814.1:70214433-70216111:-	--
MSTRG.176396	2.32438	1.75721	1.67836	1.78667	0.738273	2.49752	--	linc	chrNW_017189520.1:34438-53212:+	--
MSTRG.35893	0	0	0.0903463	0	0	1.12041	--	linc	chrNC_030812.1:17858157-17937862:+	--
MSTRG.150477	0.177633	0	0.161017	0.368093	0.970757	0.499207	--	linc	chrNC_030831.1:5056579-5056901:-	--
MSTRG.92167	0	0	0	0.491033	0.863322	0.147986	--	antisense	chrNC_030820.1:12211526-12221724:-	--
MSTRG.98597	0.254299	0.0372649	0	0.0878271	0.0386038	1.072	--	linc	chrNC_030821.1:10369521-10382887:+	--
MSTRG.92161	0	0.231189	0	0	0	0.985276	--	linc	chrNC_030820.1:12690516-12757668:+	--
MSTRG.92162	0	1.65758	0	0	0.171714	0.176606	--	linc	chrNC_030820.1:12715145-12739581:+	--
MSTRG.171223	0.400793	0.409757	0.473138	1.28442	0.526355	0.628665	--	linc	chrNW_017189516.1:31428666-31439623:+	--
MSTRG.150375	0.759837	0.400845	0	0.157454	0.69208	0.142359	--	linc	chrNC_030831.1:3394991-3395926:-	--
MSTRG.22322	0.199339	0	0.72277	0.722876	0.272345	3.54798	--	antisense	chrNC_030810.1:62463961-62507646:+	--
MSTRG.6839	6.88404	5.80004	6.60251	7.22321	6.9757	7.75963	--	antisense	chrNC_030808.1:124465228-124492046:+	--
MSTRG.72421	2.05466	0.91564	0.765398	1.04984	0.717813	1.39743	--	linc	chrNC_030817.1:562027-563695:+	--
MSTRG.113507	4.46461	2.3377	2.48772	0.935516	0.195036	0.0234024	--	linc	chrNC_030823.1:67933257-67976740:+	--
MSTRG.146619	0.608383	0.802369	0.459563	0.998053	0.677272	0.965696	--	linc	chrNC_030830.1:5395476-5398672:-	--
MSTRG.121835	0.722302	0	0	0	0	0.751817	--	linc	chrNC_030825.1:41429220-41429842:+	--
MSTRG.122833	0	0	0	0.724381	0	0	--	linc	chrNC_030825.1:49586215-49589410:+	--
MSTRG.9932	5.85565	2.76584	4.35263	4.37585	5.97581	4.95099	--	linc	chrNC_030809.1:5227523-5233404:+	--
MSTRG.154893	0.695757	0	0.770827	1.52185	1.61949	0.869025	--	linc	chrNC_030832.1:21359901-21383969:+	--
MSTRG.28583	1.2393	0.90803	0.904941	0.749027	1.44234	0.612721	--	linc	chrNC_030811.1:27473136-27479700:-	--
MSTRG.126474	0.262177	0	1.29389	1.14694	0.981724	1.47361	--	antisense	chrNC_030826.1:13804029-13824111:+	--
MSTRG.83103	0	0.0565874	0.0291698	0.56681	0.556896	0.482325	--	linc	chrNC_030818.1:43609105-43610979:-	--
MSTRG.148339	0.794054	0.0775735	0.479852	2.55959	8.83968	2.06625	--	linc	chrNC_030830.1:24038805-24040051:+	--
MSTRG.65536	0.114193	0.803218	0	0	0	0	--	linc	chrNC_030815.1:101316079-101316616:-	--
MSTRG.77235	0	0.26825	0.138278	0	0.138944	0.714513	--	antisense	chrNC_030817.1:65027235-65034513:+	--
MSTRG.170209	2.52552	1.58609	3.48844	5.77337	5.73253	5.18234	--	linc	chrNW_017189516.1:18690403-18715918:-	--
MSTRG.170208	0.1964	0	0.400565	1.17007	0.0894432	0.551948	--	linc	chrNW_017189516.1:18829281-18836997:+	--
MSTRG.71867	0.825773	0.774452	0.199608	1.3119	0.501424	0.412568	--	linc	chrNC_030816.1:86049899-86059189:+	--
MSTRG.85509	0	0	0	0	0	2.1859	--	linc	chrNC_030818.1:85150455-85155733:-	--
MSTRG.11065	0	0.332563	0	0	1.14837	0.118109	--	linc	chrNC_030809.1:16312633-16314575:+	--
MSTRG.22439	0	0.46647	0.160305	0.274848	0.724846	0	--	linc	chrNC_030810.1:63890990-63921773:-	--
MSTRG.69970	0.844382	0	0	0	1.28181	0.263666	--	linc	chrNC_030816.1:61337076-61337899:-	--
MSTRG.23535	0.596528	0.224781	0.540729	0.0882952	1.94048	0.159661	--	linc	chrNC_030810.1:78291266-78302035:+	--
MSTRG.34416	0.316973	0.177351	0.444045	0.119425	0.0262461	0.593865	--	linc	chrNC_030811.1:111749582-111751562:+	--
MSTRG.96466	0.230139	0.404692	1.94704	0.556379	0.0698722	0	--	linc	chrNC_030820.1:63945757-63952428:+	--
MSTRG.35553	0	0.21963	0	0.776446	0.227521	0	--	antisense	chrNC_030812.1:9275738-9283236:+	--
MSTRG.161509	0	0.0704224	0	0.165974	0.437716	0.67528	--	linc	chrNC_030834.1:12987623-13000784:+	--
MSTRG.107568	0.614883	0	0	0.159271	0.840078	0.144002	--	antisense	chrNC_030822.1:53491950-53493842:-	--
MSTRG.161119	0.0880339	0.30961	0.239398	0.547275	0.160367	0	--	linc	chrNC_030834.1:10422679-10430644:+	--
MSTRG.52687	0.372921	0.171071	0.499708	1.05836	0.531652	0.805009	--	linc	chrNC_030814.1:44209392-44232518:-	--
MSTRG.51930	0	0	0.89454	0	0	0.369783	--	linc	chrNC_030814.1:28778644-28790306:-	--
MSTRG.164394	4.11596	2.34979	2.87804	4.37431	1.50989	2.95814	--	antisense	chrNC_030835.1:22047344-22068903:+	--
MSTRG.23433	7.65762	7.20534	10.2293	3.34068	5.62876	1.0068	--	linc	chrNC_030810.1:77066475-77071074:-	--
MSTRG.164396	3.00244	1.89528	2.48003	3.71215	1.33769	2.28005	--	antisense	chrNC_030835.1:22147997-22159217:+	--
MSTRG.165957	0.674555	0.333615	1.01273	0.720752	1.53601	0.908367	--	linc	chrNC_030836.1:4544904-4591372:-	--
MSTRG.156130	0.106865	0	0.193737	0.996509	0.389341	1.10119	--	antisense	chrNC_030832.1:36658089-36660416:+	--
MSTRG.90013	0.502926	0.763784	0.421346	0.69478	0.58995	0.799492	--	linc	chrNC_030819.1:57581295-57595755:+	--
MSTRG.44284	1.15291	0	0	0	0	0	--	linc	chrNC_030813.1:5704124-5704697:-	--
MSTRG.32815	1.99159	1.32935	2.58035	4.05138	2.60228	3.6239	--	linc	chrNC_030811.1:96410451-96421181:-	--
MSTRG.71990	0.526996	0.685764	1.81526	1.24493	0.960005	0.434436	--	antisense	chrNC_030816.1:86094154-86121625:-	--
MSTRG.102417	3.4497	0.800291	0.618803	0.537553	0.696398	1.43248	--	linc	chrNC_030821.1:65806466-65811452:-	--
MSTRG.6370	0.933091	0	0	0	0	0	--	linc	chrNC_030808.1:117506049-117516690:+	--
MSTRG.11745	0.666741	0.130272	0.0335763	0.0383786	0.742238	0	--	linc	chrNC_030809.1:28472651-28474953:-	--
MSTRG.131818	0.922647	0.553108	2.2049	1.95537	1.22236	1.2179	--	linc	chrNC_030826.1:55517055-55518391:+	--
MSTRG.102410	2.09175	0.385892	0.338587	1.14169	0.995139	2.67682	--	antisense	chrNC_030821.1:65764798-65795600:+	--
MSTRG.27443	0	0.137269	0	0	0	0.877512	--	antisense	chrNC_030811.1:7854394-7870307:+	--
MSTRG.31840	0.548775	0.919487	0.929186	1.26592	0.858215	1.27065	--	linc	chrNC_030811.1:76799022-76810373:-	--
MSTRG.35227	1.18047	0	0.0764322	0.262092	0.384002	0	--	linc	chrNC_030812.1:4827529-4832632:+	--
MSTRG.146617	0.565958	1.1137	1.06268	0.89355	0.55231	0.555422	--	linc	chrNC_030830.1:5335504-5407433:-	--
MSTRG.144530	0.185034	0.488066	0.838631	0.191715	0	0	--	linc	chrNC_030829.1:49196673-49199762:-	--
MSTRG.114363	1.22977	1.26839	1.37198	1.22516	1.9171	2.52557	--	antisense	chrNC_030823.1:78390130-78391920:-	--
MSTRG.163455	1.31864	0.745327	1.50835	1.04095	1.85877	1.20586	--	antisense	chrNC_030835.1:10389595-10425964:-	--
MSTRG.125258	1.0802	0	0	0	0	0	--	linc	chrNC_030825.1:64883528-64883825:+	--
MSTRG.134268	1.52793	0.494941	1.31211	3.52725	1.02545	2.13444	--	antisense	chrNC_030827.1:26021000-26027917:+	--
MSTRG.146303	1.32733	0.518683	0.735272	0.764031	0.671649	3.03945	--	linc	chrNC_030830.1:1885383-1885958:-	--
MSTRG.37793	0.718515	0.500131	0.651305	1.24076	0.818054	0.616997	--	linc	chrNC_030812.1:37891197-37892908:-	--
MSTRG.66490	0.282955	0.435372	0.384731	0.586343	0.257723	0.596397	--	linc	chrNC_030816.1:2045892-2053004:-	--
MSTRG.139468	0.821873	0	0	0	0	0	--	linc	chrNC_030828.1:51791026-51793574:-	--
MSTRG.27925	0.78883	0	0	0	0	0	--	linc	chrNC_030811.1:16743651-16769390:-	--
MSTRG.14299	0.18167	0.119798	0.123507	0.658803	0.289572	0.553098	--	antisense	chrNC_030809.1:84171238-84172221:+	--
MSTRG.165918	0	0	0.787584	0.180046	0	0.813924	--	linc	chrNC_030836.1:4076503-4114114:+	--
MSTRG.27534	0.0786244	0.43782	0.380106	0.610974	0.358066	1.62038	--	linc	chrNC_030811.1:8445953-8450273:+	--
MSTRG.132356	0.123071	0.162313	0.529906	0.733211	0.644556	0.172935	--	linc	chrNC_030826.1:60762850-60781167:-	--
MSTRG.115349	4.93471	5.69671	9.9194	6.8497	11.2538	11.3804	--	linc	chrNC_030824.1:7132947-7135590:+	--
MSTRG.97618	0.271887	0.621538	0.147873	0.7606	1.43632	1.91023	--	linc	chrNC_030820.1:77773872-77811358:+	--
MSTRG.118739	0.904922	0	0.0683563	0	1.03028	0.28257	--	linc	chrNC_030824.1:67118635-67243913:+	--
MSTRG.106837	1.05345	0.308745	0.665546	0.859962	0.23261	0.448568	--	linc	chrNC_030822.1:46526113-46529880:+	--
MSTRG.36943	0.618964	0.46647	0.160305	1.19101	1.08727	4.68006	--	linc	chrNC_030812.1:27545375-27546707:-	--
MSTRG.179331	0.162634	0.107246	0.773963	0.758279	0.666593	0.266616	--	linc	chrNW_017192186.1:17897-19565:-	--
MSTRG.37149	0.130328	0.572947	0.315034	0.180046	0	0.203481	--	linc	chrNC_030812.1:28613568-28614554:+	--
MSTRG.39797	0	1.36912	0	0	0.118193	0.12156	--	linc	chrNC_030812.1:60382326-60383207:+	--
MSTRG.40912	0.407831	0.776922	0.0308069	1.6198	0.897703	0.732255	--	linc	chrNC_030812.1:76874713-76875984:-	--
MSTRG.145289	1.04718	0	0	0.180832	0	0	--	antisense	chrNC_030829.1:54278945-54283754:+	--
MSTRG.172170	0	0	0.452861	0	0.364034	0.936013	--	linc	chrNW_017189516.1:45955852-45959172:-	--
MSTRG.87168	0.0460454	0.323878	0	0.190832	1.50982	0.905819	--	linc	chrNC_030818.1:103523287-103524648:+	--
MSTRG.80051	0.573303	0.918125	0.872314	0.763718	0.354336	0.709682	--	linc	chrNC_030817.1:99762462-99941576:+	--
MSTRG.139293	2.4683	1.45503	1.58614	1.93147	1.5584	0.632632	--	linc	chrNC_030828.1:44145482-44173028:-	--
MSTRG.109442	1.14465	0.587077	1.12405	0.889485	0.781934	0	--	linc	chrNC_030823.1:11440207-11449447:+	--
MSTRG.154543	0.230581	0.743363	0.627038	0.71672	0	1.44002	--	antisense	chrNC_030832.1:14302515-14303975:-	--
MSTRG.33392	1.57578	0.755716	1.75301	1.85531	1.14168	1.87873	--	linc	chrNC_030811.1:104981859-104983223:-	--
MSTRG.41038	0	0	0	0.985963	1.0401	0	--	linc	chrNC_030812.1:78332291-78333783:-	--
MSTRG.114843	0.62694	0.459357	0.094716	0.866101	1.09448	0.783069	--	antisense	chrNC_030824.1:2334862-2336556:-	--
MSTRG.63535	1.38472	1.08742	1.52339	1.56347	1.61158	1.24728	--	antisense	chrNC_030815.1:74834516-74850587:-	--
MSTRG.108575	0.846826	0.817795	0.767614	2.33015	2.02311	1.18343	--	antisense	chrNC_030822.1:75970614-75981176:-	--
MSTRG.58772	2.01552	3.01638	2.25459	3.51011	2.61698	2.00861	--	linc	chrNC_030814.1:107366460-107367866:-	--
MSTRG.79064	0.353694	0	0	0	0.644308	0	--	linc	chrNC_030817.1:88538618-88560257:-	--
MSTRG.172700	0.974116	0.308584	0.870012	3.13176	0.724153	0.919238	--	antisense	chrNW_017189516.1:48288676-48518318:-	--
MSTRG.15713	0	0	0.53593	0.245032	0	0.110771	--	linc	chrNC_030809.1:109454877-109502657:-	--
MSTRG.73878	0.303935	0.106892	1.26732	1.41709	0.0276832	0.654853	--	linc	chrNC_030817.1:21064664-21066002:-	--
MSTRG.146432	3.40033	2.00499	2.92326	3.46718	3.25689	3.83632	--	linc	chrNC_030830.1:2368888-2374913:-	--
MSTRG.119193	0.11452	0.604139	0	0.237309	0	0	--	antisense	chrNC_030825.1:3599568-3603600:-	--
MSTRG.3754	0	0.405081	0	0	0	1.72636	--	linc	chrNC_030808.1:79057534-79058652:-	--
MSTRG.29939	0.801065	0.955869	0.881733	0.800345	1.12051	0.911222	--	linc	chrNC_030811.1:54459561-54488501:-	--
MSTRG.83437	1.38883	0.135679	0.13988	0.679515	0.245969	0.180697	--	linc	chrNC_030818.1:48681961-48683160:-	--
MSTRG.179932	2.70495	0.922378	2.42396	2.75999	0.543334	1.1658	--	linc	chrNW_017206452.1:1864-17786:-	--
MSTRG.179933	0.287535	0.126406	0.521279	0.148959	0.130947	0	--	linc	chrNW_017206452.1:4373-10144:-	--
MSTRG.152947	0	0	0.206432	0	1.03713	0.746677	--	linc	chrNC_030831.1:60324686-60326890:+	--
MSTRG.141236	2.8282	1.90594	2.4869	3.12333	3.03876	3.95029	--	linc	chrNC_030829.1:103285-108027:-	--
MSTRG.152926	0	0.186588	0.0641219	0.439757	0.579877	0.265065	--	linc	chrNC_030831.1:59864912-59903284:-	--
MSTRG.67455	0.982805	0.0576078	1.24722	1.08618	0.656455	0.184134	--	linc	chrNC_030816.1:19769063-19773682:+	--
MSTRG.166095	0	0	0	0.22753	1.1001	0.308576	--	linc	chrNC_030836.1:7225722-7269499:-	--
MSTRG.59872	0	0.44242	0.0651598	0.446876	0	0	--	linc	chrNC_030815.1:23123655-23125006:+	--
MSTRG.136023	0	0.0822969	0	3.49128	2.30185	1.05219	--	antisense	chrNC_030827.1:69289028-69289687:+	--
MSTRG.162535	1.825	0.16046	0	0	0.332451	0	--	linc	chrNC_030834.1:34379120-34382692:-	--
MSTRG.8863	1.50112	0	0	0	0	0	--	linc	chrNC_030808.1:147017203-147020312:+	--
MSTRG.29358	0	0	0	0	0.913893	0	--	linc	chrNC_030811.1:44863846-44902008:-	--
MSTRG.173318	0	0	0.165429	0	0.997353	0	--	linc	chrNW_017189516.1:60321653-60326540:-	--
MSTRG.71301	0.1964	0.172682	0.356058	0.610474	0.626103	0.183983	--	linc	chrNC_030816.1:79232153-79237552:+	--
MSTRG.46835	0.699912	0.891252	0.700075	0.800202	2.19827	1.06262	--	antisense	chrNC_030813.1:57501348-57503298:-	--
MSTRG.109550	1.37388	0	0.679291	0.129408	0.568803	0	--	linc	chrNC_030823.1:11213382-11214023:-	--
MSTRG.151934	0	0	0	0	1.14207	0	--	linc	chrNC_030831.1:42351543-42367495:+	--
MSTRG.44764	0.424959	0.308252	0.818568	1.44199	0.667686	1.79141	--	linc	chrNC_030813.1:14959650-14987311:-	--
MSTRG.97508	0.176652	1.55318	2.96236	2.4709	2.33304	0.0827414	--	linc	chrNC_030820.1:76966744-76975772:-	--
MSTRG.86604	0.318212	0	0.0576893	0.923163	0.173902	0.119237	--	linc	chrNC_030818.1:98729885-98731507:-	--
MSTRG.62275	0.731111	0.374978	0.819199	1.13626	1.60005	1.78832	--	antisense	chrNC_030815.1:59686704-59690701:+	--
MSTRG.91665	0.178029	1.0957	0.726191	0	0.405383	0.250159	--	linc	chrNC_030820.1:5339620-5340721:+	--
MSTRG.16195	3.10671	3.83891	6.08888	3.56687	6.88299	7.31506	--	linc	chrNC_030809.1:115543916-115557385:+	--
MSTRG.112748	0.0940409	0	0.340978	0	1.37048	0.528572	--	linc	chrNC_030823.1:58899735-58904928:-	--
MSTRG.137906	1.19603	0.438164	0.451731	0.51634	0.272345	0.373471	--	linc	chrNC_030828.1:10174023-10175436:-	--
MSTRG.94222	0.455902	0.712614	0.321422	0.472363	0.184555	0.332172	--	linc	chrNC_030820.1:41353495-41355706:+	--
MSTRG.94895	0.96223	0.478189	0.518277	1.02587	1.04155	1.72441	--	linc	chrNC_030820.1:51364962-51367851:+	--
MSTRG.73354	4.31283	2.52634	3.09857	1.44279	10.1039	5.37279	--	linc	chrNC_030817.1:15425568-15447559:-	--
MSTRG.706	0.826742	1.08493	0.83889	2.51864	0.910366	1.14437	--	linc	chrNC_030808.1:19760347-19763605:-	--
MSTRG.63851	0	0	0	0	0	1.67644	--	linc	chrNC_030815.1:79562810-79563631:+	--
MSTRG.180722	0.290672	0.127785	0.263483	0.451751	0.264752	0.680736	--	linc	chrNW_017215793.1:542-939:-	--
MSTRG.132057	0.131472	0.288987	0	0.885421	0	0	--	linc	chrNC_030826.1:58041094-58048315:+	--
MSTRG.28648	0.562042	0.0549075	0.566076	0.582335	1.19449	1.34552	--	linc	chrNC_030811.1:25552340-25585406:-	--
MSTRG.10991	0	0	0	0	0	1.54926	--	linc	chrNC_030809.1:15483120-15494199:-	--
MSTRG.105467	0	0.214928	0.66475	1.0131	0	0	--	linc	chrNC_030822.1:27283394-27284144:+	--
MSTRG.167432	0	0	0	0.25562	1.46063	0.231114	--	antisense	chrNC_030836.1:36499180-36500915:-	--
MSTRG.123770	0	0	0	1.22245	0.13433	0	--	linc	chrNC_030825.1:54753323-54755279:-	--
MSTRG.105463	0	0.673195	0.138808	0.317322	0.83686	1.1476	--	linc	chrNC_030822.1:27279642-27280017:-	--
MSTRG.89023	6.70173	1.74298	2.09838	4.57172	2.64434	6.02642	--	linc	chrNC_030819.1:40902407-40981661:+	--
MSTRG.16292	0.99408	0.566939	1.03748	1.71477	0.866281	1.42956	--	antisense	chrNC_030809.1:116661039-116669472:+	--
MSTRG.67144	0.723174	0	1.00514	0.199809	0.0439124	0	--	linc	chrNC_030816.1:11577221-11579534:+	--
MSTRG.169617	2.12956	1.47618	1.22542	1.83745	1.33724	1.85194	--	linc	chrNW_017189516.1:10123352-10133948:-	--
MSTRG.109043	0.353694	0	0.961828	0	0.0805385	0.082833	--	linc	chrNC_030823.1:2961235-2961731:-	--
MSTRG.123258	0	5.10696	0.125359	0.859733	1.63752	0.777311	--	linc	chrNC_030825.1:51960676-51961049:+	--
MSTRG.142792	1.91139	1.53894	4.3315	1.09033	0.704203	0.040237	--	antisense	chrNC_030829.1:21412177-21418019:+	--
MSTRG.134021	0	0	0	0.136219	0.718488	0	--	linc	chrNC_030827.1:22531845-22571929:+	--
MSTRG.70558	0.280473	0	0.127119	0	0.766387	0.13137	--	linc	chrNC_030816.1:69873096-69874772:-	--
MSTRG.47393	0	0	0.386441	0	0.67953	0.0998413	--	linc	chrNC_030813.1:61798442-61798881:+	--
MSTRG.115934	1.35483	0.744508	0.767561	1.05281	0.771258	0	--	linc	chrNC_030824.1:14119055-14139072:-	--
MSTRG.143840	0.0451609	0	0.204683	0.889038	0.617007	1.01534	--	linc	chrNC_030829.1:43245778-43246765:-	--
MSTRG.70419	0.277311	0.0914331	0.188528	0	0.56831	1.00664	--	antisense	chrNC_030816.1:67248542-67249996:+	--
MSTRG.47469	0	0.0439809	0.589456	1.14021	1.00235	0.749747	--	linc	chrNC_030813.1:65125064-65125890:-	--
MSTRG.55722	0	0	0.176726	0.101001	0.71031	0.456591	--	linc	chrNC_030814.1:79849195-79850832:+	--
MSTRG.8596	0.158391	0	0.191434	0.601737	0.817513	0.593509	--	linc	chrNC_030808.1:145695067-145713844:-	--
MSTRG.75267	0.129066	0.756529	0.272984	0.0445753	0.391856	0.362717	--	antisense	chrNC_030817.1:35759543-35805586:-	--
MSTRG.175474	0.49752	0	0.150327	0.343655	0.453154	1.08748	--	linc	chrNW_017189517.1:33308334-33323656:+	--
MSTRG.133870	3.34564	3.08252	2.66949	4.0684	2.53638	2.64617	--	linc	chrNC_030827.1:18436181-18438258:+	--
MSTRG.74075	1.20146	0.726254	0.289286	0.213957	0.170988	0.017586	--	linc	chrNC_030817.1:22838262-22842041:+	--
MSTRG.106949	1.41185	1.07628	1.25596	2.15534	4.7334	4.88936	--	antisense	chrNC_030822.1:47216481-47239493:+	--
MSTRG.111085	0	0	0	0	1.13318	0	--	linc	chrNC_030823.1:41264081-41265135:-	--
MSTRG.17322	0.718838	0.379217	2.08511	1.04271	0.916632	0.404034	--	linc	chrNC_030809.1:131678051-131678690:-	--
MSTRG.98999	0.141896	0.24952	0.214372	0.0490065	0	1.41787	--	antisense	chrNC_030821.1:14584512-14585616:+	--
MSTRG.8864	0.0609259	0.107137	0.331362	0.0631257	0.665916	0.399518	--	linc	chrNC_030808.1:147072798-147077426:-	--
MSTRG.153177	4.85421	4.14684	2.02691	0.7528	0.644661	0.839052	--	antisense	chrNC_030831.1:61707682-61714102:-	--
MSTRG.176399	3.39824	2.82434	2.63594	2.03199	1.6477	3.1042	--	linc	chrNW_017189520.1:64649-73121:+	--
MSTRG.176398	2.60929	1.83535	1.40021	1.6221	0.69714	2.32699	--	linc	chrNW_017189520.1:55549-61594:+	--
MSTRG.131551	0	0.989881	0.127566	0.145811	1.02545	0.131833	--	linc	chrNC_030826.1:53909942-53912472:-	--
MSTRG.80054	0.69473	0.682694	0.666789	0.381078	0.670001	0.267979	--	linc	chrNC_030817.1:99800980-99871014:+	--
MSTRG.145356	0	0.21963	0.830245	0	0.682564	0.78001	--	linc	chrNC_030829.1:55201482-55205429:+	--
MSTRG.83940	0.243317	0.241837	0.0575366	0.208258	0.751579	1.60544	--	antisense	chrNC_030818.1:61824201-62012952:-	--
MSTRG.177734	0.656549	0.721577	1.59943	2.72102	1.56976	2.95988	--	antisense	chrNW_017189687.1:8766-13506:+	--
MSTRG.76161	0.170074	0.224303	0	0.352429	1.20054	1.07542	--	linc	chrNC_030817.1:49658276-49755258:-	--
MSTRG.131252	0.845334	1.42704	0.67431	1.05103	0.893146	0.316756	--	linc	chrNC_030826.1:51046560-51048359:-	--
MSTRG.132196	0.32412	0.307908	0.384982	0.953429	2.54159	1.12377	--	linc	chrNC_030826.1:59697717-59761090:+	--
MSTRG.1185	0.199837	0	0.362289	0	0.182017	1.12322	--	linc	chrNC_030808.1:41626242-41628205:-	--
MSTRG.135740	0.400174	0.637724	0.226714	0.881074	1.18459	1.38235	--	linc	chrNC_030827.1:58413260-58415538:-	--
MSTRG.138948	0	0	0.603814	0	0	0	--	linc	chrNC_030828.1:37635274-37635668:-	--
MSTRG.138949	0.131472	0.462379	0.238348	1.36219	0	0.12316	--	linc	chrNC_030828.1:37635311-37635709:+	--
MSTRG.163177	0	0	0	1.19453	0	0	--	antisense	chrNC_030835.1:2939282-2945573:+	--
MSTRG.114530	4.19291	4.20004	5.59247	1.47396	2.59147	1.36071	--	linc	chrNC_030823.1:79081988-79085120:+	--
MSTRG.167534	0.183337	0	0	0	0.500964	1.03047	--	antisense	chrNC_030836.1:40167831-40171185:+	--
MSTRG.147952	0.236494	0.55449	0.78603	0.32671	0	0	--	antisense	chrNC_030830.1:22402600-22406624:-	--
MSTRG.132692	0.483477	0	0	0	0.440364	0.201293	--	linc	chrNC_030827.1:3446354-3447774:+	--
MSTRG.94440	0.657359	0.552286	0.635594	1.27137	1.41037	1.3137	--	linc	chrNC_030820.1:43977016-43988729:-	--
MSTRG.149715	0.389546	0	0.423729	0.161444	1.06443	0.21895	--	antisense	chrNC_030830.1:39453725-39454971:+	--
MSTRG.26485	0	0	0	0	1.02545	0	--	linc	chrNC_030810.1:113139130-113147660:-	--
MSTRG.99257	1.56909	0.789583	1.27919	1.69732	1.45614	1.07237	--	linc	chrNC_030821.1:19014210-19018337:-	--
MSTRG.84313	0	0.614349	0	0	0	0.130911	--	antisense	chrNC_030818.1:66415774-66417154:+	--
MSTRG.84705	0.572851	0.842681	1.08846	5.36464	0.421428	0.350876	--	linc	chrNC_030818.1:71684981-71688955:+	--
MSTRG.80160	0.163801	1.87225	0.445437	0.509145	0.298388	2.762	--	linc	chrNC_030818.1:499832-552358:+	--
MSTRG.158915	0.610855	0.153453	0	0.723327	0.0794834	0.490487	--	linc	chrNC_030833.1:29580868-29598869:-	--
MSTRG.18437	0.826912	0	0	0	0	0	--	linc	chrNC_030810.1:9967092-9969349:+	--
MSTRG.168	0.336391	0.332737	1.14347	0.675289	1.12983	0.64994	--	antisense	chrNC_030808.1:1247085-1281860:-	--
MSTRG.283	0.62776	0.484166	0.56904	0.753125	0.922875	1.3309	--	linc	chrNC_030808.1:5153772-5157510:-	--
MSTRG.87391	0.54938	0.150948	1.55622	0.782672	1.3448	0.321654	--	antisense	chrNC_030818.1:104680194-104682766:+	--
MSTRG.94453	2.8373	4.23476	1.14307	0	0	0	--	linc	chrNC_030820.1:44376378-44386164:-	--
MSTRG.71561	0	0	0.476696	0	0.478992	0	--	linc	chrNC_030816.1:82638315-82640951:-	--
MSTRG.20994	0	0	0.575061	1.05169	0.462265	0.118859	--	linc	chrNC_030810.1:36896778-36900538:-	--
MSTRG.122966	0.620409	0.315808	0.71037	0.338321	0.44612	0.550596	--	antisense	chrNC_030825.1:50410308-50411573:-	--
MSTRG.150104	4.44082	1.95227	10.2313	7.86032	3.70775	1.90669	--	linc	chrNC_030830.1:42133644-42147329:+	--
MSTRG.170601	1.83172	2.51539	4.25366	2.00547	1.23839	2.05202	--	linc	chrNW_017189516.1:21924773-21936286:+	--
MSTRG.110993	0.123356	0	1.67726	0	0.898849	0.231114	--	antisense	chrNC_030823.1:40195845-40207427:+	--
MSTRG.117508	3.28218	2.08921	3.2076	5.08332	2.89608	5.04438	--	antisense	chrNC_030824.1:36262220-36278241:-	--
MSTRG.107472	0.193079	0	0	1.2003	0	0.361744	--	linc	chrNC_030822.1:52887377-52887603:+	--
MSTRG.23521	0.244517	0.31271	0.926879	1.26673	1.11356	1.87411	--	linc	chrNC_030810.1:77421942-77448860:+	--
MSTRG.42788	10.0501	12.6043	8.24048	3.3812	11.3587	14.2774	--	linc	chrNC_030812.1:105691025-105695578:-	--
MSTRG.58800	0.210953	0.156942	0.176511	0.638895	0.620764	0.319225	--	linc	chrNC_030814.1:108142072-108144713:+	--
MSTRG.100483	3.2665	2.71885	2.56616	4.54267	4.28431	3.75357	--	linc	chrNC_030821.1:37883583-37887630:+	--
MSTRG.107478	0.320594	0	0	0.221446	0.292006	1.60173	--	linc	chrNC_030822.1:52891398-52892345:+	--
MSTRG.104650	5.36221	0.525797	0.614355	7.82771	2.81423	2.85706	--	antisense	chrNC_030822.1:9531213-9547055:+	--
MSTRG.18134	0.165155	0	0	0.0855588	0.225641	0.85092	--	linc	chrNC_030810.1:4638998-4640698:-	--
MSTRG.72487	1.67863	2.93425	1.44915	4.90714	1.0921	2.32131	--	linc	chrNC_030817.1:1229528-1236024:+	--
MSTRG.72486	0	0	0.152222	1.04396	0	0	--	linc	chrNC_030817.1:1256537-1261802:+	--
MSTRG.62873	1.30034	0.897178	2.82398	0.673645	0.0904739	0.169184	--	linc	chrNC_030815.1:66670681-66699374:-	--
MSTRG.145927	0.163689	0.143921	0.395674	1.04586	0.944252	0.255567	--	antisense	chrNC_030829.1:58806572-58808240:-	--
MSTRG.46048	0.90835	0	0.411692	0.941147	1.10313	1.56002	--	antisense	chrNC_030813.1:37683473-37696022:-	--
MSTRG.164224	0.1825	0.32092	0	0.378178	0.664902	0.512884	--	linc	chrNC_030835.1:20421663-20425892:-	--
MSTRG.51410	0.959218	0	0	0	0	0	--	linc	chrNC_030814.1:15064245-15250066:-	--
MSTRG.72023	0	0.18995	1.17499	0.0319772	0.0281107	0.0289116	--	linc	chrNC_030816.1:86616453-86629199:+	--
MSTRG.51796	1.8167	1.27785	0	0	1.32376	0.340368	--	linc	chrNC_030814.1:24099491-24121603:+	--
MSTRG.75565	0	0	0	0.175468	0	0.951877	--	linc	chrNC_030817.1:43770715-43770982:+	--
MSTRG.117595	0.0822375	0.0723061	0.44727	0.852067	0.524329	0.346671	--	antisense	chrNC_030824.1:41788920-41791003:-	--
MSTRG.60538	0	0	0	0	1.02545	0	--	linc	chrNC_030815.1:38007432-38007746:+	--
MSTRG.113015	0.920908	0.485817	0.333907	0	0.0838788	0.345074	--	linc	chrNC_030823.1:52145071-52151841:-	--
MSTRG.175263	0.632601	0.399327	0.514614	0.48738	0.709157	0.197535	--	antisense	chrNW_017189517.1:28520265-28632001:-	--
MSTRG.130128	1.8167	0.279529	0.617537	1.64701	0.910085	0.63819	--	linc	chrNC_030826.1:42524731-42526719:+	--
MSTRG.130129	2.54724	0.773204	0.467292	0.314192	0.0552404	0.0568141	--	antisense	chrNC_030826.1:42523539-42525884:-	--
MSTRG.17989	0.686725	0.644046	0.331994	1.091	2.21006	1.71549	--	linc	chrNC_030810.1:2971342-2972237:-	--
MSTRG.62232	0.0890143	0.156529	0	0.737826	0	0	--	antisense	chrNC_030815.1:59608566-59609761:-	--
MSTRG.94815	0.259048	0.195227	0.268362	0.076686	0.471896	0.520007	--	linc	chrNC_030820.1:50707263-50710803:+	--
MSTRG.121913	0	0	0	0.131462	1.50236	0.475435	--	linc	chrNC_030825.1:43150034-43158976:+	--
MSTRG.17986	0.845705	0.881273	0.369103	1.06014	1.0746	1.37908	--	linc	chrNC_030810.1:2943623-2948616:-	--
MSTRG.178121	2.71319	0.917514	3.12155	3.568	1.71086	3.03043	--	linc	chrNW_017189851.1:32-509:+	--
MSTRG.67457	0	0	0	0	0.945543	0	--	linc	chrNC_030816.1:19781424-19781818:-	--
MSTRG.28705	1.13608	0.199777	0.762062	0.612093	0.144869	0.574698	--	antisense	chrNC_030811.1:27301852-27304564:+	--
MSTRG.65741	0.192151	0	0.174177	0	0	1.08001	--	antisense	chrNC_030815.1:102348605-102349658:+	--
MSTRG.43256	0	0.705166	0	0	0	0	--	linc	chrNC_030812.1:109472899-109474227:-	--
MSTRG.123519	8.04843	3.0551	1.91179	3.36575	1.93572	2.11199	--	antisense	chrNC_030825.1:53491898-53500434:-	--
MSTRG.160649	0.816386	0.124834	0.579147	0.11033	0.258639	0.0665018	--	linc	chrNC_030834.1:4446410-4525663:+	--
MSTRG.96877	0.637008	0.203665	0.796143	12.6601	3.04167	1.31101	--	linc	chrNC_030820.1:68574943-68580499:-	--
MSTRG.96875	0.41417	0.242769	0.625714	0.286083	0	0.581977	--	linc	chrNC_030820.1:68366133-68369135:-	--
MSTRG.39904	0.748238	0.42509	0.626075	0.548641	1.19527	1.20776	--	linc	chrNC_030812.1:61577734-61590415:+	--
MSTRG.155354	0.161159	0.85018	0	0	0	0	--	linc	chrNC_030832.1:26839272-26841608:+	--
MSTRG.57491	0.546563	0.540627	0.495437	0.778658	1.61793	0.640009	--	antisense	chrNC_030814.1:95481894-95484929:+	--
MSTRG.46633	0	0.510767	0.421266	0	0	0	--	antisense	chrNC_030813.1:44825863-44826940:+	--
MSTRG.129177	0.0965396	0.594168	0.0875093	0	1.05517	0.994796	--	linc	chrNC_030826.1:35517738-35519510:+	--
MSTRG.97887	0.403711	0.157759	0.44727	0.139429	0.776279	1.72285	--	linc	chrNC_030820.1:79692887-80022290:+	--
MSTRG.67201	0.52359	0.0511511	0.685553	0.934297	1.58967	0.844727	--	linc	chrNC_030816.1:12775511-12776992:-	--
MSTRG.170942	0	1.4765	0	0	0	0	--	linc	chrNW_017189516.1:25855229-25879703:+	--
MSTRG.170943	0.242963	0.106811	0.440472	0.755206	0.110649	0.341403	--	linc	chrNW_017189516.1:25887418-25918231:+	--
MSTRG.106650	1.77943	0.904979	1.66042	2.20518	2.12922	3.3502	--	linc	chrNC_030822.1:44058962-44061462:-	--
MSTRG.146947	0.874707	0.709915	0	0.278858	1.04185	1.63881	--	antisense	chrNC_030830.1:10294216-10301858:-	--
MSTRG.7858	0.315325	0	0.714573	0.0816774	0.143603	0.960013	--	linc	chrNC_030808.1:139082299-139083153:+	--
MSTRG.178041	0.263811	0	0.717403	0.683341	0.120143	0	--	linc	chrNW_017189827.1:24756-25892:-	--
MSTRG.57229	0	0.21759	0	0.512823	0.112704	0.695489	--	linc	chrNC_030814.1:94171649-94172673:+	--
MSTRG.76924	7910.83	9895.42	8578.57	6332.28	12290.7	12031.4	--	linc	chrNC_030817.1:60206544-60218330:+	--
MSTRG.13582	0.994214	0.349659	0	0	0.0905557	0.0931356	--	linc	chrNC_030809.1:66293602-66294315:-	--
MSTRG.149979	2.67004	2.08102	8.76355	0.020267	0.654753	1.96983	--	linc	chrNC_030830.1:41871699-41879895:+	--
MSTRG.84865	0.79377	0.264075	0.155572	0.288962	0.175862	0.301453	--	antisense	chrNC_030818.1:72240679-72246628:-	--
MSTRG.6348	0.110204	0.064597	0.832465	1.3702	0.100377	0.0344122	--	linc	chrNC_030808.1:117308032-117309240:+	--
MSTRG.8086	0.135025	1.18719	0	0.559601	0.737907	0	--	linc	chrNC_030808.1:142742786-142743540:-	--
MSTRG.115480	0.903558	0.76796	0.81904	0.561709	0.603523	0.45143	--	linc	chrNC_030824.1:8312967-8314846:-	--
MSTRG.12351	0.606486	0.533244	2.254	0.188515	0.718125	0.113628	--	linc	chrNC_030809.1:39422363-39425398:+	--
MSTRG.129625	2.50187	0.989881	1.4174	0.324026	1.19636	1.93355	--	linc	chrNC_030826.1:38456682-38459043:+	--
MSTRG.125817	0	0	0.074545	0.0852067	0.449425	0.462228	--	linc	chrNC_030826.1:5881763-5882270:+	--
MSTRG.44860	0.276018	1.60172	1.65132	0.457574	0	0.620561	--	antisense	chrNC_030813.1:15188241-15233936:+	--
MSTRG.78689	0.855571	0.429857	0.886333	1.0131	1.22458	1.83195	--	linc	chrNC_030817.1:83572144-83576014:+	--
MSTRG.78936	0.648558	0.285118	0.0734865	0.251991	0	1.21511	--	linc	chrNC_030817.1:86626272-86629021:-	--
MSTRG.141013	0.980127	2.58529	2.17176	0.90268	0.694343	1.02018	--	linc	chrNC_030828.1:67449907-67453983:+	--
MSTRG.110460	0.31855	0.298753	0.327253	1.21019	0.773717	0.358092	--	linc	chrNC_030823.1:34723880-34744266:-	--
MSTRG.18984	0	0.386162	0	0	0.800075	0.137145	--	antisense	chrNC_030810.1:15616765-15620669:-	--
MSTRG.98196	1.29484	1.71529	1.40847	0.948058	0.84915	0.630747	--	antisense	chrNC_030821.1:1399895-1414912:-	--
MSTRG.172496	0	0	2.35114	0	0.107385	0	--	linc	chrNW_017189516.1:52265770-52278353:-	--
MSTRG.79883	0.0690283	0.121384	0.0625714	0	1.13171	0.452649	--	linc	chrNC_030817.1:99013414-99014016:-	--
MSTRG.154494	0.926639	1.50083	0.773649	1.46541	1.6658	0.0685305	--	linc	chrNC_030832.1:13216249-13223378:+	--
MSTRG.110463	0.0577564	0.203126	0	0.0598417	0.0526061	0.595152	--	linc	chrNC_030823.1:34744095-34745745:+	--
MSTRG.4878	0	0	0	0	0.606723	0.156002	--	linc	chrNC_030808.1:89894483-89894798:+	--
MSTRG.172493	0.16203	0.664826	0.636453	0	1.32823	0	--	linc	chrNW_017189516.1:52264254-52265454:-	--
MSTRG.173655	0.569945	0.250558	0.129158	0.295262	0.843572	0.667389	--	linc	chrNW_017189517.1:6643221-6643996:-	--
MSTRG.44262	3.00172	1.66173	0	0	0	0.0260365	--	linc	chrNC_030813.1:4502027-4504447:-	--
MSTRG.44263	1.14548	1.57641	0	0	0.0226812	0	--	linc	chrNC_030813.1:4504462-4507346:+	--
MSTRG.141650	0.0765659	0.336597	0.624636	0.872634	0	0.358625	--	linc	chrNC_030829.1:6847433-6848828:-	--
MSTRG.15967	0.439202	0.424779	0.0796239	0.182024	0.64006	0.0411434	--	antisense	chrNC_030809.1:111735629-111744774:-	--
MSTRG.137756	5.68315	4.67095	6.9434	6.6564	11.0279	6.71267	--	linc	chrNC_030828.1:21080600-21086721:+	--
MSTRG.178310	0	0	0	0	3.14752	2.54074	--	linc	chrNW_017189885.1:169631-175946:+	--
MSTRG.148354	0.370755	0	0.201645	1.15242	0.0675388	0	--	linc	chrNC_030830.1:24380815-24381893:+	--
MSTRG.87927	0.0751267	0	0.204298	0.778392	0.0684274	0.281508	--	linc	chrNC_030819.1:3936398-3956905:-	--
MSTRG.66473	2.16804	2.4035	3.16148	2.63699	2.404	2.20758	--	linc	chrNC_030816.1:2429576-2453926:-	--
MSTRG.58990	0	0.200232	0	0	0.93342	0	--	linc	chrNC_030815.1:2387082-2425531:+	--
MSTRG.89748	0	1.26103	0.43336	0	0.130634	0	--	linc	chrNC_030819.1:56922028-56925651:+	--
MSTRG.116700	0.101183	0	0.0917186	0	0.737284	0	--	linc	chrNC_030824.1:24800925-24808807:-	--
MSTRG.148287	0	0	0	0	0	0.675821	--	linc	chrNC_030830.1:22881583-22890968:+	--
MSTRG.98917	2.3597	0.84286	1.60423	3.59094	1.07464	1.86512	--	linc	chrNC_030821.1:12946509-12952527:+	--
MSTRG.153945	0	0	1.14648	0	0.115201	0	--	antisense	chrNC_030832.1:3948835-3949466:-	--
MSTRG.43926	0.258689	0.909794	0.586228	1.07212	2.00278	0.605833	--	linc	chrNC_030812.1:118181301-118181703:+	--
MSTRG.4617	0	0	0.690074	0	0	0	--	linc	chrNC_030808.1:85715200-85748352:+	--
MSTRG.170558	0.6113	0.447898	1.01589	1.70407	0.981009	1.33619	--	linc	chrNW_017189516.1:20678363-20698910:-	--
MSTRG.36762	2.22358	2.33938	2.1534	2.69769	2.50998	1.72693	--	linc	chrNC_030812.1:25785972-25788928:+	--
MSTRG.62892	0.466092	0.307354	0.668949	0	0.0707549	0.0363853	--	antisense	chrNC_030815.1:66906617-66912042:-	--
MSTRG.148021	0	0	0.107186	0	0.215405	0.553854	--	antisense	chrNC_030830.1:21665958-21666361:+	--
MSTRG.126410	1.24898	0.915124	1.1636	2.30058	1.12181	2.16128	--	linc	chrNC_030826.1:10524553-10526889:+	--
MSTRG.121227	1.04004	0.901381	1.17171	1.37009	1.43448	1.78156	--	linc	chrNC_030825.1:35723522-35727437:-	--
MSTRG.93080	0.76922	1.21175	0.464845	1.09587	0.817398	1.74142	--	antisense	chrNC_030820.1:27535735-27552330:+	--
MSTRG.13677	0.107151	0.659478	0.777026	0	0.0975962	0.100377	--	antisense	chrNC_030809.1:70723755-70766986:+	--
MSTRG.88721	0.78883	0.635771	0.178761	0.136219	1.07773	0.492638	--	linc	chrNC_030819.1:30723507-30724659:-	--
MSTRG.66492	1.08462	1.29551	1.76228	1.44184	2.01309	1.34195	--	linc	chrNC_030816.1:2047683-2055922:-	--
MSTRG.113347	0	0	0	0	0	0.380493	--	antisense	chrNC_030823.1:65006921-65105304:+	--
MSTRG.10297	0.298636	0.568904	1.03769	1.34081	0.906685	3.59019	--	linc	chrNC_030809.1:8937892-8953679:-	--
MSTRG.113886	0.631896	0.138896	0.715985	1.4731	0.791378	1.0359	--	linc	chrNC_030823.1:72069927-72070453:-	--
MSTRG.86765	1.26069	0.868783	0.772141	1.1297	1.33448	1.43634	--	antisense	chrNC_030818.1:99506771-99508043:+	--
MSTRG.89643	0.836138	0.416592	0.858983	1.61715	0.583876	1.95819	--	linc	chrNC_030819.1:56176169-56181504:-	--
MSTRG.66494	0.540912	1.63814	0.871672	1.36997	0.27371	1.01343	--	antisense	chrNC_030816.1:2110805-2150086:+	--
MSTRG.89363	0.6071	0.311374	0.917186	1.10078	0.460802	0.189572	--	linc	chrNC_030819.1:52458870-52461616:-	--
MSTRG.174700	0.406793	1.25183	1.01404	0.526851	2.501	0.762148	--	antisense	chrNW_017189517.1:20142062-20145100:-	--
MSTRG.88986	0.828488	0	0.336651	0	0.104084	1.01697	--	linc	chrNC_030819.1:41105410-41108190:+	--
MSTRG.113831	0.860806	0.457631	1.13414	2.28675	0.989173	2.3582	--	linc	chrNC_030823.1:70761657-70769642:+	--
MSTRG.112280	0.480377	0.168946	0	0	0	0	--	linc	chrNC_030823.1:51486902-51487571:-	--
MSTRG.157515	0.595259	0	0.385413	0.528644	0.38727	1.27457	--	linc	chrNC_030833.1:11991689-11992372:-	--
MSTRG.66664	1.16584	0.683366	0.867108	1.23891	1.19802	0.756091	--	linc	chrNC_030816.1:6400829-6402684:-	--
MSTRG.58903	0.0468002	0.53493	0.381803	0.38792	0.255762	0.569937	--	linc	chrNC_030814.1:105914011-105915793:-	--
MSTRG.36045	0.118598	0.88634	0.053752	0	0.054011	0.388848	--	linc	chrNC_030812.1:20920234-20935238:+	--
MSTRG.50607	0	0.840019	0	0	0	1.19332	--	linc	chrNC_030813.1:117149334-117149698:+	--
MSTRG.83878	1.59338	0.717159	1.42715	2.02434	1.65863	2.13235	--	linc	chrNC_030818.1:62162502-62164705:-	--
MSTRG.85422	0	0	0	0	1.44649	0	--	linc	chrNC_030818.1:81239523-81240325:+	--
MSTRG.100432	0.478461	0.659065	2.29864	1.7516	0.101685	1.9273	--	linc	chrNC_030821.1:36839981-36848452:+	--
MSTRG.64136	0.94164	0.919916	0.4742	0.325213	0.762375	0.686082	--	antisense	chrNC_030815.1:83203231-83204252:+	--
MSTRG.98588	0.68071	0.598505	0.0881481	0	0.442864	0.819865	--	antisense	chrNC_030821.1:9739792-9782547:-	--
MSTRG.62286	1.1131	1.45429	0.876961	0.959274	0.862235	1.73462	--	antisense	chrNC_030815.1:59727116-59730981:+	--
MSTRG.89041	1.11781	0.581668	0.785786	0.957262	0.498677	1.17536	--	linc	chrNC_030819.1:49974237-49977776:+	--
MSTRG.62287	2.90672	1.95227	2.26888	2.88618	3.5668	2.64731	--	linc	chrNC_030815.1:59741000-59742017:+	--
MSTRG.6188	4.15545	5.22822	3.47027	1.48331	2.06582	1.74796	--	linc	chrNC_030808.1:114494907-114529899:-	--
MSTRG.143933	4.28222	4.75589	2.65588	3.5806	9.92198	7.6007	--	linc	chrNC_030829.1:43421824-43422556:-	--
MSTRG.123064	0	0	0	0.830979	0	0	--	linc	chrNC_030825.1:50887487-50887870:+	--
MSTRG.73932	1.27091	1.44334	1.02002	0.864147	0.988764	0.793704	--	linc	chrNC_030817.1:21659621-21662714:-	--
MSTRG.30402	0	1.03103	0.265737	0	0.356023	0.0915416	--	linc	chrNC_030811.1:64427545-64433735:+	--
MSTRG.6183	0	0.753017	0	0.887367	0	0	--	linc	chrNC_030808.1:114551656-114552509:+	--
MSTRG.153185	0.382463	0.672551	0.346688	0	0	1.07485	--	linc	chrNC_030832.1:58009-58496:-	--
MSTRG.180144	0.851696	1.18719	1.29927	1.52814	2.06235	2.17949	--	linc	chrNW_017211797.1:19562-21505:-	--
MSTRG.108864	0	0	0	0.12003	0.633102	0	--	antisense	chrNC_030823.1:792768-914726:-	--
MSTRG.102496	1.82836	1.55116	2.26794	1.49556	0.876486	2.49403	--	linc	chrNC_030821.1:66347075-66348818:+	--
MSTRG.74625	0	0	0.151585	0.866328	0.761577	0	--	linc	chrNC_030817.1:30402174-30402775:+	--
MSTRG.102493	3.28188	1.62276	3.52274	3.09737	1.60412	1.48544	--	linc	chrNC_030821.1:66283193-66293836:-	--
MSTRG.123181	0.669165	0.534867	0.551429	0.945444	1.44062	0.398909	--	antisense	chrNC_030825.1:51467650-51470272:-	--
MSTRG.43012	0.155063	0	0.210837	0	0.317779	1.37996	--	antisense	chrNC_030812.1:108052084-108053140:-	--
MSTRG.132163	0	0	0	0	0.801053	0.274625	--	antisense	chrNC_030826.1:59772690-59799496:+	--
MSTRG.25745	2.01094	1.10506	3.24693	2.27888	2.74743	0.706425	--	antisense	chrNC_030810.1:104529451-104530596:-	--
MSTRG.20515	1.43012	0.657282	1.18831	3.37884	0.897996	2.37492	--	antisense	chrNC_030810.1:31166944-31171557:+	--
MSTRG.82182	0.056134	1.08581	0.15265	0.174482	0.511284	0	--	linc	chrNC_030818.1:27191815-27201836:-	--
MSTRG.30533	0	0.217815	0.449118	1.19782	0.225641	0.386782	--	linc	chrNC_030811.1:65817028-65817883:-	--
MSTRG.6812	0.413456	0.514994	0.34355	0.428384	0.28244	0.484144	--	antisense	chrNC_030808.1:121879842-121922393:-	--
MSTRG.179984	0.337753	0.24747	0.561292	0.466597	0.153817	0.421865	--	linc	chrNW_017208447.1:24324-26661:-	--
MSTRG.17217	0.325821	0.0954912	0.196896	0.450114	1.18707	3.05221	--	linc	chrNC_030809.1:129462984-129464288:-	--
MSTRG.135738	0.10144	0.802708	0.551709	0.630616	0.277183	0.190053	--	linc	chrNC_030827.1:58056085-58069444:+	--
MSTRG.15730	7.14155	7.27932	10.5066	13.1094	4.22519	7.30575	--	antisense	chrNC_030809.1:109532901-109546161:-	--
MSTRG.177831	0.0919848	0.0404382	0.166761	0.047653	1.08917	0.603184	--	linc	chrNW_017189737.1:32091-32980:-	--
MSTRG.109811	0.145866	0.256502	1.32222	0	0.310005	0.455481	--	linc	chrNC_030823.1:23930274-23932102:+	--
MSTRG.64935	0.31347	0.964649	0.142074	0.162394	0.571034	0	--	linc	chrNC_030815.1:95233175-95235110:-	--
MSTRG.180666	2.55312	1.4411	1.65716	1.50227	2.89964	2.03738	--	linc	chrNW_017215280.1:10468-17875:+	--
MSTRG.132684	0.544303	0.0683673	0.563873	0.16113	2.28406	1.43862	--	linc	chrNC_030827.1:3364418-3422726:+	--
MSTRG.153769	0.291308	0.409805	0.198044	0.301826	0.517395	0.968759	--	linc	chrNC_030832.1:3144550-3147764:-	--
MSTRG.37305	1.20203	0.352288	2.45158	0.207571	0.0912366	0.375343	--	linc	chrNC_030812.1:30604031-30616645:+	--
MSTRG.118891	1.39468	0.24525	0.433446	0.619299	0.326651	0.895884	--	linc	chrNC_030824.1:56101227-56122256:-	--
MSTRG.13182	0	0	0	0.924799	0.632317	0.278713	--	linc	chrNC_030809.1:55968072-55975420:+	--
MSTRG.89965	0	0	0	0	0	0.734127	--	antisense	chrNC_030819.1:60270850-60271246:-	--
MSTRG.9006	1.80393	1.49508	1.42074	0.919211	0.929276	1.05271	--	antisense	chrNC_030808.1:152122934-152125676:-	--
MSTRG.110309	0.130826	0.115027	0.0592944	0	1.07244	0	--	linc	chrNC_030823.1:31432592-31433815:+	--
MSTRG.12061	0.183337	0.644785	0	0	0	0	--	antisense	chrNC_030809.1:32292367-32407275:-	--
MSTRG.70939	0.557814	0.220703	0.682609	0.722444	0.609687	0.339656	--	antisense	chrNC_030816.1:73774375-73779237:+	--
MSTRG.129032	0	0	0	0	1.3142	0.405493	--	linc	chrNC_030826.1:34734518-34734814:-	--
MSTRG.11318	0	0	0	0.196026	0	1.5951	--	linc	chrNC_030809.1:19878697-19885861:+	--
MSTRG.123119	0.918288	0.307578	0.198189	1.49513	1.43383	0.286743	--	antisense	chrNC_030825.1:51051386-51055342:+	--
MSTRG.180252	0.152547	0	0	0	0.694721	0	--	linc	chrNW_017212372.1:3802-17555:+	--
MSTRG.179243	0.133386	0.0852931	0.538597	0.301533	0.0994025	0.124953	--	linc	chrNW_017190979.1:7691-11122:-	--
MSTRG.127364	0.0364334	0.0320335	0.198152	0.150995	0.895981	1.19455	--	antisense	chrNC_030826.1:22615587-22617369:-	--
MSTRG.141945	0	0	0.0670905	1.0736	0.404482	0.762677	--	antisense	chrNC_030829.1:11696652-11700349:-	--
MSTRG.180605	0.298583	0.225021	0.193324	0.574532	0.038851	0.159831	--	linc	chrNW_017214947.1:1938-2896:-	--
MSTRG.59972	0.191782	0.269795	0.139074	0.437155	0	0.179657	--	linc	chrNC_030815.1:25001682-25011753:-	--
MSTRG.153873	0.585841	0.400628	0.236019	0.876769	0.296445	0.731736	--	linc	chrNC_030832.1:3711549-3713825:-	--
MSTRG.74538	0.783675	0	0.0645791	0	1.03824	0.0667389	--	antisense	chrNC_030817.1:29784589-29834135:-	--
MSTRG.149504	0.95317	0.86696	1.3705	2.5541	1.73635	0.369479	--	linc	chrNC_030830.1:37847789-37849574:+	--
MSTRG.133663	0	0	0.744429	0	1.24669	0.897546	--	linc	chrNC_030827.1:14454291-14454610:-	--
MSTRG.80705	2.10851	1.21175	1.91128	1.40354	1.53424	1.44554	--	linc	chrNC_030818.1:5517781-5521202:+	--
MSTRG.114275	0.330309	0	0	0.171118	0	0.773564	--	linc	chrNC_030823.1:77883560-77884236:+	--
MSTRG.132663	0	0	0.0832847	0	1.50635	0.430351	--	linc	chrNC_030827.1:3328331-3349083:-	--
MSTRG.6251	0.951605	0	0.143765	0	0	0.148573	--	linc	chrNC_030808.1:115675083-115687575:+	--
MSTRG.159831	1.04319	0.229304	0.472807	0.472876	0.712628	0.549697	--	linc	chrNC_030833.1:40275819-40276816:+	--
MSTRG.118621	0.423384	0.670057	0.614048	0.175468	0	0.0793231	--	linc	chrNC_030824.1:66936907-66945183:+	--
MSTRG.118589	0	0	0.125359	0	1.00771	0.518208	--	linc	chrNC_030824.1:66631775-66636957:-	--
MSTRG.135120	0.451759	0.186919	1.13215	1.32161	0.435679	0.771712	--	linc	chrNC_030827.1:33652329-33653896:+	--
MSTRG.96079	1.45043	0	0	0	0.587151	0	--	linc	chrNC_030820.1:59651015-59682640:-	--
MSTRG.76925	0.216625	0.476162	2.35635	1.9078	1.18385	2.33369	--	linc	chrNC_030817.1:60206550-60218302:-	--
MSTRG.56464	1.67634	0.581801	0.639803	1.37121	1.76794	0.371926	--	antisense	chrNC_030814.1:88504425-88511824:-	--
MSTRG.36895	0	0.422111	0.616507	0.165808	1.38471	0.224868	--	antisense	chrNC_030812.1:26624403-26626443:-	--
MSTRG.118586	0.078987	0	0	1.06391	0	0	--	linc	chrNC_030824.1:66512801-66513331:+	--
MSTRG.37393	0.0360717	0.697741	0	1.0091	0	0.101373	--	linc	chrNC_030812.1:31745416-31757426:+	--
MSTRG.41737	0.250318	0.586902	0.756344	0.129678	18.1257	28.4907	--	antisense	chrNC_030812.1:89249751-89254339:+	--
MSTRG.76873	0.394815	0.0801082	0.220236	0.314669	0.165973	0.654355	--	antisense	chrNC_030817.1:59544383-59555016:+	--
MSTRG.93946	0.116184	1.12369	0.737215	0	1.05824	0.435355	--	linc	chrNC_030820.1:38117991-38120061:+	--
MSTRG.141534	0.663359	0.437437	0.601309	1.37462	0.604206	0.621419	--	linc	chrNC_030829.1:3763413-3763866:-	--
MSTRG.119752	0.754102	0.729337	0.75192	0.312532	0.618171	0	--	antisense	chrNC_030825.1:11676017-11678214:-	--
MSTRG.148964	0.344547	1.21175	0.208212	0.713974	0.627645	0	--	antisense	chrNC_030830.1:32548977-32590335:+	--
MSTRG.146332	0.542851	0.0298309	0.215282	0.913983	0.741665	0.444964	--	linc	chrNC_030830.1:1926029-1931876:-	--
MSTRG.73623	1.10679	0	1.89505	0.127417	1.34413	1.84322	--	linc	chrNC_030817.1:17562524-17562878:-	--
MSTRG.91949	0.133151	0.234142	0.422435	1.19564	0.343619	0.353408	--	antisense	chrNC_030820.1:10611027-10668011:-	--
MSTRG.75737	1.83087	1.50701	0.953391	1.21083	0.922503	3.21127	--	linc	chrNC_030817.1:43384503-43387050:-	--
MSTRG.73169	1.03811	0.34228	0.705757	0	1.18193	0.85092	--	linc	chrNC_030817.1:14465307-14468473:+	--
MSTRG.127368	0.309729	0.185181	0.101072	0.295239	0.485228	1.33467	--	linc	chrNC_030826.1:22586633-22594543:-	--
MSTRG.99975	0.0558204	0	0.0252995	0.115672	0.966012	0.522912	--	linc	chrNC_030821.1:24522267-24573111:+	--
MSTRG.51531	1.37405	1.78843	1.30535	0.180289	0.562911	0.314768	--	linc	chrNC_030814.1:19740983-19748107:+	--
MSTRG.48445	0.703239	0.206104	0	0.121438	0.854039	0.329389	--	antisense	chrNC_030813.1:84195640-84198464:+	--
MSTRG.155854	0	1.22686	0.451731	0.464706	0	0	--	linc	chrNC_030832.1:33474184-33477096:-	--
MSTRG.170549	1.9029	0.947899	1.80144	3.41162	1.84561	3.0663	--	antisense	chrNW_017189516.1:20608611-20620436:+	--
MSTRG.110470	1.71761	1.18104	2.29549	0.958259	1.02291	0.536338	--	linc	chrNC_030823.1:34778994-34803118:-	--
MSTRG.134183	0.948947	0.245396	2.22635	2.71828	3.30478	4.70621	--	linc	chrNC_030827.1:24607503-24608370:-	--
MSTRG.28792	1.7331	1.21282	1.60305	1.86897	1.38526	2.15366	--	linc	chrNC_030811.1:31965676-31983644:+	--
MSTRG.117333	0.277551	0.0610083	0.0628973	0.143786	0.442402	0.260003	--	linc	chrNC_030824.1:38528143-38582379:-	--
MSTRG.123489	0	0	0	1.33582	0	0.109796	--	linc	chrNC_030825.1:53436356-53440964:-	--
MSTRG.60003	0.233273	0.205102	1.05726	0.966781	0.283295	0.437049	--	linc	chrNC_030815.1:17973869-17983776:+	--
MSTRG.25363	0.265388	0.653348	0.0962254	0.329964	0.531789	1.24304	--	antisense	chrNC_030810.1:100651623-100656524:+	--
MSTRG.25364	0.324687	0.584547	0.0560601	0.0640781	0.267568	0.941444	--	antisense	chrNC_030810.1:100656576-100659747:+	--
MSTRG.111801	0.0662809	0	0.240324	0.0686741	1.20741	0	--	linc	chrNC_030823.1:49067358-49068090:+	--
MSTRG.43073	1.53011	0.162367	0.789143	0.136668	1.3456	0.741396	--	linc	chrNC_030812.1:108229656-108232063:+	--
MSTRG.48565	8.05069	10.8512	12.8172	10.5008	8.8589	8.1925	--	antisense	chrNC_030813.1:86572705-86588711:-	--
MSTRG.160803	0	0.260302	0	0	1.07862	0.138669	--	linc	chrNC_030834.1:6625794-6626130:+	--
MSTRG.134878	1.4855	0.690301	1.32607	0.0877836	0	0	--	antisense	chrNC_030827.1:12439369-12447057:+	--
MSTRG.89051	0	0.257914	0.7977	0.151965	0.13359	0	--	linc	chrNC_030819.1:50021770-50022662:+	--
MSTRG.171942	1.8538	1.26502	1.60516	2.7951	0.441024	1.42556	--	linc	chrNW_017189516.1:36636323-36639596:+	--
MSTRG.171941	2.36768	1.49343	1.70297	3.27977	0.890746	2.57961	--	linc	chrNW_017189516.1:36634432-36636114:+	--
MSTRG.40506	0	0	0	1.89956	0	0.171745	--	linc	chrNC_030812.1:73137244-73140155:-	--
MSTRG.129308	0	0	0	0	0.144458	1.48573	--	antisense	chrNC_030826.1:36118959-36120010:-	--
MSTRG.171946	3.43034	2.56443	2.66999	4.72431	1.57712	1.88158	--	linc	chrNW_017189516.1:36588863-36625307:+	--
MSTRG.111877	1.25388	1.20964	1.32602	1.78633	2.61724	2.65917	--	antisense	chrNC_030823.1:49638322-49644969:-	--
MSTRG.15675	1.04221	0.554069	1.45003	2.08434	1.72193	2.54296	--	linc	chrNC_030809.1:107868093-107905807:+	--
MSTRG.20169	0.755527	1.19572	0.821827	0.391403	0.137631	0	--	antisense	chrNC_030810.1:27429640-27434540:+	--
MSTRG.110873	1.03876	0.304437	0.538052	2.35753	1.30656	2.27053	--	linc	chrNC_030823.1:37667506-37669800:-	--
MSTRG.93948	0.282455	0.869206	0.256034	0.731634	0.128634	0	--	linc	chrNC_030820.1:38120673-38121100:+	--
MSTRG.98996	0.629476	1.61488	0.500247	0.795152	0.455533	0.161556	--	linc	chrNC_030821.1:14501923-14508583:-	--
MSTRG.180471	2.51931	3.26629	2.16754	2.743	1.94463	1.88003	--	linc	chrNW_017213701.1:2355-3310:-	--
MSTRG.70259	0	0	0	0.693062	0	0.626619	--	linc	chrNC_030816.1:64237128-64294208:+	--
MSTRG.179727	0.61556	0.270611	0.518125	0.136668	0.480573	0.576641	--	linc	chrNW_017201244.1:49318-54855:+	--
MSTRG.168110	2658.23	1864.11	1777.96	2273.1	2073.82	3714.73	--	linc	chrNC_030836.1:44090861-44101338:+	--
MSTRG.90936	0.228385	0.502011	0.103511	0.118316	1.24812	0.320919	--	linc	chrNC_030819.1:68451161-68463203:+	--
MSTRG.179728	0.929474	0.408614	0.70211	0.963034	0.846591	1.16095	--	linc	chrNW_017201244.1:70836-71310:-	--
MSTRG.133624	0	0.101563	0.104708	0.239367	0.526061	1.51493	--	linc	chrNC_030827.1:12362280-12381625:-	--
MSTRG.123802	0.625305	1.28284	1.32257	0.539902	0.23731	0.488142	--	linc	chrNC_030825.1:54934232-54935189:-	--
MSTRG.86554	0.257854	0.453429	0	0	1.40916	0.724655	--	antisense	chrNC_030818.1:98566222-98567417:-	--
MSTRG.105827	0	0	0.229007	0.575872	0.644308	0.662664	--	linc	chrNC_030822.1:30715091-30716449:-	--
MSTRG.84529	0.734827	0.118186	0.389907	2.12623	0.432596	0.495289	--	linc	chrNC_030818.1:68165834-68171081:-	--
MSTRG.36877	1.62422	0.901046	0.701091	1.6428	0.72208	1.30417	--	antisense	chrNC_030812.1:26541247-26543533:-	--
MSTRG.68652	0	0	0	0	1.18233	0.256003	--	linc	chrNC_030816.1:32544124-32547582:+	--
MSTRG.157077	0.0361369	0.0317729	0.19654	0.786275	0.559546	0.541635	--	linc	chrNC_030833.1:3436963-3438856:+	--
MSTRG.176409	1.42741	1.48321	1.3331	1.12041	2.04868	0.64832	--	linc	chrNW_017189522.1:61765-62784:+	--
MSTRG.45016	0.323623	0.426811	0.440027	1.17358	3.53717	1.36423	--	linc	chrNC_030813.1:19446702-19491052:+	--
MSTRG.124662	0	0.0636608	0	1.27532	0	0	--	linc	chrNC_030825.1:58687715-58688433:-	--
MSTRG.25736	2.51543	2.58027	3.25131	6.85348	1.82441	2.66185	--	antisense	chrNC_030810.1:104505270-104509848:+	--
MSTRG.129907	0.410496	0.0328112	0.608888	0.966631	0.441871	0.629252	--	linc	chrNC_030826.1:40659109-40665487:+	--
MSTRG.129904	0.067684	0	0.85894	0.80647	0.123297	0.285321	--	linc	chrNC_030826.1:40681299-40684167:+	--
MSTRG.163063	0.142741	0.251006	0.0646944	1.18316	0.195018	0.601722	--	linc	chrNC_030835.1:1288416-1290842:+	--
MSTRG.131090	0.553182	0.607972	0.125359	0.573155	0	0	--	antisense	chrNC_030826.1:50235221-50236001:-	--
MSTRG.163061	0	0.527112	0	0.621157	0.910085	0.187203	--	antisense	chrNC_030835.1:1281185-1290680:-	--
MSTRG.156242	0.319295	0.329559	0.503353	0.776716	0.391978	0.598216	--	linc	chrNC_030832.1:37312659-37320100:-	--
MSTRG.91228	0	0	0.174177	1.59271	0	0	--	antisense	chrNC_030819.1:74474815-74480743:-	--
MSTRG.32578	0	0.735933	0	0	0.381187	0.0980118	--	linc	chrNC_030811.1:91974584-91977126:+	--
MSTRG.53254	0.124509	0.109473	0.112862	0.774027	0.680437	1.28301	--	antisense	chrNC_030814.1:49828177-49835359:+	--
MSTRG.81453	0	0.419591	0	0.123613	1.304	0	--	linc	chrNC_030818.1:20084110-20084653:-	--
MSTRG.147273	0.23489	0.0476593	0.180162	0.542904	0.938062	0.846304	--	linc	chrNC_030830.1:13896311-14077881:+	--
MSTRG.89133	0.389167	0.513254	1.37578	0.120965	0.67348	0.364562	--	linc	chrNC_030819.1:50830357-50834369:+	--
MSTRG.85786	0	0	0	0	0	0.642755	--	linc	chrNC_030818.1:88077919-88079509:+	--
MSTRG.56061	0	0.641841	0	0	0.166226	0	--	linc	chrNC_030814.1:86774313-86781947:-	--
MSTRG.160023	0.326265	0.753017	0.369682	1.73248	0.631487	0.840501	--	linc	chrNC_030833.1:42742463-42753113:+	--
MSTRG.25200	0	0	0	0	0.782869	0	--	linc	chrNC_030810.1:99556217-99557025:-	--
MSTRG.25126	1.46773	0.794142	0.869902	0.467915	0.102834	0.105764	--	antisense	chrNC_030810.1:99354361-99370373:-	--
MSTRG.80700	0.518798	0.210529	0.66923	0.516856	0.672454	0.102807	--	linc	chrNC_030818.1:5358200-5362247:-	--
MSTRG.114026	1.12544	0.608938	0.627793	1.16607	0.604533	1.05428	--	linc	chrNC_030823.1:74733078-74735270:+	--
MSTRG.38204	0.942627	0.165758	0.740527	0.390665	0.400666	1.17737	--	linc	chrNC_030812.1:43328781-43336358:+	--
MSTRG.139288	1.41061	1.21729	1.18395	0.649576	1.76069	0.342593	--	linc	chrNC_030828.1:44028688-44030372:-	--
MSTRG.139390	0	0	0	0	0.824228	0	--	linc	chrNC_030828.1:48067871-48069620:-	--
MSTRG.80706	0.881045	0.140845	0	0.331948	0.145905	0.150062	--	linc	chrNC_030818.1:5527164-5535208:+	--
MSTRG.77240	2.33547	1.22043	1.07848	1.75778	0.943197	0.949428	--	linc	chrNC_030817.1:65148443-65160484:+	--
MSTRG.99160	0.160512	0	1.16398	0	0.146198	0.150363	--	linc	chrNC_030821.1:17979413-17980139:-	--
MSTRG.91189	0	0.526454	0	0.155095	0.681711	0	--	linc	chrNC_030819.1:73417635-73422999:+	--
MSTRG.82171	0.0855375	0.131613	0.42645	0.310191	0.779099	0.600971	--	linc	chrNC_030818.1:27099393-27104102:+	--
MSTRG.171231	1.11152	0.478247	1.07186	1.02914	0.409269	0.199387	--	linc	chrNW_017189516.1:31321546-31323265:-	--
MSTRG.5810	0.640877	0.256128	0.264059	1.02621	0.742926	1.30987	--	linc	chrNC_030808.1:109995890-109997034:+	--
MSTRG.16130	1.32015	0.812504	0.717996	1.19683	1.17236	2.25694	--	linc	chrNC_030809.1:114491735-114511284:-	--
MSTRG.171232	0.666512	0.418001	0.832313	1.19764	0.64953	0.785923	--	linc	chrNW_017189516.1:31340824-31368420:-	--
MSTRG.85881	0.437759	0	0.317449	0.0453565	0.478467	0.902181	--	linc	chrNC_030818.1:90873603-90929465:-	--
MSTRG.92462	0.118247	0	0.750302	0	0.861619	0.332312	--	linc	chrNC_030820.1:17791842-17792201:-	--
MSTRG.109660	0.216384	0.100722	0.115379	0.778095	0.521705	0.333864	--	antisense	chrNC_030823.1:20333191-20347867:-	--
MSTRG.31976	0	0.154805	0.159599	0.7297	1.12257	0.329872	--	linc	chrNC_030811.1:81499577-81501507:+	--
MSTRG.87916	1.45043	0.566787	0	0	0	0	--	linc	chrNC_030819.1:3791497-3794815:-	--
MSTRG.156144	0.813586	2.59309	1.75152	0.21074	0.185259	1.5243	--	antisense	chrNC_030832.1:36828469-36834722:+	--
MSTRG.109840	1.22271	0.403145	0.831255	0.63343	0.69605	1.86129	--	antisense	chrNC_030823.1:24708755-24709422:-	--
MSTRG.5569	3.04301	1.46828	2.11924	4.30638	2.58576	3.07659	--	linc	chrNC_030808.1:105702577-105704909:-	--
MSTRG.167514	0	0	0.154165	0.528644	0.929448	0.159321	--	antisense	chrNC_030836.1:39615489-39616389:-	--
MSTRG.137084	0.132092	0.33183	0.102631	0.254172	0.223439	1.30812	--	linc	chrNC_030828.1:13173573-13179747:-	--
MSTRG.105483	0.919182	1.85582	1.26523	1.72838	2.38762	2.00916	--	linc	chrNC_030822.1:27288015-27289405:-	--
MSTRG.102612	0	0	0	0	0.0916962	1.22601	--	linc	chrNC_030821.1:70901315-70911507:+	--
MSTRG.102343	0.370228	0.0681316	0.0741435	1.44071	0.0313687	2.37532	--	linc	chrNC_030821.1:65739998-65754280:+	--
MSTRG.169631	1.28101	0.788415	1.62565	2.52179	1.8085	2.82004	--	linc	chrNW_017189516.1:10370269-10371125:-	--
MSTRG.29717	0.859514	2.01524	1.29853	1.48425	0.521912	1.07356	--	linc	chrNC_030811.1:51344772-51346465:+	--
MSTRG.102687	0	0	0	0	1.68339	0	--	linc	chrNC_030821.1:73836647-73837132:+	--
MSTRG.116335	1.99113	2.80108	4.39734	1.988	3.36336	2.88265	--	antisense	chrNC_030824.1:17659433-17662946:-	--
MSTRG.70476	0.0914586	0	0.165807	0.568565	0.83303	0.0856762	--	linc	chrNC_030816.1:68104404-68105250:+	--
MSTRG.39217	0	0	0	0	0	1.38669	--	linc	chrNC_030812.1:53811519-53824402:+	--
MSTRG.94865	0.322318	0	0.730421	0	0	0	--	antisense	chrNC_030820.1:50875370-50875931:-	--
MSTRG.50819	0	0	0.157517	0.720182	0.0791378	0	--	linc	chrNC_030814.1:3183309-3184193:-	--
MSTRG.94401	0.100421	0	0.546164	0	0.548795	0.940716	--	linc	chrNC_030820.1:43765957-43781864:-	--
MSTRG.143049	0.594311	1.04508	0	0	0	0	--	antisense	chrNC_030829.1:28334956-28336160:-	--
MSTRG.118470	0	0.170586	0.175868	1.20613	0	2.72625	--	linc	chrNC_030824.1:65186580-65188224:+	--
MSTRG.84206	0.275131	0.0645081	0.432286	0.266061	0.0835323	0.773209	--	linc	chrNC_030818.1:63561644-63632296:+	--
MSTRG.110346	1.68472	1.38672	0.974768	3.52825	1.43655	2.18263	--	antisense	chrNC_030823.1:30855268-30858098:+	--
MSTRG.110227	1.25222	1.96559	1.16991	0.915368	6.58095	0.780835	--	linc	chrNC_030823.1:18738483-18748974:-	--
MSTRG.152631	0	0	1.05864	0	0.118193	0.48624	--	linc	chrNC_030831.1:55510054-55638449:+	--
MSTRG.8572	3.67576	4.02389	4.27989	1.05135	2.48033	3.00688	--	linc	chrNC_030808.1:144895177-144899097:+	--
MSTRG.17125	0.438239	0.423847	0.595869	0.408656	0.558824	0.0821064	--	linc	chrNC_030809.1:130544971-130549656:+	--
MSTRG.147589	0.489497	0.731651	0.709935	0.532529	0.245216	1.30686	--	linc	chrNC_030830.1:18062810-18067334:+	--
MSTRG.93737	0.335056	0.79961	0.390491	0.59512	0.479566	0.179356	--	linc	chrNC_030820.1:34563957-34567255:-	--
MSTRG.44030	0.494187	0.217254	0.531954	1.08806	0.393854	1.73604	--	antisense	chrNC_030812.1:118570875-118572527:+	--
MSTRG.12143	0.388347	0.170724	0.733378	0.804738	0.736911	0.333478	--	antisense	chrNC_030809.1:34653005-34656164:-	--
MSTRG.162627	0	0	0	0	0.970757	0	--	linc	chrNC_030834.1:37563147-37563855:-	--
MSTRG.25470	0.480811	1.47961	0.980631	1.7436	1.14958	5.23604	--	linc	chrNC_030810.1:101479799-101485207:+	--
MSTRG.95762	0.578424	0.42887	0.645616	1.87396	1.68276	2.14315	--	antisense	chrNC_030820.1:56835172-56866408:+	--
MSTRG.102509	1.78414	1.15274	2.52389	2.53476	2.33907	2.98815	--	antisense	chrNC_030821.1:66433456-66438307:+	--
MSTRG.52390	0	0	0.132706	0	0.800075	0.137145	--	linc	chrNC_030814.1:39460005-39460419:-	--
MSTRG.68139	0.16269	0.262245	0.221207	1.29232	0.419849	0.228606	--	antisense	chrNC_030816.1:26689740-26698770:+	--
MSTRG.32591	1.92747	2.357	3.83576	0.918192	0.706274	0.0622625	--	antisense	chrNC_030811.1:92090178-92100984:-	--
MSTRG.62127	1.73144	1.31091	0.435967	1.79396	0.876135	1.17142	--	linc	chrNC_030815.1:57304192-57305143:-	--
MSTRG.96800	0.108239	0.095168	0.711332	0.672885	0.640818	0.25349	--	linc	chrNC_030820.1:66896666-66904206:-	--
MSTRG.105985	0.343068	0.150819	1.24391	0	0	0	--	linc	chrNC_030822.1:33266725-33269551:+	--
MSTRG.84472	0.820587	0.848811	0.350037	1.35034	0.703447	0.542616	--	antisense	chrNC_030818.1:67881739-67897143:-	--
MSTRG.63589	0.134797	0.106667	0.354346	0.293295	1.53471	1.47742	--	linc	chrNC_030815.1:75690856-75693878:-	--
MSTRG.135281	0	0	0	0	0	0.589614	--	linc	chrNC_030827.1:36196901-36223213:+	--
MSTRG.51358	0.657359	0.577973	0.238348	0	0.957984	0.12316	--	linc	chrNC_030814.1:15055241-15056333:-	--
MSTRG.145374	0.151727	0.0444679	0.320914	0.60262	1.10558	0.947561	--	antisense	chrNC_030829.1:56154364-56157598:-	--
MSTRG.109299	0	0	0	0	1.16491	0	--	linc	chrNC_030823.1:6232707-6232983:+	--
MSTRG.37680	0.395717	0	0	0	1.73006	0.370698	--	antisense	chrNC_030812.1:34796876-34829970:-	--
MSTRG.135606	0	0	0	0	0.358654	0	--	antisense	chrNC_030827.1:41766506-41777416:+	--
MSTRG.30872	2.46574	0.748934	2.07254	1.53286	3.02171	3.48577	--	linc	chrNC_030811.1:70492936-70494789:-	--
MSTRG.146184	0.0484453	0.127785	0.175655	0.501945	0.617755	0.0453824	--	linc	chrNC_030830.1:754875-755804:-	--
MSTRG.114553	0	3.74835	1.81144	0	0.121345	0.74881	--	linc	chrNC_030824.1:95074-95538:+	--
MSTRG.74372	0.727415	0.21319	0.421266	1.19332	0.368083	0.794995	--	linc	chrNC_030817.1:27294334-27320478:-	--
MSTRG.148925	0	1.23844	0.638394	0.182425	0.641469	1.31949	--	antisense	chrNC_030830.1:32179115-32179377:-	--
MSTRG.153155	7.46444	5.273	5.48481	4.82678	7.98885	10.6242	--	linc	chrNC_030831.1:61573529-61577432:-	--
MSTRG.64494	2.89698	1.37824	2.73841	3.90616	2.27267	3.15528	--	linc	chrNC_030815.1:85198591-85206788:+	--
MSTRG.162809	0	0.58813	0	0	0.152315	0.156655	--	antisense	chrNC_030834.1:38168826-38174509:-	--
MSTRG.89050	0.201347	0.177032	1.27759	0	0.366785	0	--	linc	chrNC_030819.1:50018061-50020289:+	--
MSTRG.175532	0.644636	0.188929	0	0.111318	0.0978586	0.30194	--	antisense	chrNW_017189517.1:33399679-33500361:-	--
MSTRG.141966	0.583716	0.543414	1.77409	1.99226	2.09538	1.15795	--	linc	chrNC_030829.1:10228556-10234033:-	--
MSTRG.125548	0	0.367325	0	0.865724	0.253682	0.782728	--	linc	chrNC_030825.1:66603395-66603883:+	--
MSTRG.88320	0.0944856	0.124613	1.67012	0.0978971	0.8606	0.730223	--	antisense	chrNC_030819.1:14463493-14503015:+	--
MSTRG.97909	0.0774562	0.272409	0.0351055	0.0401264	0.529119	0.471634	--	linc	chrNC_030820.1:79853160-79870153:+	--
MSTRG.83055	3.33869	3.82562	2.39183	2.99057	2.7663	2.30031	--	linc	chrNC_030818.1:43270848-43274932:+	--
MSTRG.156683	0.0859514	0.0755716	0	0.17811	0.626295	1.04672	--	linc	chrNC_030832.1:41553409-41556495:+	--
MSTRG.180537	2.09829	0.527112	1.44915	0.310578	0.910085	1.49762	--	linc	chrNW_017214180.1:3669-32825:+	--
MSTRG.173520	0	0	0	0.115672	0.813484	0	--	linc	chrNW_017189516.1:65289123-65290801:+	--
MSTRG.96591	74.4515	58.8648	52.9212	67.7891	81.9146	133.796	--	linc	chrNC_030820.1:64754173-64760037:-	--
MSTRG.34394	1.41478	0.777451	1.92366	1.83232	1.77185	0.662664	--	antisense	chrNC_030811.1:111221615-111226356:+	--
MSTRG.66832	0.445319	0	0.100916	0	0.101402	1.04291	--	linc	chrNC_030816.1:8770994-8771421:-	--
MSTRG.111435	1.20022	0.791459	0.271988	0.227986	0.182199	0.112434	--	linc	chrNC_030823.1:44077250-44079358:-	--
MSTRG.159037	0.308034	0.0677086	0.0698051	0.79789	0	0	--	linc	chrNC_030833.1:30258549-30260906:-	--
MSTRG.25719	0.176068	0.619221	0.598494	0.456062	0.841929	0.247404	--	linc	chrNC_030810.1:104420516-104454915:-	--
MSTRG.76982	0.355266	1.09327	0	0.184047	0.485379	0	--	linc	chrNC_030817.1:61294227-61328610:+	--
MSTRG.161354	1.33888	0	0.0164006	0.168716	0	1.08474	--	linc	chrNC_030833.1:43044276-43047800:+	--
MSTRG.34155	0.698121	0	0.791023	0.723327	0.794834	0.326991	--	linc	chrNC_030811.1:108873292-108956948:-	--
MSTRG.161352	1.91565	0.0765594	0	0	0.396551	3.42593	--	antisense	chrNC_030833.1:42936024-42941505:+	--
MSTRG.63660	1.4628	0.539351	0.855463	0.660025	0.666178	0.972481	--	antisense	chrNC_030815.1:75857142-75860191:+	--
MSTRG.71621	1.58105	1.28235	1.78867	0.736525	0.904224	0.608509	--	linc	chrNC_030816.1:82692987-82696280:-	--
MSTRG.140624	0	1.04508	0	0	0.541314	0	--	linc	chrNC_030828.1:64741514-64742801:+	--
MSTRG.66491	0.672852	0.907113	0.243965	0.278858	0.367711	0.168083	--	linc	chrNC_030816.1:2046980-2054287:-	--
MSTRG.155306	0.0646722	0.170586	1.05521	0.469051	0.589052	0.605833	--	linc	chrNC_030832.1:26626124-26628078:+	--
MSTRG.145594	4.74069	2.90015	3.0935	6.05105	3.06938	5.40406	--	linc	chrNC_030829.1:57341554-57344383:+	--
MSTRG.28213	0.851665	1.55111	1.70943	1.89089	2.99206	3.0773	--	antisense	chrNC_030811.1:21398508-21458639:+	--
MSTRG.125143	0	0.683293	0	0	0	0	--	linc	chrNC_030825.1:64125493-64126253:-	--
MSTRG.49871	0.227088	0.443697	0.571794	0.0522859	0.689458	1.11092	--	linc	chrNC_030813.1:110262825-110264796:-	--
MSTRG.178175	1.11674	3.0619	2.22435	0.426284	0.468426	0.165179	--	linc	chrNW_017189851.1:266920-274462:-	--
MSTRG.146874	0.113276	1.47734	0.10268	0	0	0.0176856	--	linc	chrNC_030830.1:8192542-8204671:+	--
MSTRG.24139	0.278518	0.489767	0.126233	0.144287	1.52209	0	--	linc	chrNC_030810.1:89330438-89339630:-	--
MSTRG.128196	0.835332	0.734454	0.465966	0.732339	0.936422	1.62523	--	linc	chrNC_030826.1:27721137-27722954:+	--
MSTRG.75324	3.39832	1.46881	2.45813	4.29161	4.68982	3.68724	--	antisense	chrNC_030817.1:40911969-40915697:-	--
MSTRG.152297	0.0837891	0.221011	0.0759515	1.2154	0.30527	0.784916	--	linc	chrNC_030831.1:48409965-48425016:-	--
MSTRG.31508	0.891211	1.32607	1.1807	1.70472	0.249766	0.192661	--	linc	chrNC_030811.1:72774520-72814883:+	--
MSTRG.98071	0.601014	0.176144	1.81598	0.207571	0.182473	0.938358	--	linc	chrNC_030821.1:11910-12810:-	--
MSTRG.24136	0.536359	0.80626	1.77223	0.860477	1.87533	0.453824	--	linc	chrNC_030810.1:89323498-89330571:+	--
MSTRG.36915	0	0.76393	0.131264	1.2003	0	0	--	antisense	chrNC_030812.1:27371891-27372298:-	--
MSTRG.446	0.252958	0.0247122	0.356684	0.66979	0.435202	0.131647	--	linc	chrNC_030808.1:9060702-9062276:-	--
MSTRG.10663	0.791434	0	0	0	0.180215	0.185349	--	antisense	chrNC_030809.1:11126631-11156267:+	--
MSTRG.139218	2.39088	1.42404	2.81142	5.05716	3.28659	3.28733	--	antisense	chrNC_030828.1:44500686-44514309:-	--
MSTRG.43431	0	0.563944	0	0	0	0	--	antisense	chrNC_030812.1:110645470-110646909:-	--
MSTRG.175013	0.314704	0	0.4279	0.4891	0.429961	0.0737018	--	linc	chrNW_017189517.1:25598695-25616769:-	--
MSTRG.159596	1.09234	1.01378	1.27621	0.679066	0.917547	1.34163	--	linc	chrNC_030833.1:38212483-38215999:+	--
MSTRG.125712	0.0336709	0.592094	0.732513	0.0697733	0.0613368	0.283879	--	linc	chrNC_030826.1:5139406-5148485:-	--
MSTRG.171180	0	0.826842	0.142074	0	0	0	--	linc	chrNW_017189516.1:30494824-30496420:+	--
MSTRG.1062	1.62673	0.682132	1.22502	2.4115	1.39049	1.78176	--	antisense	chrNC_030808.1:34940058-34941770:-	--
MSTRG.123230	0.109851	0.740484	0.564261	0.39836	0.566979	0.960453	--	linc	chrNC_030825.1:51699735-51701962:-	--
MSTRG.106407	0.12093	0	0	1.12767	0.330439	1.24613	--	antisense	chrNC_030822.1:39476102-39521263:+	--
MSTRG.176051	1.36377	0.3868	0.159511	0.683717	1.40244	0.61817	--	linc	chrNW_017189517.1:40657721-40664823:-	--
MSTRG.140800	2.98174	1.73453	2.53902	4.58729	2.77072	4.81055	--	linc	chrNC_030828.1:66239732-66244812:-	--
MSTRG.135331	0.66805	0.417939	1.18783	1.02495	0.585075	0.818372	--	linc	chrNC_030827.1:35537635-35621115:+	--
MSTRG.28132	0	0	0.66475	0.126638	0.111325	0	--	antisense	chrNC_030811.1:20790507-20854945:-	--
MSTRG.94812	4.23247	1.91563	3.14048	4.29277	4.14784	5.93895	--	linc	chrNC_030820.1:50684614-50687029:-	--
MSTRG.6388	1.55473	0.188549	0.631757	1.30536	0.561555	0.351554	--	linc	chrNC_030808.1:117681612-117707471:+	--
MSTRG.102030	0.233728	0.154126	0.794493	0.665958	0.319328	1.25896	--	linc	chrNC_030821.1:59839379-59849314:+	--
MSTRG.61906	0.803942	0.302938	0.52053	0.118996	0.209215	0.215175	--	linc	chrNC_030815.1:52417495-52425296:+	--
MSTRG.456	0.131041	0.115216	0.356349	0.407316	0.954843	0.122756	--	linc	chrNC_030808.1:16470876-16477610:-	--
MSTRG.128101	0.20655	1.27124	0.374458	0.214008	0	0	--	antisense	chrNC_030826.1:27277927-27278973:-	--
MSTRG.167677	0	0.520604	0	0.153372	1.21345	0	--	linc	chrNC_030836.1:40924685-40931614:-	--
MSTRG.72477	0.340148	0.598141	0.154165	0.704859	0.619632	0.0796606	--	linc	chrNC_030817.1:1178754-1180161:-	--
MSTRG.160453	0.102744	0.0903362	0	0.638722	0.561492	0	--	linc	chrNC_030834.1:3450198-3452058:+	--
MSTRG.40062	1.14946	0.662721	2.0668	8.86391	4.58261	5.82525	--	linc	chrNC_030812.1:64860622-64862902:-	--
MSTRG.114311	0	0	0	0.190656	1.1397	0.723988	--	linc	chrNC_030823.1:78209086-78210866:-	--
MSTRG.64608	0	0.120967	0.124712	0.605833	0	0.45109	--	linc	chrNC_030815.1:87930265-87948434:-	--
MSTRG.90843	10.5686	3.92988	5.68526	10.8008	11.8718	9.40065	--	linc	chrNC_030819.1:67097056-67100176:+	--
MSTRG.27570	0.54579	0.733528	0.720902	0.727066	0.731477	0.891093	--	antisense	chrNC_030811.1:8661986-8668390:-	--
MSTRG.135543	0	0.162388	1.33933	0.727171	0.134578	0	--	linc	chrNC_030827.1:40947438-40948700:+	--
MSTRG.152043	0	0.603275	0.621955	0.533182	0.468713	0	--	antisense	chrNC_030831.1:43418618-43421378:-	--
MSTRG.113623	0.373527	0	0.9029	0	0.113406	0.116637	--	linc	chrNC_030823.1:69606580-69609259:+	--
MSTRG.45897	1.16113	0.510455	0.387771	1.04476	1.08542	2.08957	--	linc	chrNC_030813.1:36566806-36568814:-	--
MSTRG.24320	0.535278	0.509855	1.15237	1.27097	0.609432	0.66858	--	linc	chrNC_030810.1:90611950-90625708:-	--
MSTRG.180406	1.58781	0.678085	1.33134	1.64514	0.278914	0.950887	--	linc	chrNW_017212989.1:391-15639:+	--
MSTRG.21246	0.49752	0	0.300654	0.601397	0.302103	0.31071	--	antisense	chrNC_030810.1:40355688-40356674:+	--
MSTRG.174832	0.72128	0.746089	0.153838	0.395641	0.541027	0.715424	--	linc	chrNW_017189517.1:23582682-23659632:-	--
MSTRG.13007	1.38069	1.15006	4.08398	0.301167	0.066188	0.272295	--	linc	chrNC_030809.1:49640455-49651419:-	--
MSTRG.42741	0.115848	0	0	0.720182	0.211034	0	--	linc	chrNC_030812.1:105670356-105674941:+	--
MSTRG.136737	0.194963	0	0	0	1.42062	0.182637	--	linc	chrNC_030828.1:9602037-9602381:-	--
MSTRG.100445	0.459395	0	0	0.317322	0.976336	0.14345	--	linc	chrNC_030821.1:37536828-37543048:+	--
MSTRG.90832	0	0	0	0	1.99223	0	--	linc	chrNC_030819.1:68113660-68118770:+	--
MSTRG.138515	0.383027	0.272007	0.94812	0.831873	0.623943	0.897026	--	linc	chrNC_030828.1:31057204-31062970:-	--
MSTRG.96499	3.09735	3.45146	3.27306	1.92208	2.33839	1.98607	--	antisense	chrNC_030820.1:64115160-64117655:-	--
MSTRG.162222	0.985876	0.260045	1.14388	0.939754	1.04164	1.68085	--	antisense	chrNC_030834.1:25934844-25937309:+	--
MSTRG.136635	0.112839	0	0	0.982066	0	0.338254	--	linc	chrNC_030828.1:7517369-7519816:+	--
MSTRG.180654	0.0829773	0.243189	0.0376078	0.0286578	0.277119	0.0518208	--	antisense	chrNW_017215238.1:3571-6599:+	--
MSTRG.81437	20.1795	5.01191	6.27152	6.76273	12.0882	7.44938	--	antisense	chrNC_030818.1:19417043-19421498:-	--
MSTRG.55154	1.04745	0.812608	1.37766	2.38334	1.60878	2.36649	--	antisense	chrNC_030814.1:70196979-70199281:-	--
MSTRG.55157	0.851058	0.748281	1.37689	1.52917	1.17747	2.11927	--	antisense	chrNC_030814.1:70205971-70210827:-	--
MSTRG.114697	0.323492	0.455081	0.161278	0.201103	0.486164	0.954574	--	antisense	chrNC_030824.1:1214838-1219639:-	--
MSTRG.112469	0	0	0.157517	0.180046	0	1.30228	--	linc	chrNC_030823.1:53432238-53432645:-	--
MSTRG.164343	0.028067	0	0.101766	0.697929	0.869182	0.63102	--	linc	chrNC_030835.1:25147710-25149710:-	--
MSTRG.92183	0.156735	0.413421	0	0	0	1.1746	--	linc	chrNC_030820.1:13203461-13275330:-	--
MSTRG.148787	1.2226	0.332724	1.08185	1.59851	0.874954	0.545382	--	antisense	chrNC_030830.1:30239961-30325682:+	--
MSTRG.137350	1.85034	0.418343	2.06064	1.8076	0.144458	0.396196	--	linc	chrNC_030828.1:17969763-17976973:+	--
MSTRG.112460	0	0.0998318	0	0.70586	0	0	--	linc	chrNC_030823.1:53296802-53339080:-	--
MSTRG.98462	0.135177	0.0792351	0.353984	0.23343	0.848181	0.886415	--	antisense	chrNC_030821.1:5995446-5998137:+	--
MSTRG.19479	0.056134	0.49355	0.101766	0.174482	1.0737	0	--	linc	chrNC_030810.1:20910303-20912860:-	--
MSTRG.89040	4.42396	2.14823	3.68907	5.29521	2.83116	6.77843	--	linc	chrNC_030819.1:49967859-49973865:+	--
MSTRG.17736	1.96965	1.15452	1.93419	1.8707	1.56976	0.23064	--	antisense	chrNC_030810.1:694896-714296:+	--
MSTRG.45914	4.38969	1.4629	3.40147	6.16205	2.74073	6.79832	--	antisense	chrNC_030813.1:36770437-36771596:+	--
MSTRG.154162	1.43796	1.00452	1.17846	0.653098	1.63268	1.42086	--	antisense	chrNC_030832.1:9345925-9349174:+	--
MSTRG.119322	0	0	0	0.955626	0	0	--	linc	chrNC_030825.1:4533853-4535191:+	--
MSTRG.165595	0	0	0.159599	0.182425	0	0.659745	--	linc	chrNC_030835.1:42543613-42545220:-	--
MSTRG.116032	0.2353	0.11822	0.822691	0.905527	0.489869	0.787227	--	antisense	chrNC_030824.1:15806613-15867828:+	--
MSTRG.17636	0	0	0.180243	1.23613	0	0.372542	--	linc	chrNC_030810.1:217090-221877:-	--
MSTRG.139916	0.219601	0.0482703	0	0.0568825	0.100009	0.565722	--	linc	chrNC_030828.1:58037720-58039732:+	--
MSTRG.126096	0.70493	0.525891	1.45225	1.77062	1.47871	2.66146	--	linc	chrNC_030826.1:8393871-8397235:-	--
MSTRG.121418	0.149691	0.658067	0.94982	0	0.409027	0.140227	--	linc	chrNC_030825.1:36609931-36612065:+	--
MSTRG.122289	0	0	0	0.212361	0	0.960013	--	linc	chrNC_030825.1:46591514-46592064:-	--
MSTRG.144732	0.0734695	0.129194	0.532777	1.06571	0	0	--	linc	chrNC_030829.1:50744930-50747397:+	--
MSTRG.45465	1.07656	0.270444	0.505357	1.39429	2.59149	3.07952	--	antisense	chrNC_030813.1:25217252-25222761:-	--
MSTRG.88802	0	0	0	0	0.849885	0	--	linc	chrNC_030819.1:34606631-34608449:+	--
MSTRG.125874	0.0886195	0.467505	0.40165	0	0.0807171	0.581116	--	linc	chrNC_030826.1:7543795-7544964:-	--
MSTRG.174610	1.11278	0.326133	1.17681	0.9608	0.760164	0.173738	--	linc	chrNW_017189517.1:19845656-19849262:-	--
MSTRG.89723	0	0	0	0	0.316551	0.651139	--	linc	chrNC_030819.1:56632512-56635353:-	--
MSTRG.2631	0.266006	0.0584705	0	0.895734	0	0.249188	--	antisense	chrNC_030808.1:64124199-64124961:+	--
MSTRG.113961	1.14931	0.126315	0.182316	0.595406	1.41322	1.21123	--	linc	chrNC_030823.1:72177175-72179525:+	--
MSTRG.113960	0.869438	0.693877	1.24885	1.0117	1.03557	1.79183	--	antisense	chrNC_030823.1:72165831-72168838:+	--
MSTRG.11497	0.469285	0.756455	0.567184	0.486229	0.712395	0	--	linc	chrNC_030809.1:23291926-23297268:+	--
MSTRG.154532	0	0	0	0	1.34827	0.346671	--	linc	chrNC_030832.1:14497392-14984774:+	--
MSTRG.15641	0	0	1.01104	0	0.592613	0.870709	--	linc	chrNC_030809.1:107450797-107550991:+	--
MSTRG.51729	0	0.86059	0	0	0	0	--	antisense	chrNC_030814.1:22668870-22750311:-	--
MSTRG.174962	0.26734	0	0.848167	0.138497	0.608752	0.125219	--	linc	chrNW_017189517.1:25496578-25522331:-	--
MSTRG.44898	0.176457	0.620588	0.559828	1.46262	0.642886	0.991801	--	antisense	chrNC_030813.1:15281628-15303656:+	--
MSTRG.148675	0.144287	0.253724	0.52316	0.747481	0.525681	0	--	linc	chrNC_030830.1:31341944-31346293:+	--
MSTRG.170986	0.511121	0.898791	0.141008	0.333863	1.45735	0.249812	--	linc	chrNW_017189516.1:26419540-26440843:+	--
MSTRG.58077	1.48027	0.650755	0.268362	0.306744	0.269655	0.277337	--	linc	chrNC_030814.1:102354834-102356027:+	--
MSTRG.121323	2.34413	1.44273	2.80481	4.29892	3.33075	3.60132	--	linc	chrNC_030825.1:36120210-36121942:-	--
MSTRG.154388	1.9737	0.961986	1.90576	1.08916	0.508045	0.200969	--	linc	chrNC_030832.1:12809476-12811372:+	--
MSTRG.154389	1.14251	1.21979	1.62743	2.11386	0.35307	0.439577	--	linc	chrNC_030832.1:12813065-12820933:+	--
MSTRG.117664	0.110713	0.0973429	0.200714	0	1.81513	0.207427	--	antisense	chrNC_030824.1:45630833-45720966:-	--
MSTRG.156620	1.64895	0.690389	1.56588	3.1729	2.71774	3.23651	--	linc	chrNC_030832.1:39743912-39744737:+	--
MSTRG.116247	0.999185	3.13757	0.388166	0.591578	1.56015	0.066858	--	linc	chrNC_030824.1:16429702-16444159:-	--
MSTRG.113203	0	1.14589	0	0.112528	0	0.406962	--	antisense	chrNC_030823.1:64045885-64049147:-	--
MSTRG.58272	26.4267	31.9613	4.67618	12.6048	5.29516	30.6313	--	linc	chrNC_030814.1:103845432-103851438:-	--
MSTRG.143351	0.446841	1.48421	1.35014	1.2346	0.180886	0.883689	--	linc	chrNC_030829.1:35241163-35242508:-	--
MSTRG.113206	3.09379	2.72017	3.30539	6.09247	4.96261	3.44351	--	linc	chrNC_030823.1:64291402-64303655:+	--
MSTRG.60002	0.515782	1.69305	2.07794	0.8788	0.647264	0.354327	--	linc	chrNC_030815.1:17949141-18325919:+	--
MSTRG.174691	0.373117	0.328058	0.517271	0.363848	0.599726	0.657933	--	linc	chrNW_017189517.1:20018232-20023397:-	--
MSTRG.63417	0.137345	1.08683	0	1.13843	1.12588	0	--	linc	chrNC_030815.1:73862859-73864399:-	--
MSTRG.87836	0.202367	0	0	0	0.829444	0	--	linc	chrNC_030819.1:2762121-2765473:+	--
MSTRG.42342	0.853396	0	0	0	1.0364	0.13324	--	linc	chrNC_030812.1:99758060-99759056:-	--
MSTRG.174355	0	0	0	0	0.541314	0.139184	--	linc	chrNW_017189517.1:13959966-13961967:+	--
MSTRG.68954	0.62369	0.345548	0.828664	1.018	0.918256	0.496219	--	antisense	chrNC_030816.1:37548089-37553164:+	--
MSTRG.32398	1.23383	0.232464	0.479323	0.228283	0.40136	0.577913	--	antisense	chrNC_030811.1:88760266-88802342:+	--
MSTRG.139294	2.25747	0.947312	1.48047	1.84283	1.33962	0.688892	--	linc	chrNC_030828.1:44176880-44182475:-	--
MSTRG.161036	0	0	0	0.783794	0.689023	1.53541	--	antisense	chrNC_030834.1:8565725-8567403:-	--
MSTRG.145743	0.852963	0.589251	0	0.0631257	0.776902	0.399518	--	linc	chrNC_030829.1:57838864-57844203:+	--
MSTRG.91126	0.339666	0.199098	0.615788	0.703861	0.825006	3.5001	--	linc	chrNC_030819.1:71451709-71467622:+	--
MSTRG.50141	0.463494	0.68965	0.38782	0.480228	1.0067	0.83498	--	linc	chrNC_030813.1:113440296-113442814:-	--
MSTRG.77504	0.0547499	0	0	0.453813	0.0997353	0.718037	--	antisense	chrNC_030817.1:67389442-67390275:+	--
MSTRG.156626	0.471437	2.11858	1.70936	1.57392	1.09735	2.64979	--	linc	chrNC_030832.1:40114333-40116255:+	--
MSTRG.79141	1.44027	0	0	0	0	0.505953	--	linc	chrNC_030817.1:89248637-89249244:-	--
MSTRG.29570	0.0294094	0	0	0.365655	0.535738	2.61725	--	linc	chrNC_030811.1:50161645-50168341:-	--
MSTRG.162685	0	0.0501295	0.62018	0.590734	0	1.6023	--	linc	chrNC_030834.1:37670990-37673782:+	--
MSTRG.142964	0	0	0	0	1.30012	0	--	linc	chrNC_030829.1:22448440-22900957:+	--
MSTRG.16141	0	0	0.431296	0.164327	0	0	--	linc	chrNC_030809.1:114752395-114762726:-	--
MSTRG.163579	3.50258	3.83159	4.45477	4.12135	3.25207	9.47458	--	linc	chrNC_030835.1:10930128-10934012:-	--
MSTRG.165733	0.191232	0	0	0	0	1.07485	--	linc	chrNC_030835.1:44002324-44031472:+	--
MSTRG.165734	1.35483	0	0	0	0	0	--	linc	chrNC_030835.1:44032917-44066355:+	--
MSTRG.141595	1.24432	2.68406	1.35351	1.77056	1.20891	0.901432	--	antisense	chrNC_030829.1:5085421-5089776:-	--
MSTRG.165989	0	0	0	0	0.758404	0	--	antisense	chrNC_030836.1:6679503-6712714:+	--
MSTRG.75307	0.45521	0.464275	0.759238	0.509377	0.580464	0.66523	--	linc	chrNC_030817.1:38280109-38283600:+	--
MSTRG.136009	0.299756	0.878519	0.634005	1.65642	0	0.0936013	--	linc	chrNC_030827.1:68353881-68354366:+	--
MSTRG.149554	0.938832	0	0.486293	2.22338	0.122159	1.88459	--	linc	chrNC_030830.1:38170920-38173074:-	--
MSTRG.166132	1.87347	1.50996	0.849114	0.21568	0	0.536257	--	linc	chrNC_030836.1:8176942-8184500:-	--
MSTRG.114830	1.52446	0.815872	0.720972	1.44216	0.603705	0.186271	--	linc	chrNC_030824.1:2303774-2304691:-	--
MSTRG.37673	0	0.537673	0.910671	0.0905147	0.198926	0.654697	--	antisense	chrNC_030812.1:34656348-34688015:+	--
MSTRG.114338	0.321281	0.0564964	0.174737	0.266305	0.526737	0	--	antisense	chrNC_030823.1:78357661-78358434:-	--
MSTRG.162174	1.39082	0.523363	1.61352	2.75753	1.45447	1.69965	--	antisense	chrNC_030834.1:25545649-25554208:+	--
MSTRG.13815	0.873685	0.768176	0.496654	0.997288	1.07902	1.06814	--	linc	chrNC_030809.1:74137612-74142997:-	--
MSTRG.39670	10.8955	14.6193	7.16152	2.24708	13.1692	5.27263	--	antisense	chrNC_030812.1:56977520-57029370:+	--
MSTRG.91129	0	0	0	1.65642	0	0	--	linc	chrNC_030819.1:71454604-71455552:-	--
MSTRG.30703	1.02034	0.754892	0.817744	0.90247	0.901018	0.763497	--	antisense	chrNC_030811.1:69177193-69184309:+	--
MSTRG.166187	1.00403	0.851804	0.878179	3.21209	0.754059	1.74909	--	linc	chrNC_030836.1:9295932-9298610:+	--
MSTRG.139721	0.773563	0	0	0	0.234861	0	--	antisense	chrNC_030828.1:56134882-56136502:+	--
MSTRG.147761	0.641188	0	0.193737	0.110723	0.973353	0	--	antisense	chrNC_030830.1:19961205-19983419:+	--
MSTRG.49473	0.176068	0	0.638394	0	0	1.07208	--	linc	chrNC_030813.1:100408926-100646453:+	--
MSTRG.141266	0.829773	0.121594	0.250719	0	0	0	--	linc	chrNC_030829.1:705420-717291:-	--
MSTRG.81266	0.319739	0.449802	0.405763	1.12636	0.116491	0.599048	--	linc	chrNC_030818.1:14544063-14547102:-	--
MSTRG.17419	0.846767	0	0	0.350936	0	0	--	linc	chrNC_030809.1:133274217-133277131:+	--
MSTRG.90585	0.920908	0.647756	1.33563	0.572495	0.167758	4.31342	--	linc	chrNC_030819.1:65668010-65668447:-	--
MSTRG.180000	2.58107	0.893992	1.98514	1.78284	1.06859	3.15057	--	linc	chrNW_017208847.1:13554-17208:+	--
MSTRG.27783	0	0.346215	0.713869	0.611977	0.179327	0	--	antisense	chrNC_030811.1:15514041-15519651:-	--
MSTRG.76180	0.664278	0.292029	0.100357	0.630907	1.21009	1.1927	--	antisense	chrNC_030817.1:50166429-50180358:-	--
MSTRG.56938	1.59836	1.36816	1.77848	2.28695	1.6561	2.48758	--	antisense	chrNC_030814.1:91857778-91873155:-	--
MSTRG.11424	1.23793	0.777451	0.641219	0.366464	0.644308	0.331332	--	linc	chrNC_030809.1:21311565-21334865:+	--
MSTRG.87424	0.0505916	0.177928	0	0	0.875525	0	--	linc	chrNC_030818.1:105309100-105310121:-	--
MSTRG.165749	0.531779	0.295301	1.1163	0.753972	0.764777	0.629252	--	linc	chrNC_030835.1:43911643-43913205:-	--
MSTRG.93455	1.49286	0.886703	2.01508	1.77896	1.95236	2.40416	--	linc	chrNC_030820.1:31510654-31523141:+	--
MSTRG.148490	1.47016	1.26974	1.03781	0	4.49117	16.6118	--	antisense	chrNC_030830.1:28839821-28845578:+	--
MSTRG.62280	0.285278	0.37624	0.193945	0.39903	0.532669	1.08233	--	antisense	chrNC_030815.1:59704927-59712030:+	--
MSTRG.59258	0.708881	0.385836	0.336586	0.454676	0.122984	0.600819	--	linc	chrNC_030815.1:8109198-8119515:-	--
MSTRG.173673	6.03058	6.65387	4.18025	3.0629	6.89295	7.75395	--	linc	chrNW_017189517.1:7965464-7972264:-	--
MSTRG.137737	1.35572	0.743065	0.893752	0.966852	0.849947	0.659745	--	antisense	chrNC_030828.1:20929810-20935578:-	--
MSTRG.59253	0.123356	0.108459	0.111817	0.51124	1.34827	0.8089	--	linc	chrNC_030815.1:8058373-8058742:-	--
MSTRG.38560	0.477871	0.840323	0.196896	0.225057	0.158276	0	--	linc	chrNC_030812.1:46240760-46241983:+	--
MSTRG.15736	1.34422	1.9668	1.55333	1.55223	1.66362	1.64373	--	antisense	chrNC_030809.1:109552486-109564157:-	--
MSTRG.165848	0.0667235	0.82132	0.120964	1.45179	0.850831	0.562545	--	antisense	chrNC_030836.1:600563-601205:+	--
MSTRG.179983	1.28101	0.882274	1.16118	1.83604	0.758404	1.94003	--	linc	chrNW_017208447.1:8146-17942:-	--
MSTRG.179982	0	0.106005	0.601082	0.0624592	0.329442	0.338828	--	linc	chrNW_017208447.1:7509-25869:-	--
MSTRG.109798	0.783195	0.602536	0.843048	0.710039	0.913986	0.733678	--	linc	chrNC_030823.1:20976962-21182622:-	--
MSTRG.36888	0	0	0	0	0.941467	0	--	linc	chrNC_030812.1:26701163-26703175:+	--
MSTRG.179914	1.0802	0.223471	1.09435	0.85586	0.173625	0	--	linc	chrNW_017205881.1:906-2495:+	--
MSTRG.179915	1.49256	0.145812	1.20262	1.03097	0.151051	0.155355	--	linc	chrNW_017205881.1:2095-3483:+	--
MSTRG.127924	0.932398	0.350026	0.750218	0.77068	1.25002	1.34452	--	antisense	chrNC_030826.1:26545164-26608907:-	--
MSTRG.157091	0	0	1.02053	0	0	0	--	linc	chrNC_030833.1:4150116-4170828:+	--
MSTRG.32737	1.8395	1.17626	0.707398	2.02143	2.69091	0.731056	--	linc	chrNC_030811.1:95434423-95435357:+	--
MSTRG.179913	3.51691	1.0547	1.77932	2.82472	0.620795	1.60897	--	linc	chrNW_017205881.1:4-4787:+	--
MSTRG.9273	0.0517043	0.863745	0.562414	1.55356	0.659311	0.339047	--	linc	chrNC_030808.1:157006558-157008225:-	--
MSTRG.36898	0.410246	0.527181	0.400477	0.359665	0.689839	2.05457	--	antisense	chrNC_030812.1:26631243-26633868:-	--
MSTRG.73727	0.982	0	0	0.406982	0.536659	0.275974	--	antisense	chrNC_030817.1:18634208-18634638:+	--
MSTRG.141219	2.58983	2.1745	2.16781	1.6922	2.75204	2.57909	--	linc	chrNC_030829.1:70808-74747:-	--
MSTRG.37545	5.38982	3.8731	5.05228	6.44148	4.43681	4.88916	--	linc	chrNC_030812.1:34062208-34068317:+	--
MSTRG.180119	0.265662	0.23358	0.0802707	0.305838	0.161315	0.663643	--	linc	chrNW_017211809.1:480-6211:+	--
MSTRG.62228	1.51271	1.26003	1.37121	0.989892	0.507617	0.0745827	--	linc	chrNC_030815.1:59602978-59607437:-	--
MSTRG.123763	1.40173	0.379217	1.04256	0.148959	0.52379	0.875407	--	antisense	chrNC_030825.1:54632375-54641580:-	--
MSTRG.22071	0	0	0.166953	0	0	0	--	linc	chrNC_030810.1:56182891-56189853:+	--
MSTRG.19408	0	0.607622	0.104406	0	0	0.215795	--	linc	chrNC_030810.1:19804886-19809871:+	--
MSTRG.164217	0.260941	0.305904	0.354798	1.03639	0.792239	1.05925	--	linc	chrNC_030835.1:20235924-20327436:-	--
MSTRG.48180	1.2035	0.467559	0.634259	0.492982	0.509851	0.314626	--	linc	chrNC_030813.1:72423009-72425548:+	--
MSTRG.92737	0	0	0.836051	0.318542	0.630059	0.288004	--	linc	chrNC_030820.1:22941747-22942691:+	--
MSTRG.64037	2.52582	2.22079	0.538719	0.461827	0.135329	0.835104	--	antisense	chrNC_030815.1:81050512-81090851:-	--
MSTRG.158061	0.63895	0.639275	0.539239	0.867474	0.521769	0.515994	--	antisense	chrNC_030833.1:21129933-21144917:+	--
MSTRG.109431	0.767681	1.22339	0.826349	1.83936	0.56812	1.88776	--	linc	chrNC_030823.1:10844580-10845471:+	--
MSTRG.19401	0.17415	0.535916	0.07893	0.360876	0.634482	0	--	antisense	chrNC_030810.1:19790451-19829826:+	--
MSTRG.68968	0.815141	0.649511	0.507989	0.63343	0.510436	0.405665	--	linc	chrNC_030816.1:37780317-37783967:+	--
MSTRG.163883	2.03852	0.778492	0.877257	2.43214	2.10056	1.0802	--	linc	chrNC_030835.1:16987101-16993567:-	--
MSTRG.125729	0.801351	1.05687	0.0907991	1.03786	2.37215	0.750687	--	linc	chrNC_030826.1:5222474-5226198:+	--
MSTRG.69167	0.0940409	0	0.340978	0.0974364	0.68524	0.440476	--	linc	chrNC_030816.1:47045630-47050518:+	--
MSTRG.179628	2.99185	12.7511	4.92712	12.7071	26.5849	5.79793	--	linc	chrNW_017199040.1:851-2639:-	--
MSTRG.124634	0.525355	0	0.0366318	0.669937	0.294466	0.0378569	--	linc	chrNC_030825.1:58570123-58571137:-	--
MSTRG.30249	0.718838	0	0.521279	1.41511	1.70232	0.942746	--	linc	chrNC_030811.1:58995835-59014969:+	--
MSTRG.78568	1.19236	0.530992	1.07381	1.85312	2.15092	3.88041	--	antisense	chrNC_030817.1:81070952-81076841:+	--
MSTRG.175416	1.23421	1.47767	0.761711	0.952277	0.956725	0.934783	--	linc	chrNW_017189517.1:32602866-32632191:+	--
MSTRG.29553	0.481008	0.653603	0.594566	1.44982	1.19486	1.31083	--	linc	chrNC_030811.1:50018034-50027968:-	--
MSTRG.43014	2.25754	2.57244	1.88266	2.47003	3.56961	3.31601	--	antisense	chrNC_030812.1:108055377-108070684:+	--
MSTRG.134950	0.648821	0	0.999822	1.3445	0.768253	0.72936	--	linc	chrNC_030827.1:31757839-31767441:-	--
MSTRG.29559	0	0	0.0484343	0.885785	0.0486676	1.15125	--	linc	chrNC_030811.1:50048967-50079834:-	--
MSTRG.172211	1.15148	0.391905	1.02693	1.01987	1.09954	0.504542	--	linc	chrNW_017189516.1:46065296-46078439:-	--
MSTRG.160162	0.543466	0.637113	0.821051	0.164234	1.27876	0.700021	--	linc	chrNC_030833.1:48921875-48974496:+	--
MSTRG.156232	0.646832	0.508853	0.46289	0.246911	0.868224	0.22324	--	antisense	chrNC_030832.1:37117536-37119900:-	--
MSTRG.42786	0.228712	0.728957	0.155489	0.799773	1.5103	2.54424	--	linc	chrNC_030812.1:105686174-105689188:-	--
MSTRG.144936	2.14879	0.869073	0.895983	1.24677	0.900299	2.17396	--	linc	chrNC_030829.1:51614047-51616719:-	--
MSTRG.25937	1.62748	1.28031	0.993848	0.470372	1.73201	3.1615	--	antisense	chrNC_030810.1:105795473-105803662:+	--
MSTRG.70265	0	0	0	0	0.564394	0	--	linc	chrNC_030816.1:64359813-64360385:-	--
MSTRG.140924	0.847523	0.921661	0.828897	0.046217	0.406288	0.0417863	--	linc	chrNC_030828.1:67173335-67175652:-	--
MSTRG.66539	0	0	0	0	0	0.560007	--	linc	chrNC_030816.1:4698540-4699065:+	--
MSTRG.87657	0.193547	0.850866	0.263164	0.551471	1.27809	0.498602	--	linc	chrNC_030819.1:1014908-1020992:-	--
MSTRG.70064	0	0	0	0	0.794256	0	--	linc	chrNC_030816.1:63632062-63632533:-	--
MSTRG.65485	0.996563	0.553398	0.4279	1.41296	1.4332	2.35846	--	linc	chrNC_030815.1:100292751-100293579:+	--
MSTRG.174826	0.146939	0.775164	0	0.304489	0	0.137649	--	linc	chrNW_017189517.1:23703485-23704834:-	--
MSTRG.180556	1.6466	1.90839	1.42473	1.86114	1.49977	1.75283	--	linc	chrNW_017214380.1:10802-11378:-	--
MSTRG.143350	0.613535	1.23301	0	1.72544	0.319328	0.0821064	--	linc	chrNC_030829.1:35223294-35240124:-	--
MSTRG.64630	0.494782	0.169178	0.598	0.313284	0.776138	1.05575	--	antisense	chrNC_030815.1:88550613-88556296:+	--
MSTRG.169031	4.77961	0.434731	0.746987	0.426912	0.52541	1.08076	--	linc	chrNC_030836.1:50811707-50812517:+	--
MSTRG.142277	0.914967	0.255968	0.376991	1.20655	0.53033	1.09088	--	antisense	chrNC_030829.1:13713666-13715349:-	--
MSTRG.66330	1.04598	0.217815	0.149706	0.171118	0.526495	0.79935	--	linc	chrNC_030815.1:110868205-110892513:+	--
MSTRG.54547	1.1393	0.500857	0.716249	1.77065	0.920546	0.877915	--	antisense	chrNC_030814.1:61153479-61272576:+	--
MSTRG.124527	2.82955	6.42693	2.51144	7.45144	12.2418	3.31332	--	linc	chrNC_030825.1:57639579-57640276:-	--
MSTRG.102413	1.00626	0.262657	0.0142521	0.781944	0.200491	1.04574	--	linc	chrNC_030821.1:65771133-65773703:+	--
MSTRG.89026	1.36175	0.0897976	1.01836	0.740732	0.682176	1.69024	--	linc	chrNC_030819.1:41071490-41072739:+	--
MSTRG.144789	0	0.920719	0	0	0	0	--	antisense	chrNC_030829.1:50954516-50955425:-	--
MSTRG.178475	0.195919	0	0	0.81197	0	0	--	linc	chrNW_017189962.1:403936-404266:+	--
MSTRG.29090	0.630511	0.35418	0.269891	0.381078	0.670001	1.1813	--	antisense	chrNC_030811.1:39185344-39199055:-	--
MSTRG.102412	0.0659528	0	0	0.205002	0	1.11209	--	linc	chrNC_030821.1:65767187-65768422:-	--
MSTRG.163163	1.39828	0.102451	0.105623	0.482921	0	0	--	linc	chrNC_030835.1:2243161-2245017:+	--
MSTRG.156151	0.575531	0.393577	0.37678	0.364412	0.582454	0.359429	--	antisense	chrNC_030832.1:36773880-36776002:-	--
MSTRG.163161	5.64077	6.47643	7.48955	5.45013	7.67968	3.63631	--	antisense	chrNC_030835.1:2234427-2239488:+	--
MSTRG.2881	9.46207	6.63172	7.80044	7.51461	10.1319	15.7485	--	linc	chrNC_030808.1:66873339-66883987:+	--
MSTRG.123094	0.584075	1.24717	0.378172	0.691615	0	0.0781639	--	antisense	chrNC_030825.1:51028011-51032994:+	--
MSTRG.45120	0	0.0200347	0.04131	0.259701	0.124527	1.2594	--	linc	chrNC_030813.1:20531099-20533627:-	--
MSTRG.66743	0	0	0	0	0	0.569437	--	linc	chrNC_030816.1:8545893-8546353:-	--
MSTRG.29250	0.588718	0.345081	0.415061	1.0844	0.05958	0.919161	--	antisense	chrNC_030811.1:43327718-43331794:+	--
MSTRG.156017	1.26379	2.22234	2.57755	1.14574	3.74106	2.95972	--	linc	chrNC_030832.1:35536146-35536817:-	--
MSTRG.150966	1.70739	0.677368	1.20794	2.01713	1.05256	2.86729	--	antisense	chrNC_030831.1:22041624-22046954:+	--
MSTRG.106394	0	0	0	0	0	0.811718	--	linc	chrNC_030822.1:39377599-39383995:+	--
MSTRG.116633	0.133225	0	0	0.828209	0.606723	1.49762	--	linc	chrNC_030824.1:22311783-22312641:-	--
MSTRG.105402	0.242963	0.213622	0	0.944008	0.331946	0.625905	--	antisense	chrNC_030822.1:26914676-26923576:-	--
MSTRG.135071	0.462586	0	0.335452	0.191715	0.926938	0.173336	--	linc	chrNC_030827.1:33779428-33815271:+	--
MSTRG.94877	0	0	0	0.951965	0	0	--	antisense	chrNC_030820.1:51240842-51251376:-	--
MSTRG.72219	0.653418	0.478757	1.03652	0.338505	0.495959	0.357062	--	linc	chrNC_030816.1:89878904-89880614:+	--
MSTRG.123227	7.47642	40.7314	51.6198	29.7547	23.2931	24.0876	--	linc	chrNC_030825.1:51678611-51679495:-	--
MSTRG.5079	0.0388033	0	0	0	0.106029	1.41765	--	linc	chrNC_030808.1:94165097-94166211:-	--
MSTRG.149636	0.843842	0.53959	0.938752	0.993533	1.57212	2.26368	--	linc	chrNC_030830.1:38990536-38993570:-	--
MSTRG.9110	0.061965	4.08614	0	0.0642023	0.0564394	0.116095	--	linc	chrNC_030808.1:152831004-152858186:+	--
MSTRG.166908	3.04694	2.06928	2.09525	3.48353	2.43072	1.83069	--	linc	chrNC_030836.1:28020211-28022209:+	--
MSTRG.110357	0.78716	0.0446516	0.207154	0.0263091	0.78635	0.547098	--	antisense	chrNC_030823.1:31684562-31727055:+	--
MSTRG.175700	0.0876478	0	0.158899	0	0	0.656851	--	linc	chrNW_017189516.1:61301362-61301867:-	--
MSTRG.146107	2.50597	3.24871	1.90678	1.98998	1.04962	0.839627	--	antisense	chrNC_030829.1:60147032-60152632:+	--
MSTRG.175702	0.876514	1.24602	1.1955	1.1543	1.25349	1.70359	--	linc	chrNW_017189516.1:61318604-61323768:-	--
MSTRG.30564	0.476613	0	0	0.282184	1.05427	0.318914	--	linc	chrNC_030811.1:67317935-67327476:+	--
MSTRG.138842	2.67588	1.40163	1.59985	2.1826	2.77433	3.01337	--	linc	chrNC_030828.1:33672239-33674685:+	--
MSTRG.39369	0	0.675784	0	0	0.350033	0	--	antisense	chrNC_030812.1:55617087-55622350:+	--
MSTRG.45539	0.0802558	0	0.945733	0	0.950289	1.05254	--	linc	chrNC_030813.1:24716887-24734778:-	--
MSTRG.166905	3.45594	4.37837	4.42366	4.81901	5.31582	3.37739	--	linc	chrNC_030836.1:27930243-28060167:+	--
MSTRG.83695	0.949183	0.804751	0	0.561974	1.42032	1.20673	--	linc	chrNC_030818.1:59807767-59810111:-	--
MSTRG.18450	0.470996	0.118319	0.426939	1.04572	0.245141	0.0630311	--	antisense	chrNC_030810.1:9884955-9932961:-	--
MSTRG.156842	0.139259	0.0612209	0.631165	0.649293	1.26841	0.130455	--	antisense	chrNC_030833.1:214977-215584:-	--
MSTRG.98328	0.287535	0	0.868798	1.19167	0.0872983	0.359142	--	linc	chrNC_030821.1:5182653-5188641:-	--
MSTRG.128353	1.61344	2.68597	2.12325	2.35055	4.23712	5.3322	--	antisense	chrNC_030826.1:28674914-28679878:-	--
MSTRG.78143	1.30264	0.0520604	0.536724	1.53372	0.916826	0.0554674	--	linc	chrNC_030817.1:78418124-78418997:+	--
MSTRG.145990	0.145336	0.383354	0.526965	0	0.794256	1.08918	--	linc	chrNC_030829.1:59466716-59469714:+	--
MSTRG.174221	1.84269	1.34082	1.38234	2.2384	2.5465	2.91667	--	linc	chrNW_017189517.1:13316925-13317693:-	--
MSTRG.174220	0.36496	0.529835	0.807821	1.05527	1.65435	1.30394	--	linc	chrNW_017189517.1:13307417-13313014:-	--
MSTRG.87083	0.647245	0	0.293351	0.167654	0.147382	1.51581	--	antisense	chrNC_030818.1:103073486-103084738:+	--
MSTRG.174222	2.30712	1.17832	1.95291	2.51345	2.61128	2.98761	--	linc	chrNW_017189517.1:13319595-13322377:-	--
MSTRG.121745	1.55007	1.30052	1.97445	1.17566	0.876634	0.75925	--	linc	chrNC_030825.1:39387815-39415008:+	--
MSTRG.121746	1.33486	1.03558	1.08544	1.32204	0.768834	0.790738	--	linc	chrNC_030825.1:39406484-39408662:+	--
MSTRG.150668	1.2595	0.276849	0.187	0.742486	3.24377	2.45128	--	antisense	chrNC_030831.1:8595592-8663120:-	--
MSTRG.91519	0.446563	0	0.303594	0	0.610113	0	--	linc	chrNC_030820.1:2994734-3005178:+	--
MSTRG.13791	0	0	0.119963	0.137121	0	0.991801	--	antisense	chrNC_030809.1:73818261-73880519:-	--
MSTRG.88810	4.26413	0.186423	0.982333	1.00078	0.225308	1.21381	--	antisense	chrNC_030819.1:33880635-33896776:-	--
MSTRG.152625	0	0	0.13468	0	0.676643	0.139184	--	linc	chrNC_030831.1:55437717-55438730:+	--
MSTRG.2024	0.364999	0.120345	0.785786	0.992717	1.45447	0.854806	--	linc	chrNC_030808.1:58162989-58169668:+	--
MSTRG.155542	1.21113	0.295798	0.365948	0.38343	1.07249	1.04001	--	antisense	chrNC_030832.1:27752179-27753903:-	--
MSTRG.23814	1.17511	1.37354	2.23063	1.80481	1.4103	1.11376	--	linc	chrNC_030810.1:86523992-86536632:+	--
MSTRG.130084	0.487095	0.563515	0.766871	0.929677	0.51371	0.768503	--	linc	chrNC_030826.1:42494270-42502165:+	--
MSTRG.34405	0.54501	0.365099	0.399929	0.215119	0.236386	0.388992	--	linc	chrNC_030811.1:111720312-111736283:+	--
MSTRG.83604	0.27005	0.554021	0	0.233167	0.0409948	0.168651	--	linc	chrNC_030818.1:50101764-50103799:+	--
MSTRG.49087	0.570963	0.251006	0	0	0	0.802296	--	linc	chrNC_030813.1:94258118-94262070:+	--
MSTRG.90374	1.53721	1.10583	2.15346	0.434376	2.54569	2.88004	--	linc	chrNC_030819.1:64006394-64007477:+	--
MSTRG.18673	3.12385	0.973081	1.81225	1.99747	1.46329	1.68892	--	antisense	chrNC_030810.1:12390122-12397957:-	--
MSTRG.145908	0.150536	0.330892	0.477593	0	1.43968	0.352547	--	linc	chrNC_030829.1:59155933-59161112:+	--
MSTRG.139531	0.120112	0.343223	0.136096	0.186674	0.218803	0.534462	--	antisense	chrNC_030828.1:54466684-54533997:+	--
MSTRG.155382	0.685155	0	0.207022	0.118316	0	0	--	antisense	chrNC_030832.1:27034682-27037118:-	--
MSTRG.69869	0.50763	0.208286	1.6872	0.80647	0.123297	0.0317024	--	linc	chrNC_030816.1:58210101-58239627:-	--
MSTRG.86912	1.60328	1.0069	1.24569	1.89847	4.79815	13.839	--	linc	chrNC_030818.1:100971986-100973375:+	--
MSTRG.123799	0	0.547758	0.17376	0.297917	0.654737	0.179571	--	linc	chrNC_030825.1:54928849-54931238:-	--
MSTRG.9493	4.54719	3.99805	5.64042	2.47967	2.61581	0.336292	--	linc	chrNC_030809.1:1016560-1020895:+	--
MSTRG.92509	0	0.114093	0	1.0756	0.118193	0	--	linc	chrNC_030820.1:19255844-19257486:-	--
MSTRG.88190	0	0	0.875093	0	1.75862	1.44698	--	linc	chrNC_030819.1:11280515-11293011:-	--
MSTRG.37468	0	0	0.401057	0	0.0671649	0.690784	--	linc	chrNC_030812.1:32800001-32801248:+	--
MSTRG.175244	2.2815	1.83679	2.59134	2.30691	2.87922	2.575	--	antisense	chrNW_017189517.1:28654480-28664093:-	--
MSTRG.69805	1.12706	0.304909	1.10023	1.61689	0.789661	0.0812158	--	linc	chrNC_030816.1:57216844-57231565:+	--
MSTRG.73002	1.13018	0.94853	0.232833	0.904856	0.280746	0	--	linc	chrNC_030817.1:11339724-11351115:-	--
MSTRG.125550	0.149691	0	0	0.930572	0.272685	0	--	antisense	chrNC_030825.1:66603934-66616293:+	--
MSTRG.96219	0.375688	0.355727	0.392938	2.03609	0.486958	0.20304	--	antisense	chrNC_030820.1:60703620-60707092:+	--
MSTRG.83806	1.80474	1.41976	1.60944	2.30142	1.77026	1.89598	--	antisense	chrNC_030818.1:59929955-60060118:-	--
MSTRG.63821	0.677414	0.170173	0.657909	1.75468	0.440719	0.861222	--	linc	chrNC_030815.1:79270383-79272874:+	--
MSTRG.52824	0.294962	1.81539	0	1.52806	0.671649	0	--	antisense	chrNC_030814.1:47428337-47429907:+	--
MSTRG.18623	0	0	0	0.185697	0.652976	2.85421	--	linc	chrNC_030810.1:11185117-11190604:+	--
MSTRG.130103	0	0	0.175868	0	1.32537	0	--	antisense	chrNC_030826.1:42366712-42369316:-	--
MSTRG.124707	1.0689	0.28603	0	0	0	0	--	antisense	chrNC_030825.1:58818473-58819889:-	--
MSTRG.54783	0.894637	0.457324	0.377188	0.441913	0.909611	1.61768	--	antisense	chrNC_030814.1:66880042-66885078:-	--
MSTRG.111891	2.21694	1.4825	1.8539	2.84697	2.00503	1.9159	--	antisense	chrNC_030823.1:49678194-49681468:-	--
MSTRG.28336	0.404392	0.711112	0.122188	0.0698322	0.245554	0.631374	--	linc	chrNC_030811.1:24941701-24942317:+	--
MSTRG.54785	1.07536	0.630328	0.324923	0.247596	1.08829	2.68631	--	antisense	chrNC_030814.1:66887186-66887973:-	--
MSTRG.24095	7.08735	6.32555	7.94426	7.5527	3.67175	5.42503	--	linc	chrNC_030810.1:88935500-88939518:+	--
MSTRG.155940	1.20505	1.14781	0.546164	1.09249	0.182932	0.89368	--	linc	chrNC_030832.1:35327805-35333003:+	--
MSTRG.170326	0.615977	0.291625	0.343605	0.417296	0.561048	1.15406	--	antisense	chrNW_017189516.1:19081245-19083295:+	--
MSTRG.178459	2.7005	2.44561	2.71716	1.98658	4.30446	2.75744	--	antisense	chrNW_017189962.1:156905-158760:-	--
MSTRG.150711	0	0	0	1.25486	0	0	--	linc	chrNC_030831.1:11067848-11069267:-	--
MSTRG.170451	0	0	0	1.4225	0	0	--	antisense	chrNW_017189516.1:21013759-21015348:-	--
MSTRG.78882	0	0.3799	0	1.34304	0.590325	0.607143	--	antisense	chrNC_030817.1:85676365-85712218:-	--
MSTRG.43889	1.48734	1.95823	1.76996	2.8687	2.44542	2.90807	--	linc	chrNC_030812.1:115853536-115859431:-	--
MSTRG.151712	12.31	6.92273	11.1585	20.6224	13.1052	4.68006	--	linc	chrNC_030831.1:37793485-37794505:+	--
MSTRG.120519	0.78676	0.622573	0	0	0.0716602	0.515912	--	antisense	chrNC_030825.1:16071377-16072101:-	--
MSTRG.28205	0.674555	0.518957	0.68789	1.13573	0.0768004	1.02685	--	linc	chrNC_030811.1:21469930-21470898:+	--
MSTRG.80766	0.213729	0	0.193737	0.830424	0.778682	0.400433	--	antisense	chrNC_030818.1:5874248-5903201:-	--
MSTRG.83931	0.126881	0.055779	0	0.460116	0	1.0103	--	linc	chrNC_030818.1:38278312-38279067:+	--
MSTRG.130898	3.07864	2.56216	2.80931	4.2128	3.04142	2.54999	--	linc	chrNC_030826.1:48748978-48754863:-	--
MSTRG.43883	0	0.128721	0	0	0	0.822868	--	linc	chrNC_030812.1:116325217-116328548:+	--
MSTRG.38880	0	0	0	0	0.980091	0.576008	--	linc	chrNC_030812.1:48381282-48392486:-	--
MSTRG.9428	1.95702	3.29596	3.423	2.77022	4.7701	3.27927	--	linc	chrNC_030809.1:570646-572314:+	--
MSTRG.113302	0.753312	0.735933	0.56904	2.038	1.94406	1.88183	--	linc	chrNC_030823.1:64741275-64742272:+	--
MSTRG.152142	0.397686	0.349659	0.180243	0	1.63	2.04898	--	linc	chrNC_030831.1:45576282-45582558:-	--
MSTRG.36767	0	0	0	0.12003	0.844137	1.08523	--	antisense	chrNC_030812.1:25797775-25798355:+	--
MSTRG.179598	2.06386	0.895677	0.575632	1.75456	1.03631	1.99534	--	linc	chrNW_017198370.1:14138-19437:+	--
MSTRG.212	0	0	0.0669665	0	1.74952	0	--	linc	chrNC_030808.1:3382557-3394383:+	--
MSTRG.130684	0	0	0	0	0	0.677656	--	antisense	chrNC_030826.1:47821851-47848088:+	--
MSTRG.146963	0.264685	1.1636	0.479852	0.548483	0	0.24795	--	linc	chrNC_030830.1:10358689-10361418:+	--
MSTRG.124834	0	0	0	0	0.840078	0.432006	--	linc	chrNC_030825.1:60850337-60851358:+	--
MSTRG.124385	0.570963	0	0	0.946525	1.14411	0.320919	--	antisense	chrNC_030825.1:56944529-56950061:-	--
MSTRG.136533	0.722738	0.381274	1.11373	0.748833	0.59246	0.338522	--	linc	chrNC_030828.1:6449574-6450473:+	--
MSTRG.92461	0.946303	0.440483	0.151374	0.403723	0.557712	0.677892	--	linc	chrNC_030820.1:17789559-17803431:-	--
MSTRG.118888	1.80572	1.30814	1.70597	1.35707	1.6447	1.14359	--	linc	chrNC_030824.1:55886254-55994415:-	--
MSTRG.126789	0	0.391541	0.100916	0.115349	0.811218	0.208582	--	antisense	chrNC_030826.1:17718034-17720243:+	--
MSTRG.151827	0.16584	0	0.901963	0	0.755257	0.31071	--	linc	chrNC_030831.1:39369643-39370565:+	--
MSTRG.162185	0.762321	0.957514	2.07304	2.76446	0.991918	2.19338	--	antisense	chrNC_030834.1:25593391-25594150:+	--
MSTRG.91751	0	0.0701413	0.289252	1.65311	0	0	--	linc	chrNC_030820.1:6168993-6256127:-	--
MSTRG.26237	0.567719	0	0.154384	0.882325	0	0.265913	--	linc	chrNC_030810.1:110524028-110524933:+	--
MSTRG.46924	0.763903	0.483589	0.443166	0.221616	1.11325	1.51708	--	linc	chrNC_030813.1:58423111-58425807:-	--
MSTRG.98072	1.66578	0.637655	0.677943	10.696	0.877315	0.955386	--	linc	chrNC_030821.1:22072-31383:+	--
MSTRG.42465	0.564056	0.519554	0.486947	0.584422	0.807333	0.830334	--	antisense	chrNC_030812.1:102454504-102456780:+	--
MSTRG.164500	0.33168	0.145812	0.751636	1.54645	0.302103	0.621419	--	linc	chrNC_030835.1:26721035-26854863:+	--
MSTRG.158081	4.03442	5.25582	7.07877	6.13564	1.44983	2.43344	--	linc	chrNC_030833.1:20738473-20762976:-	--
MSTRG.158080	0.185895	0	0	0.385214	0.677272	1.39313	--	linc	chrNC_030833.1:21499656-21503805:+	--
MSTRG.146398	1.04392	0.726216	1.29983	1.99683	1.18071	2.74034	--	linc	chrNC_030830.1:2189394-2206294:+	--
MSTRG.86681	0	0	1.00172	0	0	0.345074	--	antisense	chrNC_030818.1:99001580-99015382:-	--
MSTRG.40894	0.792555	0.696843	0.410525	0.821171	0.825006	0.530319	--	linc	chrNC_030812.1:76734852-76736114:-	--
MSTRG.3689	1.04764	0.460561	0.90216	0.271366	0.190843	0.14721	--	antisense	chrNC_030808.1:76990674-77064687:-	--
MSTRG.97638	0.240975	0.696157	0.156024	0.142672	0.376262	0.064497	--	linc	chrNC_030820.1:77972690-77974351:+	--
MSTRG.137048	0.556821	0.543975	0.224327	0.192309	0.56352	1.15915	--	linc	chrNC_030828.1:13066088-13086025:-	--
MSTRG.80478	0	0	0	0	0.785685	0	--	linc	chrNC_030818.1:2850258-2850695:-	--
MSTRG.17530	0.192707	0.203322	0.209617	0	0.70209	0.93872	--	linc	chrNC_030809.1:135508485-135515977:+	--
MSTRG.58714	2.77416	1.25021	1.28892	1.84881	1.75224	3.87856	--	antisense	chrNC_030814.1:107100793-107103755:-	--
MSTRG.81470	0.114629	0.0895877	0.26554	0.844573	0.232017	0.513047	--	antisense	chrNC_030818.1:19493536-19496859:+	--
MSTRG.96359	2.77201	7.37823	1.39342	0.20888	0.527918	0.236069	--	antisense	chrNC_030820.1:62808694-62813646:-	--
MSTRG.157490	12.0791	4.60774	9.31167	8.37846	9.64796	13.6927	--	linc	chrNC_030833.1:10089449-10110807:-	--
MSTRG.119529	0.258271	0.340621	0.877921	0.200697	0.88215	0.0604855	--	linc	chrNC_030825.1:9087889-9090321:-	--
MSTRG.19368	3.32779	0.686693	2.58558	1.75915	1.57738	3.4673	--	linc	chrNC_030810.1:19967834-19989299:-	--
MSTRG.138661	0.614208	0.154295	0.357914	0.136368	0.559437	3.20566	--	antisense	chrNC_030828.1:32615192-32636391:-	--
MSTRG.118034	0.309154	0.337056	0.369911	1.23001	0.416747	1.19318	--	linc	chrNC_030824.1:54822434-54825691:-	--
MSTRG.177037	1.641	0.801569	0.727222	0	0.830369	1.50309	--	linc	chrNW_017189541.1:517376-519968:-	--
MSTRG.76733	1.46599	0.271357	0.629459	0.959316	0.702768	0.289116	--	linc	chrNC_030817.1:58051908-58108077:+	--
MSTRG.73793	0.804828	0.421569	0.5588	0.212907	1.0606	0.882274	--	linc	chrNC_030817.1:20926071-20928446:+	--
MSTRG.19003	0	0.826842	0	0.162394	0.85655	0	--	linc	chrNC_030810.1:16052865-16058831:+	--
MSTRG.180264	0	0	0.144915	0.165642	0.291227	0	--	linc	chrNW_017212407.1:3805-4136:-	--
MSTRG.77359	1.13423	0.691164	1.83231	2.02456	1.074	0.715357	--	antisense	chrNC_030817.1:66287262-66293836:-	--
MSTRG.89121	0.552909	0.902826	0.214796	0	0.431661	1.18389	--	linc	chrNC_030819.1:50530722-50560144:-	--
MSTRG.48190	0	0	0	0	0	1.49165	--	linc	chrNC_030813.1:72533889-72534272:+	--
MSTRG.122049	1.07238	0.583684	1.20351	1.00528	1.19381	2.2324	--	linc	chrNC_030825.1:45285174-45312656:-	--
MSTRG.165572	0	0	0.103511	0.591578	0	0.534864	--	antisense	chrNC_030835.1:42422615-42543357:-	--
MSTRG.92889	0	0	0.0587178	0	0.472005	0.485452	--	linc	chrNC_030820.1:25008881-25011365:-	--
MSTRG.130374	0	0	0	0.624727	0.470734	0.806907	--	linc	chrNC_030826.1:44010240-44011696:-	--
MSTRG.49178	1.00987	0.478106	0	0.362191	0.919814	0.436624	--	linc	chrNC_030813.1:96663710-96665422:-	--
MSTRG.83341	0	0.120345	0	1.13453	0.124669	0.384663	--	antisense	chrNC_030818.1:47725159-47727765:-	--
MSTRG.178548	3.05175	5.18137	1.22098	1.11213	2.43456	2.26733	--	antisense	chrNW_017190004.1:14042-16079:+	--
MSTRG.20812	0.175681	0.0772325	0.477743	0	1.0401	0.164574	--	linc	chrNC_030810.1:33948318-33976245:+	--
MSTRG.8865	0	0	0.0283703	1.16741	0.399097	0.117276	--	linc	chrNC_030808.1:149408929-149412234:+	--
MSTRG.4482	0	0.14765	0.608888	0.173994	0.458866	0.157313	--	antisense	chrNC_030808.1:83972976-84026923:-	--
MSTRG.95613	0.372656	0.327653	0.0844496	0	0.848564	0.0872739	--	linc	chrNC_030820.1:54065042-54065997:+	--
MSTRG.113983	0	0	0.548922	0.434376	0.0424282	0.174548	--	linc	chrNC_030823.1:74024220-74026081:+	--
MSTRG.130563	0	0	0	0.611225	1.20897	0.138157	--	linc	chrNC_030826.1:46188092-46191837:+	--
MSTRG.12900	0	0	0	0.405985	1.42758	0.183532	--	linc	chrNC_030809.1:47311911-47349676:-	--
MSTRG.130566	0	0	0	0	0.175862	0	--	linc	chrNC_030826.1:46235668-46239208:+	--
MSTRG.133315	0.497262	0	1.12687	0.193206	0.22646	0.0582278	--	antisense	chrNC_030827.1:10153431-10161243:+	--
MSTRG.165287	0.0293231	0.206255	0.0265802	0.182291	0.721124	0.247223	--	linc	chrNC_030835.1:38025271-38029500:-	--
MSTRG.35678	0.237195	0.729927	0.107504	0	0	0	--	linc	chrNC_030812.1:10377761-10396124:-	--
MSTRG.141020	2.1607	1.31901	1.47148	1.26435	1.25423	2.4436	--	linc	chrNC_030828.1:67419711-67423403:+	--
MSTRG.158124	0.968515	0.283851	0.409696	1.60558	1.11739	0.907282	--	linc	chrNC_030833.1:22334522-22335169:-	--
MSTRG.48283	1.19052	0	0	0	0.309816	0	--	linc	chrNC_030813.1:73158657-73369738:+	--
MSTRG.43848	0.417882	0.104976	0.108227	1.08242	0.462179	0.419423	--	antisense	chrNC_030812.1:115434777-115436230:-	--
MSTRG.10266	0.442852	0.389371	0.367975	0.802973	1.14286	2.45455	--	linc	chrNC_030809.1:8821138-8822515:-	--
MSTRG.12990	0.531128	1.40096	0.0601808	0	0.78612	0.124387	--	linc	chrNC_030809.1:49927756-49928433:+	--
MSTRG.79895	0.962756	0.274537	0.731181	0.970558	0.782104	0.828761	--	linc	chrNC_030817.1:98788515-98790844:-	--
MSTRG.132877	0.620019	1.7193	1.38344	0.889485	0.651612	0.312749	--	antisense	chrNC_030827.1:4716563-4719230:-	--
MSTRG.165876	0.978794	0	0	0	0	0	--	linc	chrNC_030836.1:2375941-2394032:+	--
MSTRG.58145	0	0	1.80393	0.171828	0	0	--	antisense	chrNC_030814.1:102991587-102993738:-	--
MSTRG.173560	0.317431	0.570879	0.418528	0.119597	0.683385	0.56769	--	antisense	chrNW_017189516.1:65630379-65648292:+	--
MSTRG.45908	0.771978	0.40108	1.33592	0.399925	0.799021	0.328714	--	linc	chrNC_030813.1:36745170-36759037:-	--
MSTRG.133780	0	0.513754	0.158899	0.544875	0.638656	0	--	antisense	chrNC_030827.1:14810556-14959950:+	--
MSTRG.97529	0.826912	0.121175	1.74898	0	0	0	--	linc	chrNC_030820.1:77365821-77366130:-	--
MSTRG.154374	0	1.28957	0	0.189956	0	0	--	linc	chrNC_030832.1:12749937-12750364:+	--
MSTRG.51651	1.94963	1.92323	1.33622	0	0.844576	4.45455	--	linc	chrNC_030814.1:21741505-21744686:+	--
MSTRG.48857	6.22596	4.39563	9.1759	5.08706	2.8244	2.65957	--	linc	chrNC_030813.1:91046135-91079429:-	--
MSTRG.66442	0.282788	0.414396	0.170891	0.488331	0.171714	0	--	antisense	chrNC_030816.1:252001-328434:+	--
MSTRG.136352	0	0	0	0	1.62779	0	--	linc	chrNC_030828.1:2252777-2255921:+	--
MSTRG.145955	0.862241	1.7392	1.28732	1.10358	0.83155	1.47291	--	linc	chrNC_030829.1:59248943-59249849:-	--
MSTRG.123006	3.67529	3.58349	4.45456	6.29317	5.41527	4.554	--	linc	chrNC_030825.1:50574005-50584816:-	--
MSTRG.70960	0.74358	0	0.168506	0.385214	0	0	--	antisense	chrNC_030816.1:73860095-73862439:+	--
MSTRG.123369	0	0	0	1.00694	0.221297	0	--	antisense	chrNC_030825.1:52794802-52827132:-	--
MSTRG.73694	0.634403	1.74309	2.87531	3.45087	1.15566	0.965727	--	linc	chrNC_030817.1:18128710-18129256:-	--
MSTRG.180123	0.626448	0.385557	0.681421	0.908694	0.0570586	0.352105	--	linc	chrNW_017211809.1:7991-11274:+	--
MSTRG.102478	0.571705	0.060929	0.376893	0.341048	0	1.03866	--	linc	chrNC_030821.1:66376018-66378348:+	--
MSTRG.166224	0.986566	0.800182	1.12305	4.6038	1.88077	2.45018	--	linc	chrNC_030836.1:12032364-12038833:-	--
MSTRG.145345	0.425751	0.374336	0.820094	0	0.193893	0.498542	--	linc	chrNC_030829.1:55848126-55850520:+	--
MSTRG.108888	0.471592	0.31098	0	1.03832	0.644308	0.055222	--	antisense	chrNC_030823.1:925158-930782:+	--
MSTRG.112767	0	0	0.605496	0.461398	0	0	--	antisense	chrNC_030823.1:59019775-59021248:-	--
MSTRG.147577	0	1.06487	0	0	0	0	--	linc	chrNC_030830.1:17172269-17183469:+	--
MSTRG.43785	0.237901	0.244033	0.862592	0.616227	0.0361145	0.55715	--	linc	chrNC_030812.1:114973459-114975953:-	--
MSTRG.167236	0	0.686343	0	0	0.142201	0	--	linc	chrNC_030836.1:32138875-32139645:-	--
MSTRG.80867	4.49752	4.71229	5.06493	3.53047	4.11935	3.36401	--	linc	chrNC_030818.1:7383897-7404842:+	--
MSTRG.118140	0.946836	1.07797	1.37543	2.16957	1.08353	1.34183	--	antisense	chrNC_030824.1:57811534-57825924:+	--
MSTRG.175333	1.65279	1.32108	1.08959	0	1.36855	2.25206	--	linc	chrNW_017189517.1:31291372-31297302:+	--
MSTRG.132506	0.590931	0.279767	0.679871	0.765334	0.828056	0.521633	--	linc	chrNC_030826.1:62086413-62091072:+	--
MSTRG.56532	0.741854	1.14146	0.588404	0.57648	0	0.173738	--	antisense	chrNC_030814.1:89298029-89304212:+	--
MSTRG.30416	11.4273	15.7682	21.2367	20.2321	13.349	6.59271	--	antisense	chrNC_030811.1:64337935-64345573:-	--
MSTRG.168595	0.25841	0.870946	0.507516	1.07096	0.745328	1.04898	--	linc	chrNC_030836.1:46520077-46521421:+	--
MSTRG.57003	0	0.122584	0.0421266	0.385214	1.22756	0.696567	--	antisense	chrNC_030814.1:92125867-92127229:+	--
MSTRG.105908	2.57366	1.33109	2.19569	3.45087	2.34416	1.98548	--	linc	chrNC_030822.1:31713617-31718079:-	--
MSTRG.114525	0.26397	0.358687	0.282783	0.0994547	1.00544	1.19144	--	antisense	chrNC_030823.1:79073258-79077467:-	--
MSTRG.131236	0.937652	1.03052	0.637458	1.45726	0	0.439185	--	linc	chrNC_030826.1:50727972-50732139:-	--
MSTRG.73264	0.407	0.0715698	0.664073	0	0.0741413	0	--	linc	chrNC_030817.1:14923166-14923952:-	--
MSTRG.73265	0	0.327959	0.0676227	0.096618	0.441665	0.786198	--	linc	chrNC_030817.1:14870458-14874577:+	--
MSTRG.180725	0.835596	0.496689	0.650754	0.256072	0.235829	0.143323	--	antisense	chrNW_017215735.1:26600-32101:-	--
MSTRG.38167	1.18562	0.710067	0.498419	1.42426	1.34596	1.12676	--	linc	chrNC_030812.1:42614786-42617570:-	--
MSTRG.84303	0	0	0	0	0	1.48573	--	linc	chrNC_030818.1:66123444-66124303:+	--
MSTRG.16352	1.36875	0.24069	0.496286	0	0	0	--	linc	chrNC_030809.1:116808183-116812483:-	--
MSTRG.73505	0.539189	0.800001	0.610942	1.18715	0.42972	0.694512	--	linc	chrNC_030817.1:16753452-16757059:-	--
MSTRG.16350	4.32113	4.35801	3.87304	3.02866	3.11446	6.05488	--	antisense	chrNC_030809.1:116812847-116828033:-	--
MSTRG.67422	1.13297	0.127168	0.874038	1.049	1.44911	1.15167	--	antisense	chrNC_030816.1:19379390-19382491:+	--
MSTRG.17258	0.378539	0.637915	1.0008	0.751729	1.46533	0.384157	--	linc	chrNC_030809.1:131122968-131127632:+	--
MSTRG.139400	0.418264	0.612921	0.674025	1.73346	0.338636	0.870709	--	linc	chrNC_030828.1:48456701-48457596:-	--
MSTRG.53151	1.45866	5.13004	2.11555	5.54155	2.39146	3.82604	--	linc	chrNC_030814.1:49612772-49625186:-	--
MSTRG.62684	0.565196	0.224806	0.439138	0.683203	1.37279	2.20609	--	antisense	chrNC_030815.1:63803860-63887266:-	--
MSTRG.16035	0	0.873063	0.112512	0.385812	1.01749	0.465099	--	antisense	chrNC_030809.1:112353201-112356684:-	--
MSTRG.76427	0.883258	0.194148	0.200159	0.686361	1.81011	0.275805	--	antisense	chrNC_030817.1:56221273-56225059:+	--
MSTRG.90008	1.20637	1.7473	1.60066	1.08085	1.22619	0.999068	--	linc	chrNC_030819.1:57541651-57553168:+	--
MSTRG.65	0.644636	0.85018	0	0.333955	2.05503	0.603879	--	antisense	chrNC_030808.1:488973-499750:-	--
MSTRG.76424	0.566467	0.387379	0.741693	1.89119	1.94916	1.00234	--	antisense	chrNC_030817.1:56197492-56222630:-	--
MSTRG.166415	0.538344	0.620227	0.689913	0.923224	0.608696	1.09557	--	linc	chrNC_030836.1:17785048-17787781:-	--
MSTRG.76429	1.27627	1.12214	0.487111	0.487182	0.305911	1.0068	--	antisense	chrNC_030817.1:56226080-56227326:+	--
MSTRG.105297	0	0	0	0	0	1.05301	--	linc	chrNC_030822.1:25043936-25044917:+	--
MSTRG.49135	0.532899	0.117136	0.483051	0.828209	0.728068	1.74722	--	linc	chrNC_030813.1:94143878-94254118:+	--
MSTRG.1725	0.185895	0.980673	0	0.192607	1.52386	0.522426	--	linc	chrNC_030808.1:51694753-51694993:+	--
MSTRG.102403	0.643221	0.308478	0.397537	0.212051	0.213041	3.34143	--	linc	chrNC_030821.1:65283371-65285159:-	--
MSTRG.66422	0.21297	0	0	1.2504	0.905235	0.0665018	--	linc	chrNC_030816.1:335519-338194:+	--
MSTRG.13931	0	0	0	0	0.696716	1.07485	--	linc	chrNC_030809.1:77021494-77021747:-	--
MSTRG.149826	0	1.62757	0.0762713	0	2.06925	3.86228	--	linc	chrNC_030830.1:40372390-40372988:+	--
MSTRG.49411	0.655728	0.140619	1.14529	0.944536	0.407881	0.824021	--	antisense	chrNC_030813.1:98692488-98696659:+	--
MSTRG.26245	0	0	0	0	0	1.05964	--	linc	chrNC_030810.1:110716247-110716491:-	--
MSTRG.166125	0	1.3387	0	0	0	0	--	linc	chrNC_030836.1:8200042-8232598:+	--
MSTRG.151896	0.54143	0.757344	0.334626	1.37695	1.07596	1.31411	--	antisense	chrNC_030831.1:41779724-41799893:-	--
MSTRG.14999	0	0	0	0	3.10984	0	--	antisense	chrNC_030809.1:94142802-94246429:-	--
MSTRG.152648	0.116864	0	0.105932	0.605416	0	0.985276	--	linc	chrNC_030831.1:56000877-56016381:-	--
MSTRG.146315	0.0788312	0.138622	0.178643	1.22516	0.0359008	0.147694	--	antisense	chrNC_030830.1:1869433-1871440:-	--
MSTRG.173543	0	1.40563	0.66884	0.509667	0	2.07363	--	linc	chrNW_017189516.1:64888994-64889588:-	--
MSTRG.26279	1.0195	0.686289	1.56669	2.21164	1.17524	1.26095	--	antisense	chrNC_030810.1:110414078-110434971:-	--
MSTRG.114761	0.684373	0.213339	0.270701	1.37304	1.15602	1.4454	--	linc	chrNC_030824.1:1691400-1702049:-	--
MSTRG.48554	0.95973	0.403163	0.299652	1.19326	0.835297	0.629336	--	antisense	chrNC_030813.1:86462941-86497135:-	--
MSTRG.43511	0	0	0.739364	0	0	0	--	linc	chrNC_030812.1:111675568-111677405:+	--
MSTRG.132610	1.14602	0.739972	1.47707	2.05939	1.15799	1.10711	--	linc	chrNC_030827.1:381763-506874:+	--
MSTRG.132611	0.227951	0.100211	0.757638	0	0.207624	0.177949	--	linc	chrNC_030827.1:493542-494618:+	--
MSTRG.19316	0.559768	0.590601	0.101481	1.27595	1.0197	0.104875	--	antisense	chrNC_030810.1:19381283-19392229:-	--
MSTRG.174531	0.421343	0	0.600177	0.187095	0.0548244	0.507477	--	linc	chrNW_017189517.1:16400745-16402156:+	--
MSTRG.180390	4.97311	2.32667	3.7635	5.43631	4.61276	3.54744	--	linc	chrNW_017213085.1:9509-13988:-	--
MSTRG.177223	0.764594	0.122229	0.0630067	1.08027	0.538137	1.6604	--	antisense	chrNW_017189614.1:20045-26049:-	--
MSTRG.62112	0	0	0	1.36091	0	0	--	linc	chrNC_030815.1:58638201-58652672:+	--
MSTRG.142158	0	0	0	0	0.758404	0	--	linc	chrNC_030829.1:13582365-13584013:-	--
MSTRG.172161	0.620853	0.545876	0.140695	1.04531	0.706862	0.2908	--	linc	chrNW_017189516.1:45984750-45985352:+	--
MSTRG.172163	1.00277	0.251905	0.389558	1.48425	0.782869	0.268391	--	linc	chrNW_017189516.1:45986839-45988425:-	--
MSTRG.37136	0.902754	0.360788	1.36385	1.04872	1.96842	1.23008	--	linc	chrNC_030812.1:29077215-29083199:-	--
MSTRG.81271	0.0829199	0.0729062	0.901963	0.343655	0.830783	0	--	antisense	chrNC_030818.1:14551462-14556717:-	--
MSTRG.108502	1.66709	0.488588	1.51115	2.21446	1.40163	1.96212	--	linc	chrNC_030822.1:74588563-74605229:+	--
MSTRG.95615	0.429224	1.48053	0.972687	0.25657	0.766862	1.68567	--	linc	chrNC_030820.1:54072356-54079805:+	--
MSTRG.151900	0.694992	0.723874	0.416758	0.620382	0.84727	0.63102	--	linc	chrNC_030831.1:41899100-41903142:+	--
MSTRG.55693	1.5802	0	1.60707	0	0	0.433256	--	antisense	chrNC_030814.1:79261510-79300588:-	--
MSTRG.31468	0.454175	0.354957	0.548922	0.156858	0.0919278	0.614554	--	antisense	chrNC_030811.1:73239402-73250236:+	--
MSTRG.151907	1.19223	1.23109	1.35717	1.56564	1.62887	1.6493	--	antisense	chrNC_030831.1:41997040-42010247:-	--
MSTRG.16000	0.305095	1.073	0	0	0.138944	0.285805	--	antisense	chrNC_030809.1:112214454-112215185:-	--
MSTRG.144479	0.504595	0.795525	1.38796	0.288449	0.0950894	0.162997	--	linc	chrNC_030829.1:49020052-49024339:+	--
MSTRG.115421	0	0	0.750857	0.858248	0	0.387984	--	antisense	chrNC_030824.1:7863164-7863702:+	--
MSTRG.146668	0.397686	0.349659	0.630851	0.618067	0.181111	0.931356	--	linc	chrNC_030830.1:7120182-7120604:+	--
MSTRG.88905	0	0	0.151585	0.173266	0.761577	0	--	linc	chrNC_030819.1:37324471-37337963:+	--
MSTRG.180622	0.907265	2.01524	0.216421	0.197899	1.91368	0.849904	--	linc	chrNW_017215042.1:1359-2217:-	--
MSTRG.58064	1.09459	1.01443	1.17992	1.99236	1.91313	2.77132	--	linc	chrNC_030814.1:102289209-102293467:+	--
MSTRG.73377	1.67489	2.30999	0.654918	0.442347	0.179474	0.33841	--	linc	chrNC_030817.1:6688142-6747978:+	--
MSTRG.133141	0	0.817227	0.0648101	0	0.520979	0	--	linc	chrNC_030827.1:7407180-7429968:-	--
MSTRG.157182	0	0.613813	0	0	0.158967	0	--	linc	chrNC_030832.1:42562728-42563479:+	--
MSTRG.146595	0	0.565267	0.874155	0	0	0.100377	--	linc	chrNC_030830.1:5515483-5516901:-	--
MSTRG.93497	0.38155	0.419341	0.51879	0.0988317	1.82451	1.16164	--	linc	chrNC_030820.1:30903333-30904719:-	--
MSTRG.139620	0.148027	0.780906	1.07345	0	0.134827	0.416006	--	linc	chrNC_030828.1:55475431-55477439:+	--
MSTRG.37456	0	0	0.846469	0	0	0	--	linc	chrNC_030812.1:32451502-32466044:-	--
MSTRG.14866	0	0.928831	0	0	0	0	--	linc	chrNC_030809.1:92054444-92054690:-	--
MSTRG.118856	1.73845	0	1.01194	2.97555	0	2.64239	--	antisense	chrNC_030824.1:55539978-55651232:+	--
MSTRG.139625	1.30721	0.415722	0.453806	1.44087	0.78532	1.1464	--	antisense	chrNC_030828.1:55005457-55007920:+	--
MSTRG.19730	0.990927	0.871259	0.299412	1.14078	1.70484	0.618851	--	linc	chrNC_030810.1:25489470-25497365:+	--
MSTRG.112637	0.652149	0.327653	1.26674	1.15833	0.593995	0.960013	--	linc	chrNC_030823.1:57868480-57869162:-	--
MSTRG.28862	0.736048	0.258864	0.467039	0.457574	0.53633	0.517134	--	linc	chrNC_030811.1:33457444-33458747:+	--
MSTRG.112635	2.70176	2.29357	0.337798	0.579167	1.18799	2.44367	--	linc	chrNC_030823.1:57870956-57872303:-	--
MSTRG.92474	0.703651	0	0	0	0	0	--	linc	chrNC_030820.1:18565598-18574292:+	--
MSTRG.65216	0.316126	0.555899	1.02341	0.889038	0.904943	0.719196	--	linc	chrNC_030815.1:95517247-95699271:+	--
MSTRG.118076	0	0.616505	0	0	1.02185	0.919591	--	linc	chrNC_030824.1:57397610-57398630:-	--
MSTRG.55504	0.18167	0.638923	0.164677	0	0	0	--	linc	chrNC_030814.1:75587940-75602409:-	--
MSTRG.179945	0.779852	1.8856	0.353452	0.404005	0.71031	0.182637	--	linc	chrNW_017207221.1:727-993:-	--
MSTRG.44555	0.0361696	0.0318016	0.0327863	0.149902	0.0329442	1.05037	--	linc	chrNC_030813.1:6589533-6590693:+	--
MSTRG.3304	0	0	0	0.457069	0.160721	0.661201	--	linc	chrNC_030808.1:71619100-71621804:+	--
MSTRG.79745	0	0.459357	0	0	0.634482	0	--	linc	chrNC_030817.1:96768088-96768921:-	--
MSTRG.96196	0	1.03355	0.799166	1.72544	0.713792	1.19296	--	antisense	chrNC_030820.1:60647392-60648563:-	--
MSTRG.93534	0.19169	0.0842704	0.434399	0.397223	0.611088	0.179571	--	linc	chrNC_030820.1:33065355-33066117:+	--
MSTRG.11444	0.938202	0	0	0	0	0	--	linc	chrNC_030809.1:21576102-21640509:-	--
MSTRG.136545	0	0	0	1.14236	0	0	--	linc	chrNC_030827.1:50781405-50781950:+	--
MSTRG.79180	0.694115	0.435922	0.707836	0.494434	1.45636	1.21338	--	antisense	chrNC_030817.1:89050524-89102671:-	--
MSTRG.97585	0.1242	1.37593	0.0450328	0.283104	2.01361	1.58232	--	linc	chrNC_030820.1:77762991-77765279:+	--
MSTRG.137128	2.03027	2.0401	2.3136	2.10358	2.06057	0.760765	--	linc	chrNC_030828.1:13480381-13489315:-	--
MSTRG.15457	0	0	0.212219	0.797022	0.121852	0.532626	--	linc	chrNC_030809.1:99541580-99543026:-	--
MSTRG.173515	0	0	0	0.798916	0	0	--	linc	chrNW_017189516.1:65267737-65286356:-	--
MSTRG.164439	0.0559768	0.541385	0.304444	0.579979	0.560837	0.104875	--	linc	chrNC_030835.1:26669059-26671326:+	--
MSTRG.10138	0	0.179519	0.277616	0.528869	1.02283	0.382534	--	linc	chrNC_030809.1:7087073-7087944:-	--
MSTRG.147812	0.807422	0.473276	1.21983	0.418288	0.12257	0	--	linc	chrNC_030830.1:20939075-20939504:-	--
MSTRG.158510	0.228385	0.803218	0.289831	0.189305	0.790474	1.24089	--	linc	chrNC_030833.1:28450352-28451666:-	--
MSTRG.137947	0.357292	0.476632	0.871101	0.651028	0.628419	0.577073	--	antisense	chrNC_030828.1:22386025-22389624:-	--
MSTRG.19422	1.62942	3.72488	0.991704	1.64002	0.869271	0.806813	--	antisense	chrNC_030810.1:20204146-20207361:-	--
MSTRG.157625	0	0	0	0	0.945543	0.64832	--	linc	chrNC_030833.1:14035068-14087952:-	--
MSTRG.78921	0	0.385456	0.662319	0.757047	0	0.205341	--	linc	chrNC_030817.1:86556288-86557019:+	--
MSTRG.146463	0.548035	0.619524	1.20645	0.892292	2.17493	1.13678	--	linc	chrNC_030830.1:2931932-2951865:-	--
MSTRG.36319	0	0	0	1.21521	0	0.507095	--	linc	chrNC_030812.1:23528041-23584220:+	--
MSTRG.157989	1.20074	0.301638	0.621955	0	0.624951	1.12482	--	linc	chrNC_030833.1:19774831-19790787:+	--
MSTRG.167908	0	0	0.10847	0.123983	0.435969	0.672584	--	antisense	chrNC_030836.1:42767452-42773735:+	--
MSTRG.33356	0	0	0.385413	0	0.25818	1.06214	--	linc	chrNC_030811.1:104694210-104699410:+	--
MSTRG.62330	0.186764	0.164209	0	0	0	0.699822	--	linc	chrNC_030815.1:60579332-60622777:-	--
MSTRG.35937	0	0	0	0.759825	0	0	--	linc	chrNC_030812.1:18384543-18387082:+	--
MSTRG.129977	0.292343	0.220318	0.416424	0.411076	0.152156	0.70421	--	antisense	chrNC_030826.1:41693899-41697702:+	--
MSTRG.106993	0	0.389731	0	0.459266	0.538313	0.622855	--	linc	chrNC_030822.1:48476494-48494836:+	--
MSTRG.103728	0	0	0	0.201347	0.826009	0.0606815	--	linc	chrNC_030822.1:288412-303097:+	--
MSTRG.153182	12.0523	9.07738	7.31004	3.58095	8.63672	10.045	--	linc	chrNC_030831.1:61770920-61772034:-	--
MSTRG.153628	0	0.356759	0.490408	0.140137	0.49277	1.01362	--	antisense	chrNC_030832.1:2157520-2161993:-	--
MSTRG.171215	0	0	0.0389139	0.0444796	0.0391014	0.764092	--	antisense	chrNW_017189516.1:30879765-30889241:+	--
MSTRG.171214	0	0.237037	0	0.279329	0.0613885	1.89412	--	linc	chrNW_017189516.1:30826546-30830568:-	--
MSTRG.11928	0	0.569081	0.440027	0.838269	0.294764	0.454743	--	antisense	chrNC_030809.1:29202249-29217553:+	--
MSTRG.59344	0.163132	0.286863	0	1.01413	0.148585	0	--	linc	chrNC_030815.1:10182677-10196687:+	--
MSTRG.136967	1.02381	0.471516	0.176769	0.949642	1.5453	0.730725	--	linc	chrNC_030828.1:12318843-12367304:-	--
MSTRG.109649	1.98626	0.8306	1.5809	2.10817	2.0077	2.56411	--	linc	chrNC_030823.1:10885582-10889801:+	--
MSTRG.6363	0.792375	0.473746	0.545875	1.31358	0.606242	0.564131	--	linc	chrNC_030808.1:117300473-117305885:+	--
MSTRG.48722	0.804298	0	0	0.256412	0	0	--	linc	chrNC_030813.1:88936471-88941386:+	--
MSTRG.124954	0.431868	2.55444	8.96824	0.69153	2.2171	6.50979	--	linc	chrNC_030825.1:63090455-63104246:-	--
MSTRG.123737	0.0868857	1.14589	0.787584	0.540137	0.316551	0.651139	--	linc	chrNC_030825.1:54664345-54665403:+	--
MSTRG.47224	1.79708	1.20747	0.441035	1.78879	5.53949	3.60952	--	linc	chrNC_030813.1:59876488-59881626:+	--
MSTRG.141282	1.5987	0	0.161017	0	0	0.332804	--	linc	chrNC_030829.1:983866-984110:+	--
MSTRG.11687	0	0	0	0	0	0.529818	--	linc	chrNC_030809.1:27784750-27853555:-	--
MSTRG.29713	2.07283	2.12331	3.28358	1.23022	0.80652	1.20654	--	antisense	chrNC_030811.1:51338047-51340843:+	--
MSTRG.41993	0.111021	0.0976133	0	0.805203	0.202241	1.56002	--	linc	chrNC_030812.1:95713848-95741324:-	--
MSTRG.134093	0.151967	0	0	0.629817	0	0	--	linc	chrNC_030827.1:23948465-23948865:-	--
MSTRG.114072	0.305095	0.751101	1.03248	1.15907	0.0741036	0.628772	--	linc	chrNC_030823.1:75414875-75417163:-	--
MSTRG.89111	1.98448	1.29927	1.68327	2.45245	2.01894	2.1714	--	antisense	chrNC_030819.1:50401027-50414992:-	--
MSTRG.139283	1.39786	0.875105	1.0315	1.35309	1.26166	0.302873	--	antisense	chrNC_030828.1:43840429-44263899:-	--
MSTRG.163049	0.0634403	0.055779	0.460049	1.709	0.317807	0.772582	--	linc	chrNC_030835.1:1251932-1253251:-	--
MSTRG.139285	1.69378	1.03871	1.65146	1.99089	1.28345	0.386672	--	linc	chrNC_030828.1:43960173-43978613:-	--
MSTRG.94738	0.886374	1.25756	1.60693	2.50467	2.23852	2.77407	--	linc	chrNC_030820.1:50240661-50261238:-	--
MSTRG.102336	1.88283	0.37624	0.310311	0.0975407	1.24723	1.2106	--	linc	chrNC_030821.1:65719830-65724981:-	--
MSTRG.139289	0.981112	0.681023	0.784022	0.789153	0.658459	0.447448	--	linc	chrNC_030828.1:44052574-44055812:-	--
MSTRG.166979	0.4884	0	0.0737859	0.674712	2.22424	0.152507	--	linc	chrNC_030836.1:28874527-28875283:+	--
MSTRG.42896	0.940655	0.974091	1.36427	2.40406	1.29468	2.25191	--	linc	chrNC_030812.1:106703123-106705349:-	--
MSTRG.47426	0.293016	0.875943	0.690579	0	0.987482	1.04306	--	linc	chrNC_030813.1:64649281-64679410:+	--
MSTRG.142280	1.1926	1.26367	1.0949	1.52081	1.10018	1.4896	--	antisense	chrNC_030829.1:13719515-13722151:+	--
MSTRG.91216	4.19491	2.62852	4.05561	5.46824	3.17576	3.15779	--	linc	chrNC_030819.1:74163922-74170883:-	--
MSTRG.146138	0.577444	0.58024	0.934697	1.15385	0.826496	0.618213	--	linc	chrNC_030830.1:41629-44034:-	--
MSTRG.69656	0.208164	0	0	0	0.663603	0.0975013	--	linc	chrNC_030816.1:55232928-55233734:+	--
MSTRG.16314	0.383687	0.224901	0.231865	0	1.86385	0.299524	--	linc	chrNC_030809.1:116985633-116991964:-	--
MSTRG.132542	0.235449	0.931567	0.907055	0	0.857812	0	--	antisense	chrNC_030826.1:62265073-62266052:-	--
MSTRG.30108	0.157352	0.276699	0	0.163033	0.14332	0.884421	--	linc	chrNC_030811.1:56377224-56379779:-	--
MSTRG.80018	1.03142	0.368411	0.905721	0.434142	0.557794	0.785043	--	linc	chrNC_030818.1:492164-493411:+	--
MSTRG.41847	0.410976	0.361345	0.5588	1.91617	2.24597	2.11746	--	linc	chrNC_030812.1:93702490-93703021:-	--
MSTRG.135244	0.325142	0.197914	0.702813	0.881074	0.136684	0.679458	--	linc	chrNC_030827.1:35642544-35644249:+	--
MSTRG.105945	0.10802	0.56985	0.440621	0	0.147581	0.708334	--	antisense	chrNC_030822.1:32090926-32092571:-	--
MSTRG.92077	0.27469	0	0.684738	0.996128	0.562939	1.02929	--	linc	chrNC_030820.1:11606623-11613352:-	--
MSTRG.146137	1.00412	0.993212	0.682643	0.966058	1.73116	1.32696	--	linc	chrNC_030830.1:39109-41455:-	--
MSTRG.123135	0	0.642819	0	0	0	0	--	antisense	chrNC_030825.1:51132633-51140734:+	--
MSTRG.123136	0	0	0	0	1.16027	0	--	antisense	chrNC_030825.1:51135094-51143120:+	--
MSTRG.146299	0	0.151469	0	0.178493	1.56911	0.645526	--	linc	chrNC_030830.1:1837441-1840001:-	--
MSTRG.143531	1.29344	0.682345	1.40695	5.36058	0.942483	1.93867	--	linc	chrNC_030829.1:36568422-36568782:-	--
MSTRG.168733	0.22853	0.535819	0.161119	0.920817	0.439431	1.61751	--	antisense	chrNC_030836.1:47940201-47943284:-	--
MSTRG.40220	0.451303	0.396802	0.212726	0.748157	0.526156	0.727164	--	antisense	chrNC_030812.1:67389041-67391274:-	--
MSTRG.44390	1.31561	1.15673	0.411224	3.00825	1.15697	2.93234	--	linc	chrNC_030813.1:7055520-7056429:-	--
MSTRG.177679	0	0.173107	1.0708	0	0	0	--	antisense	chrNW_017189684.1:11584-13607:-	--
MSTRG.146291	0	0	0	0	1.25529	0	--	antisense	chrNC_030830.1:1620672-1621112:+	--
MSTRG.25710	0.554292	0.692555	0.608222	0.997478	0.398577	1.69439	--	linc	chrNC_030810.1:104239517-104240932:-	--
MSTRG.17442	0.180033	0.633167	0.163193	0.652868	0.0819896	0.337302	--	antisense	chrNC_030809.1:135194525-135196717:+	--
MSTRG.21255	3.81993	1.90377	2.74266	9.34601	5.16727	10.9213	--	linc	chrNC_030810.1:40585733-40594602:-	--
MSTRG.142990	0.54501	0	4.61095	0	0	0.170184	--	linc	chrNC_030829.1:26319552-26321832:+	--
MSTRG.142991	0	1.07574	0.246455	0	0	0	--	linc	chrNC_030829.1:26745387-26802463:+	--
MSTRG.132867	0.496489	0	0.300032	0.514416	0	0.620133	--	linc	chrNC_030827.1:4794124-4794729:-	--
MSTRG.114703	0.277551	0.406722	0.503179	0.0958576	1.09547	2.25336	--	antisense	chrNC_030824.1:1228782-1230035:-	--
MSTRG.43416	0.425185	0.560757	0.0963534	0	0	0	--	linc	chrNC_030812.1:111206315-111206750:-	--
MSTRG.163255	0.646373	0.757753	1.123	0.111619	0.196245	0.706425	--	antisense	chrNC_030835.1:4189406-4196516:+	--
MSTRG.34387	0.409223	0.239869	1.48378	0.565331	0	0.127783	--	antisense	chrNC_030811.1:111148979-111149480:+	--
MSTRG.26579	0.265674	0.102196	0.602058	1.39354	0.453719	0.684413	--	linc	chrNC_030810.1:114158612-114164212:-	--
MSTRG.163252	0.126279	0	0.915737	0	1.15019	1.47869	--	antisense	chrNC_030835.1:4156185-4162433:-	--
MSTRG.59217	0.533317	0.413745	0.341245	0.390051	0.571482	0.969809	--	linc	chrNC_030815.1:8154112-8155528:-	--
MSTRG.73880	0.180848	0	0	1.12427	0	0	--	antisense	chrNC_030817.1:21081458-21091308:-	--
MSTRG.52066	0	0	0	0	0	1.54713	--	linc	chrNC_030814.1:33085250-33091323:+	--
MSTRG.7646	1.14418	1.11007	0.858334	2.12571	1.40151	1.4784	--	linc	chrNC_030808.1:134545265-134546307:+	--
MSTRG.26191	0.045521	0	0	0.565974	0.331694	0.213215	--	antisense	chrNC_030810.1:110090964-110092316:+	--
MSTRG.162891	0.535278	0.313757	0.646944	0	0	0	--	antisense	chrNC_030834.1:43239431-43242794:+	--
MSTRG.74605	0.370069	0	1.00636	0	0.674137	1.04001	--	linc	chrNC_030817.1:30367761-30368179:-	--
MSTRG.135923	0.266845	0.599583	0.967536	0.0614399	0.108022	0	--	linc	chrNC_030827.1:66352818-66359854:-	--
MSTRG.74606	16.5011	13.6335	15.0077	16.3236	31.6956	20.3256	--	linc	chrNC_030817.1:30360838-30363039:-	--
MSTRG.41698	0.194457	0.125381	0.129263	0.0940231	0.436888	0.983678	--	linc	chrNC_030812.1:88786966-88850390:-	--
MSTRG.55250	0.683203	0	0	0	0	0	--	antisense	chrNC_030814.1:71603726-71609165:-	--
MSTRG.73392	1.03489	1.29207	0.525328	0.557572	0.207373	0.0387784	--	linc	chrNC_030817.1:6782308-6784268:+	--
MSTRG.152771	0	0	0.215008	0.860158	0	0.222199	--	antisense	chrNC_030831.1:57734688-57737416:-	--
MSTRG.86146	1.39692	1.58304	1.23811	0.73976	0.424117	0.74154	--	linc	chrNC_030818.1:93771324-93774107:-	--
MSTRG.132793	0.180848	0.98585	0.852444	0.262329	0.0329442	0.271062	--	linc	chrNC_030827.1:4572980-4575336:-	--
MSTRG.162084	0.247094	0.0543134	0	0.128008	0.168795	0.925886	--	linc	chrNC_030834.1:22162014-22162829:-	--
MSTRG.176211	7.49928	6.46732	8.10005	3.98922	10.3112	6.35223	--	antisense	chrNW_017189517.1:45988170-46152417:+	--
MSTRG.85267	0	0	0.787584	0	1.10793	0	--	linc	chrNC_030818.1:75532908-75537986:+	--
MSTRG.26874	1.09002	0.319462	0.247015	0.282344	0.33094	1.0211	--	linc	chrNC_030811.1:76739-78823:-	--
MSTRG.132794	0	0	0	0.77584	0.682031	0.0876827	--	linc	chrNC_030827.1:4285492-4366318:-	--
MSTRG.18777	0	0	0.100916	0.115349	0.101402	1.87724	--	linc	chrNC_030810.1:12679375-12685385:-	--
MSTRG.49083	0.0421153	0.148117	0.229055	0.349087	0.843914	3.19566	--	linc	chrNC_030813.1:93996271-93997624:-	--
MSTRG.78081	0.0742889	0.391905	0.404039	0.307885	0	0.069592	--	linc	chrNC_030817.1:77040123-77043547:+	--
MSTRG.14669	0.265388	0.466677	0.52924	0	0.821856	0.198887	--	antisense	chrNC_030809.1:90152580-90171397:+	--
MSTRG.79727	0.15101	0	0.182513	0.104308	0.550177	0.33008	--	linc	chrNC_030817.1:96631210-96644989:-	--
MSTRG.112968	1.11909	0.843379	0.144915	0.993851	0	0.599048	--	linc	chrNC_030823.1:51941911-51945409:-	--
MSTRG.116549	0.34906	0	0	0.542495	0.397417	0.163496	--	linc	chrNC_030824.1:20085923-20087271:-	--
MSTRG.87519	0	0.861294	0	0	1.24914	0	--	linc	chrNC_030818.1:106020129-106021555:-	--
MSTRG.152279	0	0	0.966103	0.828209	0.121345	0	--	linc	chrNC_030831.1:46727745-46729758:-	--
MSTRG.82111	0	0.434603	0.384052	0.292653	0.578853	0	--	linc	chrNC_030818.1:26134507-26137925:+	--
MSTRG.117393	0	0.410523	0.592528	0.0967534	0	0	--	linc	chrNC_030824.1:41358506-41370259:+	--
MSTRG.107588	0.668043	0.405081	0.52203	0.334148	0.461599	0.561068	--	antisense	chrNC_030822.1:53388941-53398329:-	--
MSTRG.117464	0.130698	0.32176	1.08995	0.595834	0.452364	0.612173	--	antisense	chrNC_030824.1:40949197-40966629:-	--
MSTRG.98167	0.982123	0.0292718	0.724275	0.362191	1.36456	1.69971	--	antisense	chrNC_030821.1:493888-496480:+	--
MSTRG.93557	2.73749	1.76506	2.97771	3.49814	4.40498	3.76115	--	linc	chrNC_030820.1:33330636-33331454:+	--
MSTRG.51637	0	0	0	0	0.459639	1.93821	--	linc	chrNC_030814.1:21249952-21255436:-	--
MSTRG.12767	4.87714	2.4574	3.16686	5.27042	3.46214	4.2546	--	linc	chrNC_030809.1:44439989-44443157:-	--
MSTRG.117017	0.604041	0	0	1.04308	0	0	--	antisense	chrNC_030824.1:30292484-30293603:+	--
MSTRG.97490	0.980068	0.411917	0.346571	0.608157	0.515004	0.842437	--	antisense	chrNC_030820.1:76758447-76765937:-	--
MSTRG.161656	0.190321	0	0.258778	0.690174	1.47347	0.178288	--	antisense	chrNC_030834.1:16434877-16441331:+	--
MSTRG.107129	0	0	1.56948	0	0	0.270329	--	antisense	chrNC_030822.1:50450109-50462338:+	--
MSTRG.115803	0.349569	0.0512256	0.211247	0.664016	0.212265	0.054578	--	linc	chrNC_030824.1:12828977-12829965:+	--
MSTRG.121090	0.835555	0	0.126233	0	0.126841	0	--	antisense	chrNC_030825.1:27811637-27817530:+	--
MSTRG.38996	0.785926	0.333861	0.81647	1.14368	0.860619	0.934772	--	antisense	chrNC_030812.1:48732855-48741523:-	--
MSTRG.103899	0.937726	0.724208	1.25204	2.00881	1.13111	0.73599	--	linc	chrNC_030822.1:1441540-1446262:-	--
MSTRG.23157	0.573832	0.201814	1.27438	1.66474	0.836259	0.591307	--	linc	chrNC_030810.1:70239405-70240834:-	--
MSTRG.117121	0.816642	0.253419	0.391899	0.796355	0.96259	1.12502	--	linc	chrNC_030824.1:36740004-36741326:-	--
MSTRG.18787	0.351105	0.257253	0.180349	1.1156	0.351775	1.00865	--	antisense	chrNC_030810.1:12744973-12757214:+	--
MSTRG.23153	0.913541	0.722896	0.869493	1.7984	1.70576	3.85102	--	antisense	chrNC_030810.1:70221362-70229064:-	--
MSTRG.117122	10.658	13.1192	7.34238	18.331	22.7157	20.767	--	linc	chrNC_030824.1:36740592-36742082:+	--
MSTRG.138474	0.118247	0.623801	0	0.857613	0.323107	0.664624	--	linc	chrNC_030828.1:28860531-28931173:+	--
MSTRG.24721	3.42631	4.10356	2.58538	3.16623	3.49189	2.2034	--	linc	chrNC_030810.1:94696191-94699177:-	--
MSTRG.178396	0.154314	0	0	0.79943	0	0.72279	--	linc	chrNW_017189929.1:155108-156387:-	--
MSTRG.7562	0.470996	0.295798	1.70776	1.81258	1.16442	0.378187	--	antisense	chrNC_030808.1:132483520-132487808:-	--
MSTRG.139118	0.574398	0.352347	1.11399	0.429052	0.559678	0.675731	--	antisense	chrNC_030828.1:41281230-41289318:+	--
MSTRG.49021	1.73034	1.47166	1.23018	2.41385	2.13229	2.50027	--	antisense	chrNC_030813.1:92387757-92391589:+	--
MSTRG.117496	0	0	0	0.223237	0.883101	1.00918	--	linc	chrNC_030824.1:36187347-36192112:+	--
MSTRG.85501	0	0.675784	0.796239	0.91012	0.400037	0.102859	--	linc	chrNC_030818.1:84882665-84886898:+	--
MSTRG.44545	0.617776	0.165313	0.121737	0.890548	0.195717	1.33357	--	antisense	chrNC_030813.1:6557634-6559608:+	--
MSTRG.4013	0.950817	0.617908	1.27408	2.13306	0.466903	1.40963	--	linc	chrNC_030808.1:80123463-80128385:-	--
MSTRG.149294	1.01164	0.602101	1.27676	2.38658	1.67274	2.06302	--	antisense	chrNC_030830.1:35818025-35843330:-	--
MSTRG.135525	0	0	0	0	0.808964	0	--	linc	chrNC_030827.1:40458031-40459210:+	--
MSTRG.83045	0	0.236638	0.731896	0.418288	0	0.126062	--	linc	chrNC_030818.1:43201724-43227654:-	--
MSTRG.97932	0.497262	0.491862	0.422576	0.418613	1.18891	1.2519	--	linc	chrNC_030820.1:81274693-81319617:+	--
MSTRG.8202	0.0680876	0.23946	0.493749	0.211638	1.30234	0.701611	--	linc	chrNC_030808.1:143779855-143783637:+	--
MSTRG.100847	0.348843	0.701063	0.316212	0	0.272345	0.373471	--	linc	chrNC_030821.1:31659330-31660212:+	--
MSTRG.94587	0.746058	0.374835	1.15932	0.662567	0	0	--	linc	chrNC_030820.1:46773276-46786740:+	--
MSTRG.51150	0	0	0	0.456733	0	0.412947	--	linc	chrNC_030814.1:12563155-12564008:+	--
MSTRG.155886	0.986849	1.44612	1.71453	0.76686	2.62164	2.08003	--	linc	chrNC_030832.1:33645462-33649387:+	--
MSTRG.106116	1.91808	0.0261464	0.242604	1.3557	0.32503	0.22286	--	linc	chrNC_030822.1:36283020-36285731:-	--
MSTRG.111882	0	0.663034	0.170891	0.390665	1.03028	0.883031	--	linc	chrNC_030823.1:49653810-49666968:+	--
MSTRG.160686	0.103009	1.08683	0.0933733	0	0	0.385985	--	linc	chrNC_030834.1:4907620-5002611:+	--
MSTRG.170573	0	0.500225	0.257857	0.884209	0.129549	0	--	antisense	chrNW_017189516.1:20906209-20908581:-	--
MSTRG.42988	0.157974	0.833378	0.429591	1.30942	0.863322	1.47986	--	linc	chrNC_030812.1:107842334-107849728:-	--
MSTRG.48413	0	0.139448	0	0	0	0.891441	--	linc	chrNC_030813.1:84240061-84240550:+	--
MSTRG.5126	0	0	0	0	0	1.92249	--	linc	chrNC_030808.1:95985557-95995241:-	--
MSTRG.75257	1.02425	1.10911	0.674343	0.949525	0.873996	0.888795	--	antisense	chrNC_030817.1:35687439-35697030:+	--
MSTRG.139619	0.56491	0.124172	0.768103	0	0.643169	0.264597	--	linc	chrNC_030828.1:55441455-55446731:+	--
MSTRG.4702	1.11382	1.22413	0.925493	0.346209	1.01449	0.278239	--	antisense	chrNC_030808.1:87137560-87142213:+	--
MSTRG.97096	0	0.87036	0.560818	0	0	0	--	antisense	chrNC_030820.1:72641879-72651376:-	--
MSTRG.76291	0	0	0.696709	0	0	0	--	linc	chrNC_030817.1:52429956-52434977:-	--
MSTRG.34643	1.26137	1.7507	0.841202	0.466755	0.500588	1.43483	--	linc	chrNC_030811.1:115934420-115940095:+	--
MSTRG.80898	0.589925	0	0.668429	1.22245	2.41794	1.03618	--	linc	chrNC_030818.1:9219075-9226890:-	--
MSTRG.129338	0.707756	0.0183025	0.150954	1.44505	4.15226	3.31504	--	linc	chrNC_030826.1:36357551-36369022:-	--
MSTRG.129232	8.7502	6.54087	10.2987	8.83423	9.19307	9.19539	--	antisense	chrNC_030826.1:35691054-35694831:+	--
MSTRG.110888	0	0.191329	0.328756	1.12733	0.396407	0	--	linc	chrNC_030823.1:37454525-37511386:-	--
MSTRG.97890	0.11518	0.607622	0	0	0.524545	0	--	linc	chrNC_030820.1:79695198-79700101:-	--
MSTRG.70606	0.970868	0	0	0	0.294764	0	--	linc	chrNC_030816.1:70834729-70876694:+	--
MSTRG.166916	0	1.02851	0	0	0.177578	1.64373	--	linc	chrNC_030836.1:28087741-28088391:-	--
MSTRG.156911	0.431747	1.13882	0.44727	0	0.112356	0	--	linc	chrNC_030833.1:582697-583655:-	--
MSTRG.20114	0.812473	0.357178	0.821452	0.420904	1.19542	1.28802	--	antisense	chrNC_030810.1:26800891-26802504:-	--
MSTRG.178163	0	0.505623	0	0.297917	0	1.07742	--	linc	chrNW_017189851.1:377211-378635:+	--
MSTRG.140992	2.40296	1.46879	2.10998	2.43774	1.67235	1.05738	--	linc	chrNC_030828.1:67226005-67267171:-	--
MSTRG.8570	3.82737	3.04719	3.82176	1.37077	2.48417	3.15627	--	linc	chrNC_030808.1:144876730-144894574:+	--
MSTRG.169478	0.770542	0.568048	0.51579	0.994883	0.502079	1.1216	--	linc	chrNW_017189516.1:9316738-9324809:-	--
MSTRG.8959	0.855618	0.582856	0.628852	1.15806	0.301899	0.180523	--	linc	chrNC_030808.1:151255334-151260539:+	--
MSTRG.76684	0	0	0.921073	1.16979	0.411338	0	--	linc	chrNC_030817.1:57857794-57866466:+	--
MSTRG.61043	0.987467	0.890196	0.793126	1.12673	0.944951	1.53392	--	linc	chrNC_030815.1:41715397-41737933:+	--
MSTRG.155660	0.110713	0.0973429	0	0	1.0084	4.77081	--	linc	chrNC_030832.1:31570651-31583608:-	--
MSTRG.37464	0.162469	0	0.736359	0.168335	1.33183	0	--	antisense	chrNC_030812.1:32468992-32508419:-	--
MSTRG.78582	0.829429	0.700093	1.65406	0.756251	0.332405	0.393674	--	linc	chrNC_030817.1:80844416-80848136:-	--
MSTRG.100466	0.298543	0.459357	0.0676543	0.657309	0.0679802	0.629252	--	linc	chrNC_030821.1:37412583-37451448:-	--
MSTRG.78581	1.43985	2.26649	4.61018	1.03466	0.846099	0.326326	--	linc	chrNC_030817.1:80776495-80851463:-	--
MSTRG.150973	0.856122	0	0.28591	1.82075	0.246246	0.675364	--	antisense	chrNC_030831.1:22076730-22077900:+	--
MSTRG.168898	1.38969	0.635369	3.27521	0.230378	1.62018	0.781095	--	linc	chrNC_030836.1:50536200-50538147:+	--
MSTRG.22684	5.4754	2.9881	4.41376	6.52766	4.92378	6.358	--	linc	chrNC_030810.1:68242943-68247032:-	--
MSTRG.159645	0.517764	0.59531	1.24554	0.433293	0.81622	0.410409	--	linc	chrNC_030833.1:37928833-37932480:-	--
MSTRG.112563	0.118247	0.727768	0	0.490065	0	0.110771	--	antisense	chrNC_030823.1:55063802-55082733:+	--
MSTRG.4625	0.763395	0.627901	1.07146	1.07162	1.09905	1.19957	--	linc	chrNC_030808.1:85740096-85749584:-	--
MSTRG.37467	0	0	0	0	0	1.02227	--	linc	chrNC_030812.1:32741118-32748775:+	--
MSTRG.112566	0	0	0	0	0.681711	0	--	antisense	chrNC_030823.1:55143942-55208293:+	--
MSTRG.122278	0.488898	0.214928	0.553958	0.633188	0.222651	0.343491	--	linc	chrNC_030825.1:46529956-46531650:+	--
MSTRG.5425	0.0472428	0	0.0428237	0.293691	0.30121	0.575327	--	linc	chrNC_030808.1:101122978-101152383:+	--
MSTRG.55843	0.527871	0.59673	0	0.468798	0.137371	0	--	linc	chrNC_030814.1:80576166-80578892:+	--
MSTRG.30282	0.0712431	0	0.645791	0.295262	1.49247	0.0667389	--	linc	chrNC_030811.1:59121843-59122425:-	--
MSTRG.44349	0.202469	0.534054	0.697415	0.503471	0.0737657	0.720739	--	linc	chrNC_030813.1:6438231-6439243:-	--
MSTRG.101396	0.240044	0	0	0.746135	0	0.112434	--	linc	chrNC_030821.1:52837908-52840518:+	--
MSTRG.45526	0.0797753	1.96396	3.47103	1.07452	1.38057	3.06399	--	antisense	chrNC_030813.1:24559178-24572943:-	--
MSTRG.32844	0.262081	1.95867	0.712699	0.135772	0.716132	1.1048	--	linc	chrNC_030811.1:96986183-96986825:+	--
MSTRG.116113	2.10114	0	0.0828088	0	0.998493	0	--	antisense	chrNC_030824.1:16808823-16812448:-	--
MSTRG.78903	0.96114	1.83098	3.04932	0.580908	5.25259	3.52646	--	linc	chrNC_030817.1:86161352-86162235:+	--
MSTRG.45683	1.21486	1.06815	1.04547	0.701062	0.112054	0.547418	--	antisense	chrNC_030813.1:29883580-29886858:-	--
MSTRG.159865	0	0.0811565	0	0	0.840725	0	--	linc	chrNC_030833.1:40691462-40699659:+	--
MSTRG.39915	0.423576	0.425626	0.466231	0.28213	0.606264	0.708564	--	antisense	chrNC_030812.1:61594250-61597470:+	--
MSTRG.130528	1.3376	0.446904	0.315244	0.0277178	0.487328	0.125303	--	linc	chrNC_030826.1:45495206-45519882:-	--
MSTRG.44344	0.400111	0.825111	0.817688	0.535155	1.04029	0.606517	--	antisense	chrNC_030813.1:6327904-6334071:-	--
MSTRG.152280	0.221733	0	0.703473	0.229739	0.252451	0.986643	--	linc	chrNC_030831.1:46730750-46732300:-	--
MSTRG.149839	2.58251	2.12647	0.928945	1.40158	1.28812	1.86242	--	linc	chrNC_030830.1:40804446-40806504:-	--
MSTRG.72173	0	0.078968	0	0.372229	0.736248	1.1779	--	linc	chrNC_030816.1:89304779-89305265:+	--
MSTRG.68751	0	0	0	0	0.944958	0.27768	--	linc	chrNC_030816.1:32977802-32978674:+	--
MSTRG.140913	0.537864	0.291021	0.175019	0.342944	1.82143	0.762246	--	linc	chrNC_030828.1:67057128-67066284:+	--
MSTRG.2712	0	0.595606	0.614048	1.05281	0.0771258	1.0312	--	antisense	chrNC_030808.1:65006326-65009214:-	--
MSTRG.144756	0.451974	0.0567702	0.175584	0.200697	1.11739	1.27019	--	antisense	chrNC_030829.1:50872130-50878549:-	--
MSTRG.45112	0.347543	0.130959	0.225024	0.205766	0.813989	0.13953	--	linc	chrNC_030813.1:20416296-20417216:+	--
MSTRG.98199	2.03224	0.96786	0.767561	0.263202	0.539881	0.158646	--	linc	chrNC_030821.1:1407979-1411212:-	--
MSTRG.137431	0.0479945	0.0105496	0.261031	0.124318	1.9453	1.42748	--	linc	chrNC_030828.1:16269599-16282253:+	--
MSTRG.96661	0.372781	0.163881	1.08614	0.606949	0.363791	0.87303	--	antisense	chrNC_030820.1:65769399-65772674:+	--
MSTRG.13601	0.750668	0.310007	0.680451	1.29629	0.124314	0.543388	--	linc	chrNC_030809.1:66394403-66398365:+	--
MSTRG.137432	0.0379918	0	0	0	0.934308	0.142359	--	linc	chrNC_030828.1:16277712-16278819:+	--
MSTRG.145544	0.16584	0	0.901963	0	0.302103	0	--	linc	chrNC_030829.1:56587328-56587604:+	--
MSTRG.51460	0	0.669348	0	0.591578	0.693398	0	--	antisense	chrNC_030814.1:15479744-15481067:+	--
MSTRG.71347	0	0	0	0.200051	0	1.44698	--	linc	chrNC_030816.1:81181647-81182383:-	--
MSTRG.119824	1.05302	0.977866	0.900895	0.821344	1.34708	0.842356	--	linc	chrNC_030825.1:12326913-12330324:+	--
MSTRG.36648	0.375281	0.16498	0.226785	0.583246	0.227877	0.351554	--	antisense	chrNC_030812.1:25183065-25244228:-	--
MSTRG.125357	0	0.0667441	0.137621	0.117979	0.62228	0.035556	--	linc	chrNC_030825.1:65700418-65703736:-	--
MSTRG.113428	0.511806	0	0	1.10878	0	0.174345	--	antisense	chrNC_030823.1:66353024-66354258:+	--
MSTRG.22616	1.14062	0.040115	0.0827143	0.567267	0.540233	0.427403	--	antisense	chrNC_030810.1:66277465-66300299:+	--
MSTRG.159413	2.66254	1.95512	2.17479	1.84922	1.22588	1.01413	--	linc	chrNC_030833.1:35714802-35718699:-	--
MSTRG.139003	0	0.271241	0	0.035515	0.0312207	1.05964	--	antisense	chrNC_030828.1:40684700-40715191:-	--
MSTRG.130306	1.62187	0	0	0	0	0	--	linc	chrNC_030826.1:43596716-43599038:+	--
MSTRG.161088	1.65873	2.16157	3.08769	2.71091	1.89751	1.39662	--	antisense	chrNC_030834.1:8961699-8969505:-	--
MSTRG.18079	0	0.608738	0.0570533	0.0652133	0	0.0589614	--	linc	chrNC_030810.1:3687852-3690507:+	--
MSTRG.150345	0.0276018	0.849397	1.82645	0.114394	0.0502809	0.775701	--	antisense	chrNC_030831.1:2261362-2273489:-	--
MSTRG.68053	0	0.253419	0.348354	0	0.525049	0	--	linc	chrNC_030816.1:25417892-25418491:-	--
MSTRG.82969	0	1.68572	1.20317	2.29209	3.08959	0	--	linc	chrNC_030818.1:39677687-39678007:-	--
MSTRG.68056	1.32489	0.291222	0.400319	0	0	0.517134	--	linc	chrNC_030816.1:25195033-25247255:-	--
MSTRG.32404	0.932431	0.794984	1.67762	2.23959	1.3254	2.67338	--	linc	chrNC_030811.1:88822774-88826227:+	--
MSTRG.66432	0.566174	0.26855	0.236349	0.987985	0.658179	1.29105	--	antisense	chrNC_030816.1:235646-250510:+	--
MSTRG.158465	0.398226	0.127322	0.426608	0.450114	0.395689	0.440875	--	linc	chrNC_030833.1:28235803-28238416:-	--
MSTRG.170025	17.8984	6.11144	9.60852	9.18232	8.86343	3.58127	--	linc	chrNW_017189516.1:15630097-15632062:+	--
MSTRG.130445	0.728335	0.160095	0.206315	0.848962	0.580464	0.426429	--	antisense	chrNC_030826.1:44411211-44417059:-	--
MSTRG.35599	3.67403	2.89066	4.05824	4.33256	2.58743	2.06505	--	antisense	chrNC_030812.1:9998611-10004472:-	--
MSTRG.161010	0.0672852	0	0	0	0.0306426	0.787889	--	antisense	chrNC_030834.1:8320014-8322418:-	--
MSTRG.69938	10.4302	6.01361	8.99294	10.7667	3.89869	5.9784	--	linc	chrNC_030816.1:58480544-58496818:+	--
MSTRG.87549	0.436802	1.05614	0.197972	0.113143	0.397851	0.511482	--	antisense	chrNC_030818.1:106137497-106143038:-	--
MSTRG.64594	0	0	0	0	0	1.15005	--	linc	chrNC_030815.1:87845122-87865261:+	--
MSTRG.75076	0.514878	0.339524	1.28347	0.933569	0.0586206	1.20581	--	linc	chrNC_030817.1:35388930-35389655:+	--
MSTRG.141977	3.19342	2.10895	2.84325	2.85285	3.51624	2.85191	--	antisense	chrNC_030829.1:10344638-10350469:+	--
MSTRG.109219	0	0	0.265413	0	0.666729	0.0685723	--	linc	chrNC_030823.1:3816800-3819214:-	--
MSTRG.91975	1.09052	0.335587	0.691956	0.169483	0.347645	0.0510784	--	antisense	chrNC_030820.1:10772724-10774037:+	--
MSTRG.13285	0.442444	0.648354	0	0.916837	0	0	--	linc	chrNC_030809.1:57949694-57954855:+	--
MSTRG.58523	0.668911	0.58813	1.81902	0.866328	0.913893	0.469964	--	antisense	chrNC_030814.1:105008358-105364676:+	--
MSTRG.6092	0.743376	0.730498	1.7837	0.951444	0.557601	1.26986	--	linc	chrNC_030808.1:111408218-111433312:+	--
MSTRG.27562	0	0	0.0825259	0.660304	0.165847	0.426429	--	linc	chrNC_030811.1:12938778-12939477:+	--
MSTRG.95932	0.199904	0.023435	0.0845622	0.483283	0.218493	1.13607	--	linc	chrNC_030820.1:57941795-57945198:-	--
MSTRG.44345	1.2579	2.97591	3.5265	2.002	4.29943	2.08948	--	antisense	chrNC_030813.1:6336820-6440340:-	--
MSTRG.2478	1.02107	0.7321	1.29467	1.63728	0.830369	1.26965	--	antisense	chrNC_030808.1:63911950-63918547:+	--
MSTRG.27569	0.395717	0.805729	0.528613	0.604217	0.32249	0.44874	--	antisense	chrNC_030811.1:8658692-8660785:-	--
MSTRG.147759	0.636508	0.163229	0	0.467139	0.772998	0.472043	--	antisense	chrNC_030830.1:19949176-19973774:+	--
MSTRG.21309	0	0	0	0	0	1.57313	--	linc	chrNC_030810.1:42005502-42014785:+	--
MSTRG.166204	0.502006	0.611144	0.140015	0.240061	0.457241	0.0361744	--	antisense	chrNC_030836.1:9284883-9292940:-	--
MSTRG.69349	0.639993	0.812796	0.558642	1.88756	0.462637	1.19906	--	linc	chrNC_030816.1:48357400-48393785:+	--
MSTRG.98333	2.00886	0.9754	3.1527	2.82697	2.67632	2.61213	--	linc	chrNC_030821.1:5195231-5201776:-	--
MSTRG.178485	0.180033	0	0.24479	1.49227	0.655917	0	--	linc	chrNW_017189962.1:418170-424574:-	--
MSTRG.97055	0.918527	0.747032	0.967907	1.16582	1.10852	2.05433	--	linc	chrNC_030820.1:72216299-72219779:+	--
MSTRG.73566	0.701183	0	0.317797	0.726499	1.11765	0	--	antisense	chrNC_030817.1:16807196-16807507:+	--
MSTRG.132252	1.51713	1.09008	0.768939	0.692991	0.936087	0.213946	--	linc	chrNC_030826.1:60324769-60332084:-	--
MSTRG.132253	0.1825	0	0	1.13453	0.332451	0	--	linc	chrNC_030826.1:60331423-60341130:+	--
MSTRG.162711	0.166531	0.683293	0.301907	0.201301	1.11233	0.208003	--	antisense	chrNC_030834.1:37805566-37810081:-	--
MSTRG.99652	0.0923035	0	0	1.14763	0	0	--	linc	chrNC_030821.1:20340165-20359956:-	--
MSTRG.139306	0.704271	0.663451	0.524395	0.547275	1.07675	0.942492	--	linc	chrNC_030828.1:45495093-45518176:+	--
MSTRG.66565	0.603282	0.928247	1.36713	0.468798	1.23634	1.13028	--	linc	chrNC_030816.1:5599162-5724980:-	--
MSTRG.176206	0.656181	0.419591	0.612826	0.597464	0.869335	0.894102	--	linc	chrNW_017189517.1:45096418-45098480:-	--
MSTRG.9286	0.244245	0.195227	0.382416	0.621157	0.707844	1.08161	--	linc	chrNC_030808.1:157072847-157084988:+	--
MSTRG.29418	0.392836	0.550074	0.910008	0.467319	0.569838	0.545184	--	linc	chrNC_030811.1:45621546-45626094:-	--
MSTRG.76387	0.562921	0.16498	0	0	0	1.23044	--	linc	chrNC_030817.1:56155386-56158198:+	--
MSTRG.62484	0.789967	1.47596	1.81256	2.02065	1.91123	2.38195	--	linc	chrNC_030815.1:62799141-62809834:-	--
MSTRG.139746	0.524797	0.0728558	0.350521	0.400654	1.30821	0.802112	--	linc	chrNC_030828.1:55698891-55700413:+	--
MSTRG.132803	0.15987	0.702816	0	0.993851	0	0	--	linc	chrNC_030827.1:4349228-4362252:+	--
MSTRG.105378	1.10509	0	0	0	0	0	--	linc	chrNC_030822.1:26803391-26803638:+	--
MSTRG.55684	1.4842	0	0.384391	0	0	0.198623	--	antisense	chrNC_030814.1:79225301-79230487:-	--
MSTRG.165692	0.119663	0.736483	0.433879	1.11585	0.544961	0.784681	--	linc	chrNC_030835.1:43666504-43668163:-	--
MSTRG.129831	0	0	0.356935	2.6519	0	0	--	linc	chrNC_030826.1:40051919-40052503:-	--
MSTRG.95547	0	0	0	1.25013	0	0.56514	--	linc	chrNC_030820.1:53650211-53654369:-	--
MSTRG.95944	0.552571	0.279804	0.335671	1.29492	2.05535	3.24403	--	linc	chrNC_030820.1:58033486-58047332:-	--
MSTRG.132808	1.31191	0.509675	1.05091	1.01155	1.41723	0.685933	--	antisense	chrNC_030827.1:3778751-3780083:-	--
MSTRG.136010	0.130046	0.724159	1.10023	0.314396	0.0394831	0.324863	--	linc	chrNC_030827.1:68367790-68374427:+	--
MSTRG.142878	1.26328	0.595606	1.2281	2.16253	1.88437	0.891849	--	antisense	chrNC_030829.1:17047575-17049785:+	--
MSTRG.136012	0.301262	0	0.0455136	0.572255	0.182932	0	--	linc	chrNC_030827.1:68371158-68373589:-	--
MSTRG.136014	0.191232	0	0	0.990681	0	0	--	linc	chrNC_030827.1:68391473-68391941:+	--
MSTRG.13954	0	0	0.298795	0	0	0.694772	--	linc	chrNC_030809.1:77087600-77088157:+	--
MSTRG.163569	0.763708	0	0	0	0.115934	0	--	linc	chrNC_030835.1:12133416-12133766:+	--
MSTRG.64676	0.134457	0.443324	0.54846	0.139312	1.07159	0.598292	--	linc	chrNC_030815.1:88619194-88635713:+	--
MSTRG.128831	0	0	0	0	0.945543	0	--	linc	chrNC_030826.1:33723055-33723626:+	--
MSTRG.148337	0.540831	2.47269	0.784387	1.45693	2.26598	0.759956	--	linc	chrNC_030830.1:24203013-24205118:-	--
MSTRG.13398	0	0.0352288	0.0544795	0	0.74814	1.23863	--	linc	chrNC_030809.1:63274765-63277223:-	--
MSTRG.39603	0.032787	0.0288275	0.0594403	0.0339708	0.71672	0	--	linc	chrNC_030812.1:57085846-57092328:+	--
MSTRG.81351	0	0	0	0	1.04758	0	--	linc	chrNC_030818.1:16409111-16596574:+	--
MSTRG.37441	0	0	0	1.32939	0.116865	0	--	linc	chrNC_030812.1:32232752-32238751:+	--
MSTRG.139435	0	0	0	0	0.803016	0.137649	--	linc	chrNC_030828.1:50686814-50687442:-	--
MSTRG.165920	0	0.168946	0.870886	0.995444	1.92518	0.180002	--	linc	chrNC_030836.1:4428150-4429490:-	--
MSTRG.114327	0.18167	0.718789	0.49403	0.329401	0.082735	0.042546	--	linc	chrNC_030823.1:78361568-78363212:-	--
MSTRG.141478	0.293878	0	0.133194	1.21795	0.936852	0.275298	--	linc	chrNC_030829.1:4603168-4637181:-	--
MSTRG.146377	0	0.0638923	0.131741	0.150584	0.264752	0.680736	--	linc	chrNC_030830.1:2049417-2078596:-	--
MSTRG.114320	0.519057	0.152125	0.0784174	0.537798	0	0.4052	--	linc	chrNC_030823.1:78360006-78360967:-	--
MSTRG.64597	0	0	0	1.17061	0	0	--	linc	chrNC_030815.1:87861559-87895951:-	--
MSTRG.84075	1.34074	0.837845	1.03454	1.45803	2.41209	6.96495	--	linc	chrNC_030818.1:62521894-62525539:-	--
MSTRG.112622	0.335861	0	1.06555	1.04396	0.458866	0.157313	--	linc	chrNC_030823.1:57350837-57357285:-	--
MSTRG.36834	0.350591	0.462379	1.27119	0.544875	0	0.574745	--	antisense	chrNC_030812.1:26383900-26386524:+	--
MSTRG.166295	2.41607	1.07901	1.80188	4.47018	1.69413	2.92794	--	antisense	chrNC_030836.1:11939289-11947811:+	--
MSTRG.127754	0.624491	0.137269	0.339646	0.420575	1.08073	0.175502	--	linc	chrNC_030826.1:26057222-26062705:-	--
MSTRG.5128	0	0.55779	0	1.05169	0	0.475435	--	antisense	chrNC_030808.1:93883627-94075790:-	--
MSTRG.85450	0.650935	0.22893	0.177014	1.48376	0.0592889	1.21956	--	antisense	chrNC_030818.1:82517785-82519009:+	--
MSTRG.127221	1.99897	2.09434	1.20437	1.27741	2.45306	1.99593	--	linc	chrNC_030826.1:21856554-21860376:+	--
MSTRG.152696	0.578915	0.851601	0.988977	1.92634	1.32837	0.8239	--	antisense	chrNC_030831.1:57062036-57080279:+	--
MSTRG.111331	0	0	0	0	0	0.652274	--	linc	chrNC_030823.1:43722018-43727544:+	--
MSTRG.124651	0.900007	0.437307	1.18079	2.46009	0.959971	2.57923	--	linc	chrNC_030825.1:58577563-58584349:-	--
MSTRG.152693	0	0.0464518	0.359176	5.50132	0.360906	0.173221	--	linc	chrNC_030831.1:57058525-57063318:-	--
MSTRG.84101	3.92203	4.35154	1.65061	1.54805	0.255164	0.0437389	--	antisense	chrNC_030818.1:62998505-63001901:+	--
MSTRG.110240	0.984883	0.974187	1.03061	1.56068	0.864078	0.617337	--	linc	chrNC_030823.1:18865564-18873545:-	--
MSTRG.110245	1.22767	1.13938	0.680064	1.16599	0.745462	0.159729	--	linc	chrNC_030823.1:19073855-19075762:-	--
MSTRG.56672	0.124898	0.549075	0.339646	0.517631	0.113761	0.468006	--	linc	chrNC_030814.1:90215154-90216658:-	--
MSTRG.96749	0	0.506838	0	0	0	0	--	linc	chrNC_030820.1:66163100-66163740:+	--
MSTRG.25242	0.0279884	5.97984	4.94722	0.0289989	0.229433	1.65179	--	antisense	chrNC_030810.1:99802759-99809684:-	--
MSTRG.144823	0	0	0.692271	0.13188	0.115934	0	--	linc	chrNC_030829.1:51158862-51159371:+	--
MSTRG.20731	0.723392	0	0.163931	1.6864	0.768699	0.338828	--	linc	chrNC_030810.1:33615036-33626823:+	--
MSTRG.156326	0.272258	0.33513	0.641656	0.282088	1.09111	0.816142	--	linc	chrNC_030832.1:37797924-37798760:+	--
MSTRG.20733	0.48478	0.805112	0.24413	1.73009	0.392489	0.90826	--	linc	chrNC_030810.1:33618797-33633511:+	--
MSTRG.111720	0.153805	0.328418	0.298754	0.933386	0.780502	0.679239	--	linc	chrNC_030823.1:48037097-48039867:-	--
MSTRG.5657	0	0	0	0	0	1.06107	--	antisense	chrNC_030808.1:106972227-107030247:+	--
MSTRG.58779	0.885598	4.97658	2.26867	2.8724	1.85875	1.73135	--	linc	chrNC_030814.1:107364059-107365139:-	--
MSTRG.167647	0	0	0	0	0.949654	0	--	linc	chrNC_030836.1:40669236-40669844:+	--
MSTRG.106508	0	0	0.156835	0.717064	0.15759	0.972481	--	antisense	chrNC_030822.1:42112021-42121515:-	--
MSTRG.143588	1.14037	0.334219	0.689136	0.731435	0.8903	0.356092	--	antisense	chrNC_030829.1:39167934-39168689:-	--
MSTRG.106058	0	1.76587	0	0.208093	0.274397	0.56443	--	antisense	chrNC_030822.1:35828182-35830486:-	--
MSTRG.60879	0.734309	0.415049	0.380355	1.30427	0.573282	1.4249	--	linc	chrNC_030815.1:39360607-39476040:-	--
MSTRG.167641	0	0	0	0	0.277888	0.457289	--	linc	chrNC_030836.1:40632978-40639158:+	--
MSTRG.167640	0	0	0	0	1.26072	0.32416	--	linc	chrNC_030836.1:40640208-40640599:-	--
MSTRG.123511	11.8769	12.9098	17.0909	10.6189	13.9545	20.8042	--	antisense	chrNC_030825.1:53474687-53480195:-	--
MSTRG.123510	1.21113	0.869645	1.20763	0.899318	2.68429	2.68513	--	linc	chrNC_030825.1:53472188-53474619:-	--
MSTRG.84077	0.658474	0.666675	1.33846	1.24045	0.49071	0.50469	--	linc	chrNC_030818.1:62525694-62555665:-	--
MSTRG.102143	1.32614	1.04325	1.47889	1.95256	1.38271	2.41103	--	linc	chrNC_030821.1:62407635-62412240:-	--
MSTRG.175432	0.409731	0.262	0.101292	0.501711	0	0.732759	--	linc	chrNW_017189517.1:33093112-33097671:-	--
MSTRG.142204	0.245199	0	0.222263	0	0.223334	0.918785	--	linc	chrNC_030829.1:14243148-14248615:-	--
MSTRG.107545	0.786981	0.296547	0.407638	0.310627	0.068267	0.280848	--	antisense	chrNC_030822.1:53274847-53282777:+	--
MSTRG.99837	1.79045	1.16797	1.57062	0.718101	2.05164	1.1362	--	linc	chrNC_030821.1:22052101-22052958:-	--
MSTRG.74033	0.497262	1.63954	0.676122	0.579618	1.07568	0.465823	--	linc	chrNC_030817.1:22669274-22674504:-	--
MSTRG.142201	2.09913	1.4765	2.16916	4.08885	4.16804	5.38797	--	antisense	chrNC_030829.1:14545675-14547083:-	--
MSTRG.21737	0.133225	0	0.966103	0	1.33479	0.624008	--	linc	chrNC_030810.1:51811857-51815109:-	--
MSTRG.53225	0.716904	0	0	1.11418	0	0	--	antisense	chrNC_030814.1:50552615-50562447:+	--
MSTRG.87727	1.49823	0.19372	0.798872	0.091313	0.321088	0	--	linc	chrNC_030819.1:1822994-1824259:+	--
MSTRG.168017	1.07623	0.989275	0.886875	1.21646	1.33672	1.74142	--	antisense	chrNC_030836.1:43685664-43686511:+	--
MSTRG.143333	0.458079	0.604139	0	0.830582	0	0.750956	--	linc	chrNC_030829.1:34646743-34652164:-	--
MSTRG.110080	0	0	0	1.80832	0	0	--	antisense	chrNC_030823.1:27923564-27954136:+	--
MSTRG.73961	0.391837	0.229678	0.71037	1.21795	1.42758	2.20238	--	antisense	chrNC_030817.1:21583594-21588191:-	--
MSTRG.6170	0.408542	0.271594	0.523878	0.619453	0.517326	1.22281	--	antisense	chrNC_030808.1:113017898-113029093:+	--
MSTRG.28638	1.22701	1.62431	1.17472	1.34273	1.83335	1.35607	--	antisense	chrNC_030811.1:25515548-25518809:-	--
MSTRG.17200	0	0	0	0	0	1.38029	--	linc	chrNC_030809.1:130946380-130947866:+	--
MSTRG.29723	0.106865	0	0.0968686	0	0.778682	0	--	linc	chrNC_030811.1:51488016-51585997:-	--
MSTRG.28635	5.27246	3.41935	3.12069	3.48115	1.62593	2.34115	--	linc	chrNC_030811.1:25473855-25481535:+	--
MSTRG.177580	0.401011	0.705166	0.121167	0.138497	1.58276	1.25219	--	antisense	chrNW_017189664.1:18708-19560:+	--
MSTRG.28631	8.39817	3.52203	4.25739	5.12198	4.95967	6.24907	--	linc	chrNC_030811.1:25333196-25352591:+	--
MSTRG.124427	0.523917	0.19742	0.542754	0	0.136342	0.490793	--	antisense	chrNC_030825.1:57073816-57075242:+	--
MSTRG.28632	5.05198	1.78641	2.37267	3.29046	4.3514	3.90952	--	linc	chrNC_030811.1:25335651-25340065:+	--
MSTRG.87593	0.154314	0	0.13988	0.159886	0	0.578232	--	linc	chrNC_030819.1:368771-371019:-	--
MSTRG.81504	0	0	0	0	1.68534	0	--	linc	chrNC_030818.1:20737755-20742215:-	--
MSTRG.25791	0.841133	0.667985	0.46731	1.2932	0.815555	1.62674	--	antisense	chrNC_030810.1:104660849-104667531:-	--
MSTRG.109178	1.25882	0.13835	0	0	0	0	--	linc	chrNC_030823.1:3746431-3747944:+	--
MSTRG.26688	0	1.11812	0.329353	0	0	0	--	linc	chrNC_030810.1:118091428-118093171:+	--
MSTRG.41985	1.19731	0.551424	0.956111	0.413514	1.76564	0.774447	--	linc	chrNC_030812.1:95669693-95671775:+	--
MSTRG.1956	14.4141	10.905	7.05878	4.46164	4.46235	3.09186	--	antisense	chrNC_030808.1:57487560-57490392:+	--
MSTRG.1954	1.08411	1.77928	1.17924	0.973483	1.05326	1.42179	--	antisense	chrNC_030808.1:57490922-57492426:+	--
MSTRG.26685	0	0.492628	1.18506	0	0	0.174956	--	linc	chrNC_030810.1:118072701-118081827:-	--
MSTRG.106983	0	0.148902	0	0.175468	0.308503	1.11052	--	antisense	chrNC_030822.1:48025738-48026844:-	--
MSTRG.44631	2.01479	1.33845	1.56929	2.31948	2.12059	1.41206	--	linc	chrNC_030813.1:9193276-9242719:-	--
MSTRG.156049	0	0	1.13659	0	0	0	--	linc	chrNC_030832.1:36109035-36109774:-	--
MSTRG.139290	1.96651	0.992587	0.858269	1.05649	1.04484	0.443487	--	linc	chrNC_030828.1:44066612-44070081:-	--
MSTRG.8881	0.829199	0.680458	0.0501091	0.400931	1.15806	0.932129	--	linc	chrNC_030808.1:149433015-149434675:-	--
MSTRG.132213	1.08264	0.237974	1.79918	1.86955	0.903922	1.35225	--	linc	chrNC_030826.1:59738044-59739313:-	--
MSTRG.123636	0.715177	1.47528	0.573478	0.3705	0.576241	0.386516	--	antisense	chrNC_030825.1:54098749-54102730:+	--
MSTRG.177904	0.947095	0	0.171701	0	0	1.59699	--	linc	chrNW_017189763.1:230274-275454:+	--
MSTRG.40424	0.354478	0.779175	1.28528	0.550915	0.968605	0.0830166	--	linc	chrNC_030812.1:72183530-72192989:-	--
MSTRG.139298	0.904978	0.717425	0.793431	0.261313	0.202691	0.73658	--	linc	chrNC_030828.1:45459582-45491343:+	--
MSTRG.31448	0.19737	0	0	0	1.07862	0.369783	--	linc	chrNC_030811.1:73165995-73185355:+	--
MSTRG.142297	1.46133	1.41334	2.45058	1.5898	1.46412	0.889811	--	linc	chrNC_030829.1:14958944-14959664:+	--
MSTRG.132550	0.966245	0.772325	0.477743	0.182024	0.64006	0.164574	--	antisense	chrNC_030826.1:62319190-62329095:+	--
MSTRG.110238	0.756216	0.40386	0.685479	0.887989	0.46429	0.230887	--	linc	chrNC_030823.1:18808519-18815675:-	--
MSTRG.56073	2.64339	2.85301	3.77354	3.96884	3.33037	2.71351	--	linc	chrNC_030814.1:87337275-87339977:+	--
MSTRG.21087	0.710181	0.208139	1.14445	0.613186	0.503107	1.99584	--	antisense	chrNC_030810.1:37788158-37794404:-	--
MSTRG.162819	1.05177	0	0	0.136219	0	0	--	linc	chrNC_030834.1:38727335-38732109:+	--
MSTRG.110235	0.389753	0.778829	0.449649	0.697517	0.25818	0.730223	--	linc	chrNC_030823.1:18790644-18792781:-	--
MSTRG.135251	0	0	0	0.695974	0.458866	0.23597	--	linc	chrNC_030827.1:35656651-35722608:+	--
MSTRG.110237	0.878404	0.901046	1.19436	1.24383	0.426706	0.329147	--	linc	chrNC_030823.1:18806727-18808251:-	--
MSTRG.135257	0.717196	0	0.295505	3.6479	0.593856	1.58801	--	linc	chrNC_030827.1:35728896-35737903:-	--
MSTRG.80566	0	0.666176	0.343402	0.196258	0	0	--	antisense	chrNC_030818.1:4227113-4231091:-	--
MSTRG.122965	1.2377	0.498772	0.841444	1.28239	1.73797	0.483103	--	antisense	chrNC_030825.1:50408709-50413793:-	--
MSTRG.39993	0.137819	0	0	0.999563	0.125529	1.03284	--	antisense	chrNC_030812.1:63850318-63881831:-	--
MSTRG.145573	1.90723	1.15751	1.49934	1.76624	2.59805	2.40328	--	antisense	chrNC_030829.1:57226642-57230143:+	--
MSTRG.158813	0.780396	0.294065	0.222325	1.02804	0.487409	1.82764	--	antisense	chrNC_030833.1:29090632-29096891:-	--
MSTRG.38969	1.91079	0	0	0	0	0.0745827	--	linc	chrNC_030812.1:49515989-49563171:-	--
MSTRG.90458	1.40609	0.862654	0.892197	2.83279	1.85276	3.0676	--	linc	chrNC_030819.1:64389811-64404670:-	--
MSTRG.119935	0	0.180209	0.278684	0.106181	1.1201	0.480006	--	linc	chrNC_030825.1:13878612-13880720:-	--
MSTRG.64279	0	0	0	0	0	0.777311	--	linc	chrNC_030815.1:84758551-84758925:+	--
MSTRG.92064	1.17102	1.20866	1.19994	7.1743	0.37099	0.667729	--	linc	chrNC_030820.1:11180751-11193107:-	--
MSTRG.43858	0.146401	0	0	0.91012	0.266692	0.548579	--	linc	chrNC_030812.1:115781154-115781446:-	--
MSTRG.42580	0	0.076393	0.47255	0.0900228	0	0.244177	--	linc	chrNC_030812.1:103103770-103108621:+	--
MSTRG.68425	0.610926	0.282709	0.291463	0.19989	0.702881	1.41569	--	linc	chrNC_030816.1:29688540-29690280:-	--
MSTRG.41044	0.1825	0	1.158	0	0.166226	0.683845	--	antisense	chrNC_030812.1:78336759-78338274:-	--
MSTRG.82279	0.472865	0.307301	0.428634	0.76686	0.823945	0.962976	--	linc	chrNC_030818.1:28541064-28543129:-	--
MSTRG.68036	0	0	0	0	0	0.816884	--	linc	chrNC_030816.1:25078713-25079314:-	--
MSTRG.9365	0.704033	1.60308	0.114545	0.0187039	2.94318	0.0169108	--	antisense	chrNC_030809.1:63676-65931:-	--
MSTRG.13576	0	0	0	0	0	1.1476	--	linc	chrNC_030809.1:65545147-65545967:+	--
MSTRG.125282	0.825414	0	0	0.0900228	0.158276	0.32557	--	linc	chrNC_030825.1:64920935-64924374:+	--
MSTRG.58265	0.356216	0.219238	0.71037	1.47631	0.519121	0.467172	--	linc	chrNC_030814.1:103895016-103896378:-	--
MSTRG.178999	0	0.857092	0.126233	0	0	0	--	antisense	chrNW_017190151.1:51730-60482:+	--
MSTRG.180853	0.523305	0	0.355766	0.338875	0.05958	0.0612774	--	linc	chrNW_017216998.1:1126-6128:-	--
MSTRG.180852	2.05789	0.827605	1.57262	3.02141	0.621993	0.950925	--	linc	chrNW_017216998.1:336-12372:-	--
MSTRG.63568	0.0846767	0.148902	0.38378	0.526404	0.694132	0.475939	--	linc	chrNC_030815.1:75276328-75277278:-	--
MSTRG.89359	0.188082	0.661473	0	0	0	0	--	antisense	chrNC_030819.1:52368517-52385990:+	--
MSTRG.110893	0.772566	0.656625	1.4006	1.01392	1.03205	0.603101	--	linc	chrNC_030823.1:37487388-37491869:-	--
MSTRG.150352	0.939532	2.20285	1.60867	1.22068	2.47217	1.60659	--	antisense	chrNC_030831.1:2314129-2337429:-	--
MSTRG.77888	17.7633	15.3488	17.8715	34.7467	20.2241	16.2816	--	linc	chrNC_030817.1:75309732-75310810:+	--
MSTRG.116957	0	0	0	1.12938	0	0	--	linc	chrNC_030824.1:28268692-28284961:+	--
MSTRG.116954	0	0	0	0	0.948623	0	--	antisense	chrNC_030824.1:27587500-27596549:-	--
MSTRG.4795	1.33457	0.634458	0.85807	1.32649	1.14489	2.60215	--	linc	chrNC_030808.1:89665395-89671511:+	--
MSTRG.68049	2.07085	0.0910383	0.375429	0	0.0943093	0.0969961	--	linc	chrNC_030816.1:25289077-25293035:-	--
MSTRG.155178	1.40287	0.679657	1.47926	0.148318	0.469385	0.697316	--	linc	chrNC_030832.1:26139667-26146210:+	--
MSTRG.8364	0.0701798	0.123409	0.349884	0.327212	0.543334	0.591685	--	antisense	chrNC_030808.1:138526079-138527260:+	--
MSTRG.72768	22.0906	7.4745	11.4698	3.30518	4.77924	2.5132	--	antisense	chrNC_030817.1:929433-986666:-	--
MSTRG.23569	1.20015	1.72552	2.70263	3.78521	2.20689	1.98693	--	linc	chrNC_030810.1:78369244-78400646:-	--
MSTRG.165355	0	0	0	0	0	1.04001	--	linc	chrNC_030835.1:39589625-39599023:+	--
MSTRG.86907	2.95605	2.27863	1.06448	2.30757	5.3849	14.4148	--	linc	chrNC_030818.1:100966164-100969336:+	--
MSTRG.175903	0.479434	0.613143	0.316064	0.496745	0.396984	0.489952	--	antisense	chrNW_017189517.1:37345335-37359712:-	--
MSTRG.20942	2.0015	0.577431	1.87097	2.5274	3.04786	2.60736	--	antisense	chrNC_030810.1:34495406-34512627:-	--
MSTRG.150456	7.64752	1.92114	5.85934	1.60359	1.078	1.62043	--	linc	chrNC_030831.1:4252951-4253411:-	--
MSTRG.56741	0.8841	0.93816	1.27119	1.42141	2.24918	0.371264	--	antisense	chrNC_030814.1:90456435-90466112:-	--
MSTRG.25925	0.532701	0.793627	1.0194	0.973552	1.32756	0.907943	--	antisense	chrNC_030810.1:105561829-105568613:-	--
MSTRG.78097	0.557037	0	0.504932	0.216431	1.01473	0.391364	--	antisense	chrNC_030817.1:76942592-76995765:+	--
MSTRG.116558	0	0.121175	0.124927	0.142795	1.00423	1.16195	--	linc	chrNC_030824.1:20105525-20105874:+	--
MSTRG.130008	0.328612	0	0.186171	0	0.972752	1.23134	--	linc	chrNC_030826.1:41844024-41845227:-	--
MSTRG.65457	0.0642563	0.0564964	0.349475	0.133153	0.877895	0.0601937	--	linc	chrNC_030815.1:100098519-100099187:-	--
MSTRG.160634	1.41241	0	0.726653	0.791031	0.695385	0	--	linc	chrNC_030834.1:4683851-4685765:+	--
MSTRG.98325	0	1.68946	0	0	0	0	--	antisense	chrNC_030821.1:5148539-5153372:-	--
MSTRG.103259	0.612404	0.340072	0.818071	1.03526	0.85137	1.02659	--	antisense	chrNC_030821.1:81186825-81189422:-	--
MSTRG.175886	0.281858	0.0991277	0.868675	0.525662	0.154034	0.63369	--	antisense	chrNW_017189517.1:37209395-37210500:-	--
MSTRG.142012	0	0.566787	0.166953	0.190832	0.0838788	0.345074	--	antisense	chrNC_030829.1:12180434-12230433:-	--
MSTRG.159039	0.1825	0	0.165429	0	0	0.683845	--	linc	chrNC_030833.1:30300585-30301124:+	--
MSTRG.74615	1.32866	1.13663	1.85539	1.45104	1.17747	1.21101	--	antisense	chrNC_030817.1:30374512-30379415:-	--
MSTRG.67360	0.756332	0.207811	0.0856981	0.146932	0.172222	2.52408	--	linc	chrNC_030816.1:16793638-16839147:-	--
MSTRG.145877	1.74338	1.84801	1.27015	1.63751	3.42812	1.81631	--	antisense	chrNC_030829.1:58964833-58967319:-	--
MSTRG.23414	0.140236	0.739806	0.127119	0	0	0.26274	--	linc	chrNC_030810.1:77191295-77221383:-	--
MSTRG.174281	0	0	0.34071	0	0.684703	0.352105	--	antisense	chrNW_017189517.1:13619571-13623072:-	--
MSTRG.151173	1.72273	0.151469	0.156159	0.356987	0.627645	0	--	linc	chrNC_030831.1:30936413-30936779:+	--
MSTRG.17975	1.05486	0.309156	0.637458	1.09294	0.320264	0	--	linc	chrNC_030810.1:2894237-2899702:-	--
MSTRG.159032	5.17524	2.18878	4.9052	6.37735	4.71978	6.24766	--	linc	chrNC_030833.1:30218534-30236643:-	--
MSTRG.155556	0.247732	0.562688	0.729817	1.62562	0.902563	1.91457	--	linc	chrNC_030832.1:28049209-28051222:-	--
MSTRG.82487	2.81902	1.24847	2.1389	2.33664	2.75783	4.26438	--	linc	chrNC_030818.1:30397761-30399758:+	--
MSTRG.104985	0.681747	0.599416	0.077247	0.441476	0.93143	0.159661	--	linc	chrNC_030822.1:21462946-21463908:-	--
MSTRG.174521	0.781871	0.323505	0.792115	0.810101	1.46619	0.904776	--	linc	chrNW_017189517.1:16378103-16381807:+	--
MSTRG.87048	0.172273	0.302938	1.40543	0.178493	0.941467	0.322763	--	linc	chrNC_030818.1:102659803-102664067:+	--
MSTRG.78399	0.675005	0.124945	0.128814	0.736186	0.0323586	0.366085	--	antisense	chrNC_030817.1:80040781-80041928:-	--
MSTRG.83928	0.711164	0.125056	0.128928	0.957893	0.518198	0.732821	--	antisense	chrNC_030818.1:38157531-38425310:+	--
MSTRG.72277	0	0	0	0	1.7212	0.0885118	--	linc	chrNC_030816.1:90665119-90691560:-	--
MSTRG.66500	0.111485	0	0.101057	0.693062	0	0	--	linc	chrNC_030816.1:2118950-2125665:+	--
MSTRG.9569	0	0	0.630067	0	0	0	--	linc	chrNC_030809.1:2153133-2153532:-	--
MSTRG.7193	0	0.806804	0.739364	0	0	0	--	linc	chrNC_030808.1:127311452-127312990:-	--
MSTRG.150683	0	0	0	0.573155	0	0	--	linc	chrNC_030831.1:10247607-10249432:-	--
MSTRG.145972	1.35196	0.594347	2.14463	0.61284	0.153926	0.633243	--	linc	chrNC_030829.1:59538677-59540960:-	--
MSTRG.27388	0	0.0811565	0.502017	1.14763	0	0.172935	--	linc	chrNC_030811.1:7072842-7078745:+	--
MSTRG.66502	0.657691	0.533784	0.825468	0.419346	1.01377	0.853075	--	linc	chrNC_030816.1:2120845-2122221:+	--
MSTRG.154789	0.945974	0	0.428744	0.490065	0.107702	0	--	linc	chrNC_030832.1:20028938-20029545:-	--
MSTRG.66505	0.157352	0	0.8558	0	0	0.147404	--	antisense	chrNC_030816.1:2195604-2204314:+	--
MSTRG.118909	0	0.739806	0	0	0.766387	0	--	linc	chrNC_030824.1:70230942-70231406:+	--
MSTRG.56821	0	0	0	0	1.08667	0.248362	--	linc	chrNC_030814.1:91020205-91028903:-	--
MSTRG.114930	0	0	0	0	0	0.697649	--	antisense	chrNC_030824.1:2751934-2753218:+	--
MSTRG.122464	2.2019	2.50915	3.33531	2.19135	2.84999	1.89984	--	antisense	chrNC_030825.1:47644487-47647267:-	--
MSTRG.179857	4.05919	3.79777	3.53797	4.58319	3.83942	3.26629	--	linc	chrNW_017204567.1:5120-5887:-	--
MSTRG.179999	2.14827	0.878669	1.9843	2.22584	0.829742	1.52208	--	linc	chrNW_017208847.1:1310-16708:+	--
MSTRG.136658	0	0	0.130086	2.75078	0.84963	1.27714	--	linc	chrNC_030828.1:7812318-7896577:+	--
MSTRG.162283	2.08991	1.38561	1.05502	0.404906	1.01368	3.44999	--	linc	chrNC_030834.1:28563665-28590142:-	--
MSTRG.5725	0.17453	1.38108	1.42384	0	0.4769	0.980974	--	linc	chrNC_030808.1:108125171-108128706:-	--
MSTRG.147801	0.368363	0.485817	0	0.381663	0	0	--	antisense	chrNC_030830.1:20902692-20927194:+	--
MSTRG.147800	0.135483	0	0	0.140374	0.493605	0	--	antisense	chrNC_030830.1:20902233-20926811:+	--
MSTRG.31536	0.351619	0.412209	0.531215	1.94301	0.160132	0.384287	--	linc	chrNC_030811.1:74990886-75005969:+	--
MSTRG.3337	0.408824	0.992774	1.25292	0.645463	0.975249	1.29482	--	linc	chrNC_030808.1:71823721-71832177:+	--
MSTRG.19388	1.0019	0.870294	1.06137	1.41328	1.83611	1.17602	--	antisense	chrNC_030810.1:19773377-19784996:+	--
MSTRG.180242	0.336804	0.29613	1.2212	1.51218	0.30677	0.73619	--	linc	chrNW_017212324.1:883-2803:-	--
MSTRG.180243	0	0.0648354	0.668429	0	0	0.138157	--	linc	chrNW_017212324.1:1595-15919:-	--
MSTRG.180244	1.04882	0.724552	0.679079	0.659773	0.307058	0.350895	--	linc	chrNW_017212324.1:2132-10872:-	--
MSTRG.180245	0.584319	0.513754	2.22458	1.21083	0.212885	0.21895	--	linc	chrNW_017212324.1:5583-12371:-	--
MSTRG.157732	0.333062	0.29284	0.150954	0.172544	0.303362	1.32602	--	antisense	chrNC_030833.1:15523857-15527497:-	--
MSTRG.157082	0	0.0460561	0.237411	1.08546	0	0.294421	--	linc	chrNC_030833.1:3521719-3557438:+	--
MSTRG.61935	0.721263	0.186112	0.369537	0.511742	0.349895	0.609565	--	antisense	chrNC_030815.1:53288823-53298271:+	--
MSTRG.162911	0.408269	0.887966	2.29839	2.67164	2.85747	1.89215	--	antisense	chrNC_030834.1:43390308-43392586:+	--
MSTRG.133047	0.320472	0.120759	0.124498	0.332043	0.458691	0.986405	--	linc	chrNC_030827.1:5739704-5740735:+	--
MSTRG.22042	2.34221	1.38388	2.08915	1.98025	1.48481	2.0537	--	linc	chrNC_030810.1:54490962-54495018:+	--
MSTRG.141483	0	0	0	0.716031	0	0	--	linc	chrNC_030829.1:4642964-4651312:+	--
MSTRG.145106	0.785386	1.99489	1.34474	3.52622	3.49727	4.00564	--	linc	chrNC_030829.1:52819314-52820874:+	--
MSTRG.151807	5.02982	0.656449	0.156727	0.0773571	2.13674	2.95224	--	linc	chrNC_030831.1:40474421-40485384:+	--
MSTRG.89029	1.4531	0.33491	0.652196	0.993968	0.53969	1.90308	--	linc	chrNC_030819.1:41086689-41089541:+	--
MSTRG.149492	0.310627	0	0	2.03834	0.0943093	1.35795	--	antisense	chrNC_030830.1:37747847-37790759:+	--
MSTRG.44731	1.067	1.0097	0.786871	0.861937	0.667121	1.57555	--	linc	chrNC_030813.1:13254908-13259356:-	--
MSTRG.83991	0	0	0	0.74168	0	0.894102	--	linc	chrNC_030818.1:62435970-62439121:+	--
MSTRG.32745	1.766	0.408614	0.589772	0	0.338636	1.13192	--	linc	chrNC_030811.1:95507079-95510922:-	--
MSTRG.72042	1.31007	0.841038	1.37602	0.183137	0.345662	0.0633099	--	linc	chrNC_030816.1:86764573-86775903:-	--
MSTRG.144182	0.66391	0	0	0.275153	0.241883	0	--	linc	chrNC_030829.1:47647177-47648115:-	--
MSTRG.136295	1.21672	0.226924	0.601586	0.802232	1.94778	0.41447	--	linc	chrNC_030828.1:1299911-1301076:+	--
MSTRG.77568	0.367516	0.403917	0.333139	44.076	4.01693	98.7224	--	linc	chrNC_030817.1:68549427-68551937:-	--
MSTRG.72161	0.162469	0.571395	0.883631	0.0841676	0.961878	1.36977	--	linc	chrNC_030816.1:89179052-89183887:-	--
MSTRG.86906	4.69404	4.09727	1.38749	0.458158	2.91227	2.2305	--	linc	chrNC_030818.1:100941710-100944504:+	--
MSTRG.90136	0	0.123735	0.510266	0.437434	0.640905	0.395498	--	linc	chrNC_030819.1:61966636-61969146:+	--
MSTRG.39247	0	0	0	0.645597	0.810766	0	--	linc	chrNC_030812.1:54886737-54888199:+	--
MSTRG.10390	0.77086	0.942981	0.288616	0.347258	1.00739	0.266871	--	linc	chrNC_030809.1:9826516-9830116:-	--
MSTRG.141128	0.622203	0.901046	0.729885	0.492982	0.266692	0.102859	--	linc	chrNC_030828.1:68523233-68526048:-	--
MSTRG.174693	1.00002	0.849944	0.891369	1.1052	0.83494	1.70184	--	linc	chrNW_017189517.1:20015815-20024222:-	--
MSTRG.98281	18.8798	13.2136	18.3646	0.740865	3.38211	9.43651	--	antisense	chrNC_030821.1:933039-937650:+	--
MSTRG.174697	0.356454	0	0.484667	0.600152	0.608752	0.542616	--	linc	chrNW_017189517.1:20115379-20120205:-	--
MSTRG.18386	0	0	0	0	1.07596	0	--	linc	chrNC_030810.1:8434380-8435944:-	--
MSTRG.141123	0.685155	0.200804	0	0	0.10401	0.106973	--	linc	chrNC_030828.1:68506010-68506471:-	--
MSTRG.55022	0.25403	0.148902	1.99566	0.087734	1.61964	0.0793231	--	antisense	chrNC_030814.1:68343859-68350656:+	--
MSTRG.82095	0.259866	0	0.0942233	0.269249	0.284032	1.02243	--	antisense	chrNC_030818.1:25396484-25401545:+	--
MSTRG.45523	0.0806201	0.407583	1.82697	0	0.458943	0.792991	--	linc	chrNC_030813.1:24424893-24426897:-	--
MSTRG.101413	0.400074	0.140704	0.0725303	0.0414519	0.145759	0.524692	--	linc	chrNC_030821.1:53186203-53265409:-	--
MSTRG.86174	0.439806	0.29002	0.398667	0	0.751102	0.7725	--	antisense	chrNC_030818.1:95383672-95384418:-	--
MSTRG.86172	0.845508	0.42193	1.4707	2.8412	1.16557	2.11927	--	linc	chrNC_030818.1:95374390-95376230:-	--
MSTRG.137849	0.715529	0.584182	0.370628	0.900228	0.372413	0.957558	--	antisense	chrNC_030828.1:9853605-10150453:-	--
MSTRG.45369	0.142064	0	0.0429252	0.0490645	1.143	2.59511	--	linc	chrNC_030813.1:24797082-24798792:+	--
MSTRG.8850	0.477771	0.33929	0.866161	0.152314	1.47287	0.206568	--	linc	chrNC_030808.1:149110962-149128904:+	--
MSTRG.125847	0.756481	0	0	0.653162	0	0	--	linc	chrNC_030826.1:7242674-7243087:+	--
MSTRG.100570	0.128823	0.821179	0.291933	0.300318	0.469343	0.573223	--	linc	chrNC_030821.1:39031904-39036649:+	--
MSTRG.117805	0.711261	0.625366	0.768716	0.481847	0.124584	0.15376	--	linc	chrNC_030824.1:52540093-52575356:+	--
MSTRG.128611	0	0	0	0	1.30012	0	--	linc	chrNC_030826.1:32375639-32378007:-	--
MSTRG.63690	1.53764	0.709276	1.19126	1.00063	1.98006	1.9868	--	linc	chrNC_030815.1:76638554-76655971:-	--
MSTRG.129654	0.344547	0.0275398	0.11357	0.713974	0.114117	0.14671	--	antisense	chrNC_030826.1:38667827-38670325:-	--
MSTRG.36253	0.410113	0.131122	0.202773	1.1975	0.543334	0.104778	--	linc	chrNC_030812.1:22904285-22946265:-	--
MSTRG.131460	0	0	0.283038	0.970558	0	0	--	linc	chrNC_030826.1:53057786-53059119:+	--
MSTRG.128756	2.80145	2.46314	0.846469	1.16104	7.82503	2.09947	--	linc	chrNC_030826.1:33318939-33319176:-	--
MSTRG.45105	1.18862	0	0	0	0	0	--	linc	chrNC_030813.1:20189386-20202420:+	--
MSTRG.49119	0.452632	0.497463	0.0410293	0.0937949	0.577177	0.932832	--	linc	chrNC_030813.1:94928862-94964411:-	--
MSTRG.125848	0	0	0	0.123245	1.40846	0	--	linc	chrNC_030826.1:7146316-7160921:-	--
MSTRG.55303	0	0	0	0	0	1.13456	--	antisense	chrNC_030814.1:72022133-72076615:+	--
MSTRG.3480	0.171534	0.477593	1.63263	0.207349	0.130198	0.0267815	--	linc	chrNC_030808.1:73259122-73285163:+	--
MSTRG.93068	0.180033	0	0	0.2798	0.737907	0.252976	--	linc	chrNC_030820.1:27553763-27557945:+	--
MSTRG.91033	1.15014	0.547758	1.02084	1.36545	1.00393	1.57124	--	antisense	chrNC_030819.1:70418556-70425906:-	--
MSTRG.129043	1.4112	1.05938	1.42133	1.26549	1.23274	2.10279	--	linc	chrNC_030826.1:34230375-34235294:+	--
MSTRG.107612	0	0.263721	0.0679716	0	0.068299	0.842938	--	linc	chrNC_030822.1:54268933-54270028:-	--
MSTRG.130599	0.234872	0.137672	0.319353	0.162235	0.748748	0.586727	--	linc	chrNC_030826.1:47395514-47401429:-	--
MSTRG.27000	1.12699	1.04196	1.37965	0.770427	0.899502	0.794522	--	linc	chrNC_030811.1:1213176-1217054:-	--
MSTRG.23216	0.762321	0.0957514	0.394865	0.45134	0.198384	1.12219	--	linc	chrNC_030810.1:71622009-71623768:-	--
MSTRG.148032	0.268238	1.17922	0.891538	0.370563	0.162879	0.335038	--	antisense	chrNC_030830.1:21705244-21709525:+	--
MSTRG.159664	9.28995	10.8178	9.09748	0.235663	0.699194	0.073243	--	linc	chrNC_030833.1:38653038-38661365:+	--
MSTRG.87313	0.652149	0.491479	0.506697	0.868751	1.10313	0.698191	--	antisense	chrNC_030818.1:104198980-104200073:+	--
MSTRG.130210	1.30162	0.0673195	0.34702	0.0793304	0.976336	1.21933	--	linc	chrNC_030826.1:42974937-42975763:+	--
MSTRG.89654	0.280801	0	1.35752	1.9396	0.767285	0.0876827	--	linc	chrNC_030819.1:56365147-56368253:+	--
MSTRG.29053	0.106296	0.0934595	0	0.110134	0.38727	1.69279	--	linc	chrNC_030811.1:41106180-41106602:-	--
MSTRG.121190	0.0528669	0	0.0479218	0	0.72229	0.346671	--	linc	chrNC_030825.1:35519294-35520194:-	--
MSTRG.29554	0.467455	0.274002	0.564972	1.61444	0.141924	0.145967	--	linc	chrNC_030811.1:50023713-50024367:+	--
MSTRG.73306	0.367734	0.526557	1.08572	1.26278	1.34934	0.226375	--	linc	chrNC_030817.1:15064892-15127884:+	--
MSTRG.178214	4.59022	3.44477	3.21521	2.11376	3.52631	3.19243	--	linc	chrNW_017189851.1:609187-612110:+	--
MSTRG.178215	0	0	0	0	1.16305	0	--	linc	chrNW_017189851.1:610427-613408:-	--
MSTRG.154808	1.26881	1.03952	1.62063	2.12132	0.709157	0.837414	--	linc	chrNC_030832.1:20038893-20041375:-	--
MSTRG.112539	0	0.0807834	0.416424	2.28472	0	0.17214	--	linc	chrNC_030823.1:54730118-54730572:-	--
MSTRG.86418	0.68369	0.200375	0.723028	1.18063	1.42708	1.57448	--	antisense	chrNC_030818.1:97721485-97722907:-	--
MSTRG.99614	2.80407	1.74225	2.67734	1.66572	2.17944	3.92267	--	linc	chrNC_030821.1:16960667-16964097:-	--
MSTRG.98334	0.395717	0.463905	0.717403	0.273336	0	1.23566	--	linc	chrNC_030821.1:5219783-5228978:-	--
MSTRG.127618	0.219601	0.0965406	0	1.02389	0.100009	0.102859	--	linc	chrNC_030826.1:24896091-24896659:+	--
MSTRG.93653	0.113544	0	0	0	0.82735	0.21273	--	linc	chrNC_030820.1:33797544-33800888:+	--
MSTRG.32510	0	0	0	0	0	0.751314	--	linc	chrNC_030811.1:90830406-90838295:+	--
MSTRG.78847	0.164475	0	0	0	0.898849	0	--	linc	chrNC_030817.1:85989823-85994300:-	--
MSTRG.176425	1.79086	0.999738	1.59757	0.736317	1.2169	1.14505	--	linc	chrNW_017189522.1:79010-82934:+	--
MSTRG.6896	1.09937	0.202675	0	1.39627	0.129205	0.282382	--	linc	chrNC_030808.1:125553839-125564111:+	--
MSTRG.101915	0	0	0	0	1.05136	0	--	linc	chrNC_030821.1:59054249-59065277:-	--
MSTRG.121692	0.45521	0.720426	0	0	0.580464	0	--	linc	chrNC_030825.1:39369535-39374444:-	--
MSTRG.71085	4.6862	5.54107	8.93515	2.12075	9.32162	5.34864	--	antisense	chrNC_030816.1:74063746-74085450:-	--
MSTRG.25462	0.894793	0	0.180243	0	0	0	--	linc	chrNC_030810.1:101355529-101363863:+	--
MSTRG.20909	0.995866	0.817227	2.10633	1.10061	0.483766	0.497548	--	linc	chrNC_030810.1:36221794-36224919:+	--
MSTRG.89251	1.47743	1.73764	1.39141	1.74283	2.12047	1.68359	--	antisense	chrNC_030819.1:51142796-51149554:+	--
MSTRG.122814	0.478652	1.52557	0.705053	0.557925	0.762945	0.224195	--	antisense	chrNC_030825.1:49342758-49345206:-	--
MSTRG.58231	1.89756	1.74009	1.33708	1.14432	1.05321	3.42325	--	linc	chrNC_030814.1:103625671-103631177:+	--
MSTRG.124993	3.5435	3.47785	1.75542	1.79303	3.3401	1.27375	--	antisense	chrNC_030825.1:63642495-63643888:+	--
MSTRG.154934	0	0.735163	0.909511	0	0	0	--	antisense	chrNC_030832.1:22370071-22381814:-	--
MSTRG.62694	0.136875	0.722071	0.744429	0.283633	1.12202	1.41043	--	antisense	chrNC_030815.1:63042158-63106781:+	--
MSTRG.50327	0.0697511	0.0613277	0.316133	0.650426	0.698843	0.914777	--	linc	chrNC_030813.1:115786028-115790767:-	--
MSTRG.140064	1.027	0.702314	0.439608	1.3301	0.46771	0.988793	--	linc	chrNC_030828.1:58258366-58265789:-	--
MSTRG.15606	0.838477	0.491479	0	0	0	0	--	linc	chrNC_030809.1:106588254-106819756:+	--
MSTRG.36901	0	0	0	0	0.866747	0	--	antisense	chrNC_030812.1:26639820-26641218:+	--
MSTRG.99111	0.986849	0.433837	0.223635	0.12781	0	0	--	antisense	chrNC_030821.1:16880567-16882010:-	--
MSTRG.3298	0	0.755716	0	0	0	0.134195	--	linc	chrNC_030808.1:71583537-71584370:+	--
MSTRG.121679	0	0	0	0	1.29434	0.166402	--	linc	chrNC_030825.1:39234087-39235343:-	--
MSTRG.68105	0	0.0475518	0.58829	1.28882	0.0985207	1.87456	--	linc	chrNC_030816.1:26201238-26202006:-	--
MSTRG.18015	1.9156	2.26648	2.67965	2.05827	1.96018	3.81051	--	linc	chrNC_030810.1:3182239-3185522:+	--
MSTRG.121676	0.303935	0	0	0	0.830496	0	--	linc	chrNC_030825.1:38807141-39034403:+	--
MSTRG.89046	0.610189	1.6095	0.138278	0	0.138944	1.00032	--	linc	chrNC_030819.1:50006348-50007506:+	--
MSTRG.98800	2.23282	1.96317	3.23833	3.04602	5.15206	2.85859	--	linc	chrNC_030821.1:11635341-11637260:-	--
MSTRG.96399	0.432548	0.304249	1.56835	0.537798	0.315181	0.4052	--	antisense	chrNC_030820.1:63051031-63052522:-	--
MSTRG.113489	0.621255	0.801137	0.337886	0.557861	0.188619	0.0387984	--	antisense	chrNC_030823.1:67834630-67841606:-	--
MSTRG.42793	0.775577	2.35571	0.766942	0.709655	3.29355	3.61384	--	linc	chrNC_030812.1:105760854-105765202:+	--
MSTRG.175970	0.131041	0.345647	1.18783	0.135772	0.358066	0.122756	--	linc	chrNW_017189517.1:40294775-40299725:-	--
MSTRG.42024	0.849307	0.966371	1.04158	3.7787	2.27521	2.10603	--	linc	chrNC_030812.1:95753426-95767863:-	--
MSTRG.147254	0.643986	0.743158	1.64179	0.208512	0.51324	0.0754089	--	antisense	chrNC_030830.1:15028920-15038116:-	--
MSTRG.120774	1.43008	0.704131	1.70714	1.11698	1.50696	0.107173	--	linc	chrNC_030825.1:25039310-25086616:+	--
MSTRG.175975	0.173771	0.305572	1.10262	0	0.158276	0.32557	--	linc	chrNW_017189517.1:40319938-40326847:-	--
MSTRG.67984	0	0	0.132222	1.05793	0	0	--	linc	chrNC_030816.1:23961737-23967362:+	--
MSTRG.734	3.3781	3.32084	3.12852	3.28079	1.9944	8.35739	--	antisense	chrNC_030808.1:20699551-20705809:-	--
MSTRG.22352	0.390879	0.859188	0.0885791	0	0	0	--	linc	chrNC_030810.1:63517873-63520872:-	--
MSTRG.126131	0	0.392634	0	0	0	0.836659	--	linc	chrNC_030826.1:9258903-9262412:+	--
MSTRG.23519	0.492352	0.407429	0.708826	0.960243	0.0791378	0.786793	--	linc	chrNC_030810.1:77405538-77410650:+	--
MSTRG.158990	1.77343	0.229786	1.1845	1.83746	1.19021	1.5214	--	linc	chrNC_030833.1:29638308-29640647:-	--
MSTRG.11329	0	0	0	0.0958576	0	1.12668	--	antisense	chrNC_030809.1:19888685-19889910:-	--
MSTRG.121606	0	0.717159	0	0	0.123821	0	--	antisense	chrNC_030825.1:37725427-37727487:-	--
MSTRG.74943	0.663521	0.337452	0.801941	1.46258	1.00133	1.37111	--	linc	chrNC_030817.1:33457595-33467069:-	--
MSTRG.145932	1.2826	1.3005	1.59392	1.91834	2.35529	2.49022	--	linc	chrNC_030829.1:59172540-59176832:-	--
MSTRG.140850	0	0	1.00636	0.575145	0.126401	0	--	antisense	chrNC_030828.1:66704218-66708047:-	--
MSTRG.3411	0.172273	0.151469	0.312318	0.713974	1.09838	0.161381	--	linc	chrNC_030808.1:72403779-72404943:-	--
MSTRG.3415	0	0	0	0	1.09897	0	--	linc	chrNC_030808.1:72490259-72492328:-	--
MSTRG.79349	1.08649	0.0852931	0.0527605	0.160817	0.68919	0.6543	--	antisense	chrNC_030817.1:90885103-90891202:+	--
MSTRG.45755	2.64247	1.4521	0.598824	0.855588	1.05299	0.928277	--	linc	chrNC_030813.1:30759246-30776822:-	--
MSTRG.45257	2.42896	2.76661	0.900718	1.88749	2.96657	3.77508	--	antisense	chrNC_030813.1:22485830-22500125:+	--
MSTRG.33319	0.52245	0.803874	0	0	0.475861	0	--	antisense	chrNC_030811.1:104609429-104685710:+	--
MSTRG.126443	0.112743	0.198255	0	0.642475	0.0513447	0.475267	--	linc	chrNC_030826.1:12559706-12560947:-	--
MSTRG.149985	1.21564	3.53371	1.64166	0.411277	1.27672	2.34729	--	linc	chrNC_030830.1:41833171-41836748:+	--
MSTRG.109566	0.385538	0.225986	0	0	0.936422	0	--	linc	chrNC_030823.1:11362674-11365719:+	--
MSTRG.8561	0	0	0.170891	0	0	1.05964	--	linc	chrNC_030808.1:145308288-145312629:+	--
MSTRG.163437	1.23187	0	0	0	0.124669	0.256442	--	linc	chrNC_030835.1:10534386-10543719:+	--
MSTRG.45258	1.24736	1.25666	0.518228	1.83089	0.946772	2.75083	--	linc	chrNC_030813.1:22472725-22474357:+	--
MSTRG.93548	0.696338	0.506686	0.34825	0.422937	0.623308	0.967222	--	linc	chrNC_030820.1:33338693-33368283:+	--
MSTRG.171023	4.4128	0.775979	1.37144	1.43696	2.98577	1.65352	--	linc	chrNW_017189516.1:27463770-27464144:+	--
MSTRG.92360	0	0.407036	0	0	0.843322	0	--	antisense	chrNC_030820.1:15470914-15489213:-	--
MSTRG.163369	0.961093	0.96869	2.86856	2.3559	2.29523	2.50335	--	linc	chrNC_030835.1:9924572-9930433:+	--
MSTRG.35677	1.04718	0	0	0.361663	0.317934	0	--	linc	chrNC_030812.1:10328582-10441464:-	--
MSTRG.148568	0.326074	0.314001	0.760046	1.06181	0.480853	0.712737	--	antisense	chrNC_030830.1:29499007-29502184:+	--
MSTRG.96462	1.66227	0.794866	1.54643	1.64675	3.73198	3.14167	--	linc	chrNC_030820.1:63829946-63842156:-	--
MSTRG.152487	0	0	0.251589	1.43786	0.252801	0	--	antisense	chrNC_030831.1:50613950-50614587:-	--
MSTRG.114479	1.35633	2.05071	1.87292	1.1295	1.60484	1.17558	--	linc	chrNC_030823.1:79226269-79231359:-	--
MSTRG.179392	0.925676	0.478757	0.888446	0.394923	0.595151	0.612106	--	linc	chrNW_017193272.1:1477-3766:+	--
MSTRG.55569	0.509009	0.0537047	0.166103	0.253146	0.537798	0.724778	--	linc	chrNC_030814.1:78872505-78876847:+	--
MSTRG.84228	0.139017	0.244458	0.441047	0.720182	0	0.32557	--	linc	chrNC_030818.1:63764488-63772205:+	--
MSTRG.134378	0.745006	0.655036	0.436971	0.36325	0.918068	1.10844	--	antisense	chrNC_030827.1:26311378-26486983:+	--
MSTRG.46824	0.153721	0.405471	0.975392	0	0.140013	0.288004	--	antisense	chrNC_030813.1:57593047-57593900:+	--
MSTRG.133491	0.638748	0	0.330857	0	0	0.170961	--	linc	chrNC_030827.1:11865278-11867514:-	--
MSTRG.16182	0.752918	0.551661	1.13748	0.715094	0.685778	1.11675	--	linc	chrNC_030809.1:115583001-115584115:-	--
MSTRG.88452	0.180848	0.636032	0.163931	0.936888	0	1.52473	--	linc	chrNC_030819.1:16891318-16923057:-	--
MSTRG.70972	1.89652	0.833744	1.30526	1.6375	1.40751	1.15151	--	antisense	chrNC_030816.1:73896657-73904316:-	--
MSTRG.72958	10.8718	8.4998	8.97568	11.9774	13.735	16.2511	--	linc	chrNC_030817.1:10329615-10332281:+	--
MSTRG.23520	0.289619	0.127322	0.196896	1.5754	0.791378	0.542616	--	linc	chrNC_030810.1:77412629-77418374:+	--
MSTRG.179145	0	0.836685	0.143765	0	0	0.148573	--	antisense	chrNW_017190167.1:13815-14798:-	--
MSTRG.83620	0.984419	0	0	0	1.79327	0	--	antisense	chrNC_030818.1:59211402-59252132:-	--
MSTRG.144701	0.669311	0	1.30008	0.0990681	1.21925	1.88098	--	antisense	chrNC_030829.1:50468867-50469658:-	--
MSTRG.8849	0.139052	0.261984	0.108038	0.329308	0.28949	0.632692	--	linc	chrNC_030808.1:149101557-149103987:+	--
MSTRG.149989	0.41882	0.368242	0.271174	0.247967	0.326977	0.616535	--	linc	chrNC_030830.1:41851991-41852716:-	--
MSTRG.107914	0.140483	0.247035	0.382027	0.145555	1.40751	0.526404	--	antisense	chrNC_030822.1:59885559-59897994:-	--
MSTRG.122734	0.136408	0	0	0	0	0.7667	--	linc	chrNC_030825.1:48970009-48970482:+	--
MSTRG.122735	0.666708	0.555342	0.731575	0.472639	1.05471	2.20238	--	antisense	chrNC_030825.1:48970202-48978316:-	--
MSTRG.116077	2.89392	3.23213	2.62322	1.62076	3.70445	2.63769	--	antisense	chrNC_030824.1:16059262-16074264:+	--
MSTRG.53953	0.480811	0.422746	0.980631	0.934071	1.0401	1.46384	--	antisense	chrNC_030814.1:59197904-59203601:+	--
MSTRG.91805	0.272919	0.399933	0.522267	0.502707	1.04957	0.596548	--	linc	chrNC_030820.1:7203817-7205537:+	--
MSTRG.15475	1.96852	0.709341	1.76976	3.37703	2.1457	3.11374	--	antisense	chrNC_030809.1:99602759-99605265:+	--
MSTRG.111995	2.22563	0.351098	0.846369	2.07478	1.15532	3.87828	--	linc	chrNC_030823.1:50356921-50364056:-	--
MSTRG.127580	0.44924	0.895306	0.665123	1.73772	0.968393	0.841675	--	linc	chrNC_030826.1:24714425-24721679:-	--
MSTRG.127581	0.821952	0.767858	1.00118	1.75649	1.33354	0.433116	--	linc	chrNC_030826.1:24717706-24738238:+	--
MSTRG.162861	0.594311	0.914444	1.14478	0.923654	0.405986	0.556736	--	linc	chrNC_030834.1:43172203-43173254:+	--
MSTRG.38454	0.390879	0.343675	0.885791	0.101248	0.0890058	0.915416	--	linc	chrNC_030812.1:45643126-45648159:-	--
MSTRG.154482	5.42262	4.15812	7.20387	6.64999	3.3359	1.88202	--	antisense	chrNC_030832.1:13148977-13155522:+	--
MSTRG.116003	0	0.13835	0	0	0.859923	0	--	linc	chrNC_030824.1:15756300-15756998:-	--
MSTRG.38457	0.436206	0.167794	0.148276	1.04515	0.223486	0.66402	--	antisense	chrNC_030812.1:45384685-45408702:-	--
MSTRG.44707	0	0	0	0.505006	0	0.913183	--	antisense	chrNC_030813.1:13605238-13609670:+	--
MSTRG.45381	1.83758	0.121175	0.0416424	2.18952	0.543959	1.03284	--	linc	chrNC_030813.1:24825869-24827183:-	--
MSTRG.78437	0.383564	0.404692	0.903983	1.11276	1.2577	0.862353	--	antisense	chrNC_030817.1:80409152-80409799:-	--
MSTRG.4865	0	0	0	0	0.263793	0.723488	--	linc	chrNC_030808.1:89861293-89867808:+	--
MSTRG.44254	0	0	0.140968	0	0.849885	0.145683	--	linc	chrNC_030813.1:3951951-3953610:+	--
MSTRG.32779	2.72616	1.62649	1.94162	2.11844	3.4142	1.86974	--	linc	chrNC_030811.1:95994322-96007332:+	--
MSTRG.66797	0.11518	0.10127	0	0	0	0.539488	--	linc	chrNC_030816.1:8668318-8673705:-	--
MSTRG.179815	0	0	5.3732	0	0.98606	0.54864	--	linc	chrNW_017203239.1:4486-10492:+	--
MSTRG.12086	0.249484	0.701938	0.0904591	0.361889	0.681711	0.280453	--	antisense	chrNC_030809.1:31007828-31118693:-	--
MSTRG.128710	35.6253	33.6874	28.1333	5.16353	2.42689	1.87203	--	linc	chrNC_030826.1:29257701-29303937:-	--
MSTRG.703	0.517764	0.0350182	0.415179	0.041266	0.743667	0.951403	--	linc	chrNC_030808.1:19983980-20000550:-	--
MSTRG.84678	0.36893	1.08125	0.111473	0.891918	1.34413	0	--	linc	chrNC_030818.1:71135105-71137175:-	--
MSTRG.39504	0.147074	0.969847	0.366621	0.457153	0.803755	0.275551	--	antisense	chrNC_030812.1:56582125-56585605:+	--
MSTRG.101452	0.257854	0.113357	0	1.33582	0.11743	0.724655	--	linc	chrNC_030821.1:52073792-52077054:+	--
MSTRG.148295	0.983611	0.432413	0.980765	0.441621	0.388223	0.67571	--	antisense	chrNC_030830.1:22685358-22686665:+	--
MSTRG.18130	0.293399	0.702242	0.723986	0.405323	0.668088	0.580236	--	antisense	chrNC_030810.1:4404179-4437391:-	--
MSTRG.89070	1.55601	0.315164	1.37354	0.675262	0.311647	0.442631	--	linc	chrNC_030819.1:30597984-30603349:-	--
MSTRG.94538	0.313224	0.495716	0	0	0.39941	0.469473	--	linc	chrNC_030820.1:46372536-46373271:-	--
MSTRG.111316	1.63609	0.924757	0.783899	1.79203	1.8521	1.68592	--	linc	chrNC_030823.1:43162778-43171182:-	--
MSTRG.126104	0	0	0.621955	0	0	0	--	antisense	chrNC_030826.1:8941690-8947828:+	--
MSTRG.12368	1.064	0.376519	1.51688	1.04439	0.981118	1.47812	--	antisense	chrNC_030809.1:39892050-39904553:+	--
MSTRG.81198	0.617563	0.0278453	0.34449	2.29694	0.937488	0.949363	--	linc	chrNC_030818.1:13125517-13130051:-	--
MSTRG.180708	0	0.175704	0	0	0	1.12322	--	linc	chrNW_017215677.1:4533-9586:-	--
MSTRG.69007	3.62155	1.75768	1.08989	1.21575	0.237499	5.31956	--	antisense	chrNC_030816.1:38068724-38078478:-	--
MSTRG.28065	0.425185	0.373838	0.0963534	0	1.45226	1.29449	--	antisense	chrNC_030811.1:17627074-17631738:+	--
MSTRG.69002	4.66733	1.74525	1.1671	6.4478	2.10114	6.1312	--	linc	chrNC_030816.1:38155266-38156053:+	--
MSTRG.167795	0	0.875393	0.644642	0.589473	1.0364	0	--	antisense	chrNC_030836.1:41359707-41364204:+	--
MSTRG.89814	3.71368	2.50956	3.01609	1.74824	1.10596	1.3369	--	linc	chrNC_030819.1:59087909-59127822:+	--
MSTRG.156348	3.38244	2.45385	3.47852	3.00167	4.13078	3.46698	--	antisense	chrNC_030832.1:37868538-37871847:+	--
MSTRG.47367	0.953286	1.05547	0.44806	0.475562	0.128634	0.760717	--	antisense	chrNC_030813.1:60789510-60795549:-	--
MSTRG.83547	0.177633	0	0	0.736186	0.647171	0	--	linc	chrNC_030818.1:49046833-49047962:+	--
MSTRG.49653	0	0	0	0.695974	0.305911	0	--	antisense	chrNC_030813.1:102865465-102866723:+	--
MSTRG.168086	384.204	232.165	246.593	396.229	236.77	405.759	--	linc	chrNC_030836.1:44031923-44053598:+	--
MSTRG.97591	0.675777	1.40054	0.787584	0.75019	0.175862	0	--	linc	chrNC_030820.1:77816760-77819407:-	--
MSTRG.24851	1.51442	0.0578925	0	0.136443	0.239891	2.52893	--	linc	chrNC_030810.1:95678805-95682069:-	--
MSTRG.124470	0.889962	0.320108	0.146676	0.335307	0.368455	2.4253	--	antisense	chrNC_030825.1:57223945-57225051:+	--
MSTRG.153683	0	0.711352	0	0.670615	0	0.454743	--	antisense	chrNC_030832.1:2374562-2375291:+	--
MSTRG.28662	0	0.118719	0.122395	0.979302	0	0	--	linc	chrNC_030811.1:27749869-27750747:+	--
MSTRG.124538	4.46784	3.94662	4.157	2.0806	2.65811	7.85652	--	antisense	chrNC_030825.1:57588654-57595710:-	--
MSTRG.177928	1.01842	0.0994926	0.57441	0	0.453496	0.339212	--	linc	chrNW_017189774.1:111131-112950:+	--
MSTRG.128035	1.16034	0.680144	1.16867	0.801493	1.40916	0.241552	--	antisense	chrNC_030826.1:27027031-27031274:-	--
MSTRG.64733	0.182143	0.0915124	1.10857	1.15928	0.474002	0.633758	--	linc	chrNC_030815.1:89941097-89956740:+	--
MSTRG.156988	1.92415	1.35343	1.495	2.03635	1.11413	1.751	--	linc	chrNC_030833.1:1292694-1295691:-	--
MSTRG.167707	2.08647	1.9568	1.47101	2.51009	1.12969	1.06414	--	antisense	chrNC_030836.1:41242399-41250700:+	--
MSTRG.89326	0	0	0	0.982066	0.143887	0	--	linc	chrNC_030819.1:51845698-51860599:-	--
MSTRG.402	0	0	0.163193	1.6788	0	0.168651	--	linc	chrNC_030808.1:8469823-8471150:+	--
MSTRG.89609	0	0	0	0.191715	0.842671	0	--	linc	chrNC_030819.1:56033815-56041667:+	--
MSTRG.17048	1.95602	1.22337	1.48973	0.605905	1.12039	1.43566	--	linc	chrNC_030809.1:130222398-130226461:-	--
MSTRG.38213	2.11502	3.16325	0.928945	1.03922	2.85984	4.33027	--	linc	chrNC_030812.1:43228637-43247230:-	--
MSTRG.38355	0	0.188929	0.779115	1.00187	0.978586	0.402586	--	linc	chrNC_030812.1:45115693-45145413:-	--
MSTRG.152171	0	0.205022	0.972303	0.144961	0	0.262127	--	antisense	chrNC_030831.1:43631823-43648596:-	--
MSTRG.71355	0.771373	0.415974	0.783125	2.25914	0.852473	1.48375	--	antisense	chrNC_030816.1:80718767-80725968:-	--
MSTRG.174976	1.28197	0.861944	1.00256	0.78133	1.80872	1.53059	--	linc	chrNW_017189517.1:25254655-25422108:-	--
MSTRG.78774	0	0	1.38675	0	0	0	--	linc	chrNC_030817.1:85339362-85344513:-	--
MSTRG.84080	0.708047	0.360418	0.861385	0.772223	0.729765	0.436369	--	linc	chrNC_030818.1:62545544-62547710:-	--
MSTRG.84081	1.62564	0.875622	1.2479	1.86643	1.92088	1.17988	--	linc	chrNC_030818.1:62565348-62585297:-	--
MSTRG.131017	0.654182	0.657349	1.15774	0.774631	0.567473	0.846278	--	antisense	chrNC_030826.1:49347658-49349065:+	--
MSTRG.12563	3.69753	1.11219	3.83678	3.57899	2.17135	5.12727	--	antisense	chrNC_030809.1:41496210-41497954:-	--
MSTRG.102394	0.420189	0.195589	0.26886	0.793893	0.292668	2.40805	--	antisense	chrNC_030821.1:65234119-65283269:-	--
MSTRG.87615	1.40276	2.29051	0.666046	0.207629	0.689535	1.52265	--	linc	chrNC_030819.1:899644-901491:-	--
MSTRG.179664	1.22438	1.12046	1.08721	1.57927	1.79798	1.75557	--	linc	chrNW_017199742.1:7589-14831:-	--
MSTRG.102397	1.28508	0.0228261	1.20018	1.0625	0.0354694	1.99423	--	linc	chrNC_030821.1:65267699-65271477:-	--
MSTRG.37484	0.493425	1.01229	0.44727	1.02248	0.299616	0	--	linc	chrNC_030812.1:32294803-32344605:-	--
MSTRG.37485	0.0426092	0.974051	1.35182	0.573919	2.17334	0	--	linc	chrNC_030812.1:32295060-32406398:+	--
MSTRG.63689	0.186764	0.410523	0.0846469	0.29026	0.425273	0.7873	--	linc	chrNC_030815.1:76637762-76645074:-	--
MSTRG.136917	0	0	0	1.2003	0	0.180872	--	linc	chrNC_030828.1:11157838-11158421:-	--
MSTRG.89007	1.50505	0.343076	0.555812	0.231021	1.9801	0.992147	--	linc	chrNC_030819.1:41146061-41227577:+	--
MSTRG.180670	1.29524	0.162689	1.17408	0.575145	0.168534	0.346671	--	linc	chrNW_017215330.1:7684-12751:-	--
MSTRG.78863	0.668911	0	0	0	0	0	--	antisense	chrNC_030817.1:85813727-85870131:+	--
MSTRG.132175	0.300274	0.434843	0.472324	0.800666	1.37956	1.05897	--	linc	chrNC_030826.1:59820448-59840791:-	--
MSTRG.177285	0.119868	0.015056	0.310444	0.354845	0.514701	0.737902	--	linc	chrNW_017189629.1:165933-182652:+	--
MSTRG.177282	0	0.79564	0.546851	0.937595	0.137371	0.423855	--	antisense	chrNW_017189629.1:142738-155401:-	--
MSTRG.30598	0.50806	0	0	0	0.617007	0	--	antisense	chrNC_030811.1:67967014-68329913:-	--
MSTRG.96952	0.294962	0	0.133686	0	0.537319	0.690784	--	linc	chrNC_030820.1:69800327-69819873:-	--
MSTRG.109972	0.956399	0.376192	1.9392	2.84241	0.96281	1.76829	--	linc	chrNC_030823.1:26086008-26091115:+	--
MSTRG.109651	0.591484	0.0742934	0.382969	0.700388	0.461777	0.949865	--	linc	chrNC_030823.1:10901695-10902218:+	--
MSTRG.47213	0.641188	0	0	0.221446	0.584012	4.70509	--	antisense	chrNC_030813.1:59610072-59678333:-	--
MSTRG.109656	1.51392	0.266218	0.274461	1.25486	0.82735	0	--	linc	chrNC_030823.1:11114285-11120012:+	--
MSTRG.89128	0.258039	0.35292	0.0259891	0.415887	0.417829	0.188008	--	linc	chrNC_030819.1:50646284-50647815:+	--
MSTRG.41548	1.68639	0.88964	1.37578	0.961002	0.729604	0.631907	--	linc	chrNC_030812.1:82593906-82923208:+	--
MSTRG.20595	0	0.167337	0	0	0	1.06973	--	linc	chrNC_030810.1:33018274-33069798:-	--
MSTRG.168316	0	0	0.138808	0.951965	0	0.14345	--	antisense	chrNC_030836.1:45101939-45102734:+	--
MSTRG.41716	1.18896	1.24641	0.870487	1.70569	1.95762	3.46989	--	linc	chrNC_030812.1:89004535-89016082:-	--
MSTRG.114519	0	0	0.0467469	0	0.65761	0.0966206	--	antisense	chrNC_030823.1:79053281-79060165:-	--
MSTRG.20453	0.34554	0.10127	0	0	0.839271	0	--	antisense	chrNC_030810.1:29775794-29920225:+	--
MSTRG.88173	0.426395	0.274928	0.257673	0.76577	1.32046	1.09179	--	linc	chrNC_030819.1:10295973-10300172:-	--
MSTRG.153613	0.614883	1.038	0.624251	0.993851	0.985692	0.990733	--	linc	chrNC_030832.1:2040391-2044669:+	--
MSTRG.146148	0.651249	1.1452	0.852701	1.04963	0.703023	1.24274	--	linc	chrNC_030830.1:360335-379330:+	--
MSTRG.85180	0.859514	0.125953	0.51941	0	0.326195	0.469684	--	linc	chrNC_030818.1:75749616-75750923:+	--
MSTRG.111228	0.982302	1.94327	1.83649	0.381663	0.167758	0.690147	--	linc	chrNC_030823.1:42542610-42544151:-	--
MSTRG.44095	0.307442	0.108125	1.33768	0	0.224021	1.38242	--	linc	chrNC_030813.1:481349-562172:-	--
MSTRG.176138	0.263637	0.417239	0.191181	0.0546312	0.624333	0.148181	--	linc	chrNW_017189517.1:41667582-41668390:-	--
MSTRG.53188	2.80259	1.09279	1.4359	3.66129	4.94997	2.48842	--	linc	chrNC_030814.1:50156144-50158945:-	--
MSTRG.30117	0.106865	0	0.193737	0.885785	0	0.100108	--	linc	chrNC_030811.1:56500154-56503915:+	--
MSTRG.56501	0	0	0	0	0.873681	0	--	linc	chrNC_030814.1:89072609-89073365:+	--
MSTRG.63847	0	0	0	0	0.891512	0.152818	--	linc	chrNC_030815.1:79526475-79533153:+	--
MSTRG.104967	0	0	0	0	0.623346	0	--	linc	chrNC_030822.1:20147483-20150467:+	--
MSTRG.134342	1.75115	0.090569	0.0933733	0	0.750585	0.868465	--	linc	chrNC_030827.1:26630368-26684195:+	--
MSTRG.152251	0.413634	0.272762	0.515547	0.857138	0.941873	0.629659	--	linc	chrNC_030831.1:47044136-47045315:+	--
MSTRG.156960	2.07574	1.65915	2.2921	3.69527	2.95627	5.16177	--	linc	chrNC_030833.1:1258077-1260916:-	--
MSTRG.58598	1.18508	0.878519	0.18957	0.0240759	0.084659	0.696567	--	linc	chrNC_030814.1:106247915-106254916:-	--
MSTRG.116522	0.141228	0	0	0.43898	0	0.92609	--	linc	chrNC_030824.1:19518150-19569742:+	--
MSTRG.14641	0	0.0817227	0	1.15564	0	0	--	linc	chrNC_030809.1:90084590-90109122:+	--
MSTRG.57402	1.94873	2.26298	2.83298	4.76201	3.6169	4.13327	--	linc	chrNC_030814.1:95012484-95013591:-	--
MSTRG.134783	0	0.121175	0.624636	0.999563	0.627645	0.774631	--	linc	chrNC_030827.1:31708443-31709525:-	--
MSTRG.175576	0.247476	0.108795	0	0.256412	0.901632	0	--	linc	chrNW_017189517.1:34163847-34165815:-	--
MSTRG.49846	1.10819	1.02228	1.64677	0.95997	1.22448	2.21239	--	antisense	chrNC_030813.1:105827930-105970010:+	--
MSTRG.59329	0.579238	0.169762	0.525056	0.200051	0.0879309	0.542616	--	linc	chrNC_030815.1:9461983-9462482:+	--
MSTRG.150743	0	0	0	0	0.818054	0	--	linc	chrNC_030831.1:13646414-13685730:-	--
MSTRG.68202	0.256201	0.225261	1.31601	0.0884839	0	0.240003	--	antisense	chrNC_030816.1:26420670-26428806:-	--
MSTRG.120557	0	0	1.03511	0.147895	0	0	--	linc	chrNC_030825.1:20465750-20470081:+	--
MSTRG.12589	0.681431	0.156297	0.241705	1.1051	0.215884	0.58284	--	linc	chrNC_030809.1:43225109-43233293:+	--
MSTRG.165780	0	0	0.70211	0.160506	0.141098	0	--	linc	chrNC_030835.1:44433457-44465881:-	--
MSTRG.51967	2.11779	2.18405	1.35678	1.55083	0.449604	0.522079	--	linc	chrNC_030814.1:29275572-29282384:-	--
MSTRG.85258	0.646124	0.892722	0.0836694	0.0956362	0.33629	0.172935	--	linc	chrNC_030818.1:75436007-75667311:+	--
[truncated: 331 more rows]
