# Supplementary material for: Integrated analysis of lncRNA and gene expression in longissimus dorsi muscle at two developmental stages of Hainan black goats
Source: PLoS One. 2022 Oct 31;17(10):e0276004. doi: 10.1371/journal.pone.0276004 (PMC9621442; doi:10.1371/journal.pone.0276004)
Supplement: S4 File — (XLSX) [file pone.0276004.s007.xlsx]

## Sheet: Sheet1
S4 file. Differentially expressed goat annotated mRNAs
Gene	Adult1_count	Adult2_count	Adult3_count	Adult_normalize	Kid1_count	Kid2_count	Kid3_count	Kid_normalize	FoldChange	Log2FoldChange	pval	padj	Up/Down	GeneName	Description
gene27727	1	0	0	0.369948	0	884	964	508.683	0.000727266	-10.4252	7.71116e-47	3.39291e-43	down	LOC108634720	Zinc finger Y-chromosomal protein
gene12799	12	9	4	9.02306	33	2315	1518	1064.82	0.00847383	-6.88277	1.44239e-29	3.96657e-26	down	POSTN	Periostin
gene18480	1	0	0	0.369948	0	63	49	30.7767	0.0120204	-6.37837	5.26789e-08	1.75596e-05	down	SBK3	Uncharacterized serine/threonine-protein kinase SBK3
gene22532	0	0	1	0.359247	0	74	2	20.71	0.0173465	-5.84921	1.3919e-05	0.00171071	down	LOC102181347	BOLA class I histocompatibility antigen, alpha chain BL3-7
gene1475	0	0	1	0.359247	0	15	34	13.5348	0.0265424	-5.23556	0.000318409	0.0207863	down	PAX3	Paired box protein Pax-3
gene24332	1	0	0	0.369948	26	8	5	13.3557	0.0276996	-5.17399	0.000520141	0.0306785	down	LOC102169730	Deleted in malignant brain tumors 1 protein
gene13676	8	6	10	8.64985	0	315	574	245.322	0.0352592	-4.82586	2.2808e-25	5.01777e-22	down	LOC102186320	Lipopolysaccharide-binding protein
gene17419	3	4	4	3.94537	4	152	236	108.494	0.0363647	-4.78132	6.73717e-15	8.7187e-12	down	IRX5	Iroquois-class homeodomain protein IRX-5
gene17416	9	6	4	6.86432	12	121	347	133.913	0.0512596	-4.28603	4.24969e-15	5.84333e-12	down	IRX3	Iroquois-class homeodomain protein IRX-3
gene19123	13	6	11	10.8588	13	164	379	154.894	0.0701049	-3.83434	1.54161e-14	1.78502e-11	down	VMO1	Vitelline membrane outer layer protein 1 homolog
gene24035	7	2	9	6.52212	40	225	16	80.7837	0.0807356	-3.63065	4.53468e-07	0.000105014	down	MYL10	Myosin regulatory light chain 10
gene1443	12	8	3	8.31418	85	3	201	88.6773	0.0937577	-3.41492	5.05302e-06	0.000766666	down	SLC19A3	Thiamine transporter 2
gene21822	10	6	3	6.87502	1	83	168	69.6737	0.0986746	-3.34118	7.93203e-07	0.000166195	down	TMIE	Transmembrane inner ear expressed protein
gene6532	5	2	8	5.42298	26	31	92	43.7996	0.123814	-3.01376	1.80552e-05	0.00211284	down	LGI2	Leucine-rich repeat LGI family member 2
gene1386	10	35	32	27.4326	130	278	315	212.198	0.129278	-2.95145	2.21606e-07	5.94552e-05	down	CHRND	Acetylcholine receptor subunit delta
gene17590	7	6	8	7.56141	16	22	159	56.2052	0.134532	-2.89398	1.58483e-05	0.00187453	down	SMPD3	Sphingomyelin phosphodiesterase 3
gene1871	18	10	15	15.5441	6	180	212	110.203	0.14105	-2.82572	4.22403e-08	1.45201e-05	down	KCNJ3	G protein-activated inward rectifier potassium channel 1
gene423	8	8	15	11.1454	40	96	129	77.0559	0.14464	-2.78946	2.18857e-07	5.94425e-05	down	LRRC15	Leucine-rich repeat-containing protein 15
gene26282	15	11	17	15.5024	120	128	89	104.769	0.147968	-2.75665	2.14541e-08	8.42968e-06	down	CITED1	Cbp/p300-interacting transactivator 1
gene12104	4	4	5	4.67456	20	51	33	30.5903	0.152812	-2.71017	0.000292922	0.0197315	down	ATP6V1C2	V-type proton ATPase subunit C 2
id447279	6	11	12	10.3766	119	29	48	66.0343	0.15714	-2.66988	1.93618e-05	0.00224189	down	LOC102170970	Ig alpha-1 chain C region
gene6510	10	9	5	8.64242	23	79	88	54.6315	0.158195	-2.66023	8.57161e-06	0.00118601	down	NCAPG	Condensin complex subunit 3
gene22527	10	7	6	8.30239	73	54	30	50.5245	0.164324	-2.60538	6.56966e-05	0.00582323	down	LOC102185917	BOLA class I histocompatibility antigen, alpha chain BL3-6
gene4577	27	15	20	22.418	49	130	297	136.396	0.16436	-2.60507	3.11721e-08	1.14298e-05	down	SEMA3A	Semaphorin-3A
gene19399	2174	2452	2731	2642.67	1078	46538	10396	15969.9	0.165478	-2.59529	2.81742e-20	5.16528e-17	down	COL1A1	Collagen alpha-1(I) chain
gene6500	27	11	18	20.301	88	236	89	122.137	0.166215	-2.58888	2.69396e-06	0.000448993	down	SPP1	Osteopontin
gene14132	97	53	62	76.6888	104	902	581	446.288	0.171837	-2.54089	9.15842e-08	2.83838e-05	down	PI15	Peptidase inhibitor 15
gene13461	12	7	22	14.7902	95	72	98	82.6075	0.179042	-2.48163	0.000123052	0.00976341	down	LOC102190430	Guanine nucleotide-binding protein G(s) subunit alpha isoforms XLas
gene7516	24	12	30	23.8518	164	165	90	131.687	0.181125	-2.46494	1.72387e-06	0.000308335	down	SPOCK1	Testican-1
gene7882	6	4	13	8.28843	6	75	77	44.0856	0.188008	-2.41114	0.00100242	0.0492836	down	KIAA1024L	UPF0258 protein KIAA1024-like
gene5590	46	89	75	75.0785	243	487	624	397.536	0.188859	-2.40461	9.34969e-12	6.42791e-09	down	HMOX1	Heme oxygenase 1
gene19264	433	507	372	471.091	273	390	7693	2347.08	0.200714	-2.31679	1.17637e-18	1.84859e-15	down	LOC102180883	Myosin-4
gene16948	15	9	21	16.2401	16	51	209	77.9999	0.208207	-2.26391	6.57863e-05	0.00582323	down	GRIA2	Glutamate receptor 2
gene1099	718	1088	504	827.084	2046	9392	1119	3639.13	0.227275	-2.13749	2.734e-05	0.00296296	down	PADI2	Protein-arginine deiminase type-2
gene5643	21	28	36	30.4915	16	352	114	133.575	0.228272	-2.13117	6.07203e-06	0.000890564	down	C1QTNF6	Complement C1q tumor necrosis factor-related protein 6
gene14097	49	27	52	46.2484	155	381	124	196.577	0.235269	-2.08762	1.4488e-06	0.000272423	down	LOC102180330	Myelin P2 protein
gene19131	106	63	75	88.1849	18	537	795	373.982	0.2358	-2.08437	3.63511e-07	8.78817e-05	down	LOC102179132	Arachidonate 15-lipoxygenase
gene24803	13	19	20	18.6373	131	54	41	75.4148	0.24713	-2.01666	0.000399475	0.0247562	down	UNC5D	Netrin receptor UNC5D
gene2091	5557	8640	8753	8221.12	2237	98206	19969	33138.8	0.248082	-2.01111	2.83389e-10	1.55864e-07	down	COL3A1	Collagen alpha-1(III) chain
gene10950	37	28	60	45.0326	75	363	169	174.067	0.258709	-1.9506	0.000160669	0.0120693	down	LOC102173852	Brain ribonuclease
gene4711	3367	4117	4138	4171.62	1682	45886	10647	16089.5	0.259276	-1.94744	1.11725e-11	7.44835e-09	down	COL1A2	Collagen alpha-2(I) chain
gene26883	15	28	31	26.4756	36	184	136	101.463	0.260939	-1.93822	5.41834e-05	0.00502968	down	TMEM255A	Transmembrane protein 255A
gene23952	287	302	208	286.488	404	2741	686	1089.26	0.263012	-1.9268	6.30068e-12	4.69161e-09	down	ELN	Elastin
gene25572	346	368	304	365.878	524	1909	2409	1386.7	0.263848	-1.92222	5.57149e-13	5.57149e-10	down	VWA5A	von Willebrand factor A domain-containing protein 5A
gene1619	31	20	36	31.3939	109	99	179	117.743	0.26663	-1.90709	1.2556e-05	0.001606	down	GPR1	G-protein coupled receptor 1
gene634	81	63	113	92.5876	142	372	623	327.918	0.28235	-1.82444	5.23441e-06	0.000788746	down	BCHE	Cholinesterase
gene2839	69	57	98	80.6617	262	165	509	285.029	0.282995	-1.82115	1.89681e-06	0.000331189	down	DDAH1	N(G),N(G)-dimethylarginine dimethylaminohydrolase 1
gene11065	219	206	265	248.244	483	1117	1341	858.737	0.28908	-1.79046	4.43552e-11	2.87004e-08	down	MMP14	Matrix metalloproteinase-14
gene5531	830	486	983	830.118	3583	2582	2876	2851.3	0.291137	-1.78023	4.95298e-05	0.00473763	down	IGF1	Insulin-like growth factor I
gene26125	85	133	153	132.912	275	823	452	453.289	0.293216	-1.76997	5.71874e-07	0.000125812	down	CPT1A	Carnitine O-palmitoyltransferase 1, liver isoform
gene27706	37	18	37	33.2736	171	110	55	109.615	0.30355	-1.71999	0.00059105	0.0336868	down	LOC102182692	Proline dehydrogenase 1, mitochondrial
gene21955	282	217	372	313.836	233	1240	2152	1023.53	0.306621	-1.70547	9.30343e-06	0.00127922	down	MYLK4	Myosin light chain kinase family member 4
gene6349	44	27	47	42.6024	127	150	172	136.464	0.312189	-1.67951	3.90967e-05	0.00394554	down	UGT8	2-hydroxyacylsphingosine 1-beta-galactosyltransferase
gene22079	162	219	224	216.973	324	1367	713	692.434	0.313348	-1.67416	1.50783e-08	6.2589e-06	down	F13A1	Coagulation factor XIII A chain
gene13858	974	648	990	942.546	2267	4654	3157	2998.32	0.314358	-1.66952	1.29429e-08	5.47585e-06	down	COL14A1	Collagen alpha-1(XIV) chain
gene4907	33	31	34	35.2613	19	235	146	111.733	0.315586	-1.66389	0.000445038	0.0271214	down	ZNF385A	Zinc finger protein 385A
gene4546	42	41	48	47.1166	41	262	224	149.046	0.316121	-1.66145	9.17301e-05	0.00767324	down	LRRC17	Leucine-rich repeat-containing protein 17
gene22632	76	66	101	87.4758	547	105	146	275.083	0.317997	-1.65291	1.06926e-05	0.00142569	down	MIR133B	.
gene9574	169	202	118	175.538	274	1038	566	543.153	0.323184	-1.62957	1.42918e-06	0.000271051	down	FAM46A	Protein FAM46A
gene15602	106	51	96	91.5335	172	341	446	281.575	0.325077	-1.62115	8.13258e-05	0.00696174	down	ARHGAP20	Rho GTPase-activating protein 20
gene9239	147	176	206	189.923	174	924	942	578.962	0.32804	-1.60806	1.36795e-07	3.85833e-05	down	CNTFR	Ciliary neurotrophic factor receptor subunit alpha
gene18218	290	455	457	430.544	612	2240	1676	1306.26	0.329602	-1.60121	1.02166e-07	3.08493e-05	down	FCGRT	IgG receptor FcRn large subunit p51
gene1171	47	82	68	70.4863	88	483	173	212.754	0.331304	-1.59377	5.32037e-05	0.00495966	down	C1QA	Complement C1q subcomponent subunit A
gene16315	101	105	151	128.323	271	301	719	383.822	0.334328	-1.58066	1.63549e-06	0.000294925	down	RALGPS2	Ras-specific guanine nucleotide-releasing factor RalGPS2
gene6483	305	266	320	320.796	781	1931	438	941.641	0.340677	-1.55352	3.95675e-08	1.40401e-05	down	MMRN1	Multimerin-1
gene15827	169	139	229	193.388	247	1192	529	564.648	0.342493	-1.54586	2.05155e-05	0.00235073	down	LOC102179403	C4b-binding protein alpha chain
gene4959	58	45	40	51.5604	69	279	174	150.32	0.343004	-1.5437	0.000164887	0.0122669	down	KRT8	Keratin, type II cytoskeletal 8
gene135	217	112	201	191.646	373	959	552	555.013	0.345301	-1.53407	0.000181899	0.0133552	down	PROS1	Vitamin K-dependent protein S
gene1063	161	129	91	137.356	369	351	583	396.532	0.346393	-1.52952	1.53632e-05	0.00184191	down	GALNT15	Polypeptide N-acetylgalactosaminyltransferase 15
gene21152	47	67	37	54.1051	82	247	197	152.891	0.353881	-1.49866	9.14502e-05	0.00767324	down	DLK1	Protein delta homolog 1
gene69	258	255	236	269.385	403	885	1325	760.99	0.353993	-1.49821	1.20087e-07	3.52256e-05	down	ADAMTS5	A disintegrin and metalloproteinase with thrombospondin motifs 5
gene18705	241	233	234	254.686	340	626	1507	717.318	0.355053	-1.49389	4.17557e-07	9.98505e-05	down	SCPEP1	Retinoid-inducible serine carboxypeptidase
gene25271	69	38	59	60.008	69	205	312	168.52	0.356089	-1.48969	0.000236285	0.016485	down	MRLN	.
gene26792	652	670	694	724.778	898	3973	2200	2031.54	0.356763	-1.48696	1.16085e-08	5.00759e-06	down	XG	Glycoprotein Xg
gene22107	299	377	176	305.654	497	943	1453	847.746	0.360549	-1.47173	0.000546766	0.0318224	down	LOC106503494	Histone H1.3
gene22047	73	65	47	66.617	117	272	234	183.158	0.363713	-1.45913	5.27713e-05	0.00494029	down	SOX4	Transcription factor SOX-4
gene27102	611	700	828	768.238	2020	2188	2610	2081.7	0.369044	-1.43813	2.4243e-09	1.13478e-06	down	NRK	Nik-related protein kinase
gene17824	154	147	156	164.411	204	430	890	441.26	0.372593	-1.42433	9.93641e-06	0.00133293	down	SPINT2	Kunitz-type protease inhibitor 2
gene15323	486	283	343	401.963	771	1211	1487	1033.33	0.388998	-1.36217	6.08263e-05	0.00550691	down	OLFML1	Olfactomedin-like protein 1
gene21656	128	154	82	130.655	104	822	260	335.285	0.389684	-1.35962	0.000887515	0.0455136	down	TLR9	Toll-like receptor 9
gene3264	110	88	105	109.183	204	585	155	279.198	0.391059	-1.35454	0.000160742	0.0120693	down	CTSS	Cathepsin S
gene11905	72	60	72	73.48	180	177	253	186.28	0.39446	-1.34205	0.000232582	0.0163476	down	PLEK	Pleckstrin
gene4154	211	163	171	196.48	219	914	597	497.293	0.3951	-1.33971	1.30262e-05	0.00165652	down	PLXNA4	Plexin-A4
gene26134	151	177	109	156.905	233	727	390	394.102	0.398134	-1.32868	3.34932e-05	0.00347571	down	CCND1	G1/S-specific cyclin-D1
gene6368	212	224	325	273.502	292	971	1089	677.037	0.403969	-1.30768	7.01868e-05	0.0061032	down	PITX2	Pituitary homeobox 2
gene12228	185	203	173	201.566	302	717	677	497.117	0.405469	-1.30234	3.04293e-06	0.000495885	down	OLFML2A	Olfactomedin-like protein 2A
gene7325	178	243	264	245.653	412	1148	492	604.493	0.406379	-1.2991	1.34358e-05	0.00166901	down	CSF1R	Macrophage colony-stimulating factor 1 receptor
gene30	74	86	97	92.2916	81	373	340	226.574	0.407335	-1.29571	0.000411129	0.0253357	down	TIAM1	T-lymphoma invasion and metastasis-inducing protein 1
gene4251	153	151	181	174.42	290	554	603	427.64	0.407867	-1.29383	7.60862e-06	0.00107993	down	TSPAN12	Tetraspanin-12
gene10775	162	124	133	151.066	335	357	520	367.858	0.410664	-1.28397	2.29173e-05	0.00257236	down	BMF	Bcl-2-modifying factor
gene24846	459	672	521	591.927	944	2290	1654	1438.73	0.411422	-1.28131	2.33211e-07	6.05739e-05	down	PPP1R3B	Protein phosphatase 1 regulatory subunit 3B
gene6102	98	70	74	87.3135	90	467	184	212.207	0.411455	-1.28119	0.000826918	0.0432858	down	KDELR3	ER lumen protein-retaining receptor 3
gene4548	173	99	134	146.754	305	518	358	355.389	0.412938	-1.276	0.000325892	0.0210872	down	CCDC146	Coiled-coil domain-containing protein 146
gene2897	2466	1706	2075	2254.2	5368	5960	6337	5405.15	0.417048	-1.26172	3.65268e-06	0.000586561	down	TGFBR3	Transforming growth factor beta receptor type 3
gene22018	2788	1882	2380	2544.43	4159	5972	10422	6088.64	0.417898	-1.25878	2.19263e-05	0.00247373	down	GMPR	GMP reductase 1
gene11306	274	192	228	250.404	357	915	747	591.202	0.42355	-1.2394	5.79664e-06	0.000855879	down	LVRN	Aminopeptidase Q
gene20751	93	135	120	124.715	239	491	254	294.287	0.423788	-1.23858	0.000135513	0.0106096	down	CTSH	Pro-cathepsin H
gene6556	210	230	186	224.925	253	843	734	528.831	0.425325	-1.23336	3.12952e-05	0.00331007	down	PCDH7	Protocadherin-7
gene20741	368	225	323	330.845	563	1131	926	777.325	0.42562	-1.23236	6.51007e-05	0.00582202	down	ADAMTSL3	ADAMTS-like protein 3
gene3707	662	531	683	675.927	995	2128	2280	1587.79	0.425702	-1.23209	2.59843e-07	6.64715e-05	down	MPZ	Myelin protein P0
gene8589	179	236	255	240.342	124	1360	526	563.269	0.426692	-1.22873	8.47529e-05	0.00722699	down	ADAMTS2	A disintegrin and metalloproteinase with thrombospondin motifs 2
gene21638	79	101	94	98.3081	145	438	203	230.293	0.426883	-1.22809	0.000725885	0.0389677	down	NT5DC2	5'-nucleotidase domain-containing protein 2
gene27021	800	656	1051	902.886	2674	1845	2136	2102.73	0.429388	-1.21965	0.000315731	0.0206729	down	CAPN6	Calpain-6
gene4371	157	165	171	177.203	287	635	467	410.773	0.431388	-1.21294	2.95293e-05	0.003169	down	HOXA4	Homeobox protein Hox-A4
gene1912	83	114	121	114.033	151	338	405	261.458	0.436142	-1.19713	0.000226402	0.0161192	down	DPP4	Dipeptidyl peptidase 4
gene1668	1806	1270	1027	1481.11	3281	4027	3766	3378.52	0.438389	-1.18972	0.00074681	0.0396856	down	LOC102187632	Aldehyde oxidase 1
gene8615	357	415	303	386.021	446	1451	1127	876.299	0.440513	-1.18274	1.47057e-05	0.00177761	down	GFPT2	Glutamine--fructose-6-phosphate aminotransferase [isomerizing] 2
gene10941	281	221	305	290.795	366	1337	567	659.496	0.440935	-1.18136	6.142e-05	0.00553787	down	LOC102176126	Ribonuclease 4
gene13129	310	482	437	440.198	753	1754	851	997.679	0.441222	-1.18042	1.31838e-05	0.00166691	down	MRC1	Macrophage mannose receptor 1
gene3418	190	213	195	214.815	238	739	701	485.688	0.442291	-1.17693	7.9045e-05	0.00679569	down	S100A13	Protein S100-A13
gene22670	483	297	494	459.994	926	1109	1394	1038.05	0.443133	-1.17419	0.000276639	0.0187841	down	PLA2G7	Platelet-activating factor acetylhydrolase
gene28001	139	193	159	176.022	217	871	267	393.113	0.447766	-1.15918	0.000514378	0.0304202	down	BGN	Biglycan
gene27104	410	293	430	408.597	962	621	1369	911.743	0.44815	-1.15795	9.33501e-05	0.00777918	down	MUM1L1	PWWP domain-containing protein MUM1L1
gene782	158	136	126	151.267	286	480	356	337.332	0.448422	-1.15707	0.00015144	0.0114885	down	C1H3orf58	Deleted in autism protein 1
gene4169	319	227	260	290.784	674	676	750	646.273	0.449941	-1.15219	2.08305e-05	0.00236222	down	COPG2	Coatomer subunit gamma-2
gene25829	130	127	117	134.529	144	514	351	291.749	0.461111	-1.11681	0.000861876	0.04472	down	RAB3IL1	Guanine nucleotide exchange factor for Rab-3A
gene26167	945	1052	802	1005.53	1709	2385	3162	2171.69	0.463017	-1.11086	2.98074e-06	0.000489375	down	IGF2	Insulin-like growth factor II
gene13973	173	195	130	178.882	191	721	411	382.494	0.467672	-1.09643	0.000686943	0.0376359	down	MATN2	Matrilin-2
gene7519	541	423	461	513.65	564	2059	1162	1096.04	0.468643	-1.09344	5.20129e-05	0.00489415	down	TGFBI	Transforming growth factor-beta-induced protein ig-h3
gene17510	226	231	166	224.009	321	767	530	477.032	0.469588	-1.09053	9.99026e-05	0.0082938	down	CDH11	Cadherin-11
gene4708	414	339	295	377.662	643	937	1103	803.796	0.469848	-1.08973	2.06865e-05	0.00235804	down	PEG10	Retrotransposon-derived protein PEG10
gene13115	170	194	163	189.277	313	381	650	402.243	0.470554	-1.08757	0.000256723	0.017705	down	NMT2	Glycylpeptide N-tetradecanoyltransferase 2
gene25275	458	383	467	471.114	889	744	1639	992.804	0.474529	-1.07543	6.83788e-05	0.00601733	down	FAM13C	Protein FAM13C
gene26647	328	425	400	413.636	348	1270	1416	870.433	0.475207	-1.07337	0.000122721	0.00976341	down	KLHL34	Kelch-like protein 34
gene27081	155	102	122	136.833	219	387	337	281.501	0.486082	-1.04073	0.000896594	0.0458723	down	PLP1	Myelin proteolipid protein
gene6083	751	731	698	784.167	1733	1820	1646	1605.51	0.488422	-1.0338	2.44923e-05	0.00272137	down	LOC102178051	Histone H1.0
gene9850	8758	7320	7173	8376.2	13175	26655	17729	17146.5	0.488509	-1.03354	0.000188389	0.0136784	down	LAMA2	Laminin subunit alpha-2
gene11904	142	212	238	212.156	403	470	549	432.291	0.490771	-1.02688	0.000674291	0.0372311	down	CNRIP1	CB1 cannabinoid receptor-interacting protein 1
gene1683	289	193	271	271.75	541	653	599	547.976	0.495916	-1.01183	0.000448219	0.0272398	down	RFTN2	Raftlin-2
gene5083	304	368	309	352.137	633	766	942	708.713	0.496868	-1.00907	0.000132493	0.0104102	down	ADCY6	Adenylate cyclase type 6
gene9969	1789	1365	1836	1798.66	914	1182	1172	991.713	1.81369	0.858931	0.000886596	0.0455136	up	EPM2A	Laforin
gene24705	2058	1893	2151	2195.95	759	1790	1485	1185.95	1.85164	0.888804	0.000979239	0.0486304	up	THRB	Thyroid hormone receptor beta
gene16781	1899	1673	1958	1990.87	842	1444	1288	1068.21	1.86375	0.898212	0.000609405	0.0342888	up	TMEM233	Transmembrane protein 233
gene17201	1069	1472	1334	1389.37	558	1082	857	742.92	1.87015	0.903152	0.000605616	0.0341629	up	ZNRF1	E3 ubiquitin-protein ligase ZNRF1
gene12394	767	873	707	842.968	370	668	461	449.337	1.87603	0.907679	0.00093616	0.0472596	up	EGFL7	Epidermal growth factor-like protein 7
gene22981	669	606	606	677.077	340	398	437	357.838	1.89213	0.920011	0.000995822	0.0492316	up	TIMM21	Mitochondrial import inner membrane translocase subunit Tim21
gene7919	3524	4980	4136	4530.72	2218	3178	2381	2362.21	1.918	0.9396	0.000332735	0.021404	up	JSRP1	Junctional sarcoplasmic reticulum protein 1
gene16085	1553	1564	1734	1744.29	798	939	1262	906.878	1.9234	0.943659	0.000270336	0.018413	up	NMNAT1	Nicotinamide/nicotinic acid mononucleotide adenylyltransferase 1
gene14808	1367	1751	1442	1635.96	640	1106	1067	838.689	1.95062	0.963931	0.00023659	0.016485	up	CRY2	Cryptochrome-2
gene6797	554	783	705	731.983	288	449	512	372.998	1.96243	0.972641	0.000531505	0.0311816	up	SLC4A4	Electrogenic sodium bicarbonate cotransporter 1
gene16854	994	1147	945	1108.25	373	750	787	563.404	1.96705	0.976037	0.000332339	0.021404	up	KMT5A	N-lysine methyltransferase KMT5A
gene6089	524	630	545	609.911	242	434	355	307.963	1.98047	0.985845	0.000675237	0.0372311	up	MICALL1	MICAL-like protein 1
gene8136	2272	2802	2189	2606.59	1120	1937	1317	1315.18	1.98192	0.986896	0.000145306	0.0112166	up	PDE4A	cAMP-specific 3',5'-cyclic phosphodiesterase 4A
gene19110	701	1166	1166	1085.89	561	650	546	539.957	2.01106	1.00796	0.000577796	0.0333703	up	SPAG7	Sperm-associated antigen 7
gene23898	2973	4624	3468	3962.43	1532	2811	2218	1958.72	2.02296	1.01647	0.000305668	0.0202551	up	LOC102181181	Cytochrome c oxidase subunit 6A2, mitochondrial
gene28212	727	1107	908	982.193	363	590	677	485.491	2.02309	1.01656	0.000182117	0.0133552	up	SHISA4	Protein shisa-4
gene27319	6244	9604	9038	8914.71	4980	4544	4586	4386.79	2.03217	1.02302	0.000254077	0.0175777	up	PDHA1	Pyruvate dehydrogenase E1 component subunit alpha, somatic form, mitochondrial
gene5954	1083	1399	2003	1609.36	842	991	729	789.468	2.03854	1.02754	0.000964788	0.0480211	up	LPCAT3	Lysophospholipid acyltransferase 5
gene8267	2771	4133	2489	3364.33	1813	2012	1478	1641.23	2.04989	1.03554	0.000513016	0.0304202	up	PRDX2	Peroxiredoxin-2
gene20995	1637	1683	1890	1873.01	870	1070	1038	907.404	2.06415	1.04555	5.16552e-05	0.00489415	up	CTAGE5	cTAGE family member 5
gene6109	1486	1727	1087	1544.06	529	1119	874	746.806	2.06755	1.04793	0.000293282	0.0197315	up	JOSD1	Josephin-1
gene14935	955	1050	1185	1146.12	470	959	417	554.006	2.06879	1.04879	0.000952402	0.0478375	up	DGAT2	Diacylglycerol O-acyltransferase 2
gene25972	1964	2902	2679	2703.64	1242	1634	1390	1298.88	2.08152	1.05764	3.89612e-05	0.00394554	up	EHBP1L1	EH domain-binding protein 1-like protein 1
gene3797	1584	1774	2504	2105.8	976	1278	1057	1009.24	2.08653	1.06111	0.000335384	0.021449	up	MPC2	Mitochondrial pyruvate carrier 2
gene18158	427	727	576	619.078	261	389	330	295.911	2.09211	1.06496	0.000459115	0.0278252	up	TMEM143	Transmembrane protein 143
gene4351	1424	1981	1977	1929.66	874	1073	1076	920.288	2.0968	1.06819	3.31549e-05	0.00345691	up	LOC102173997	Cytochrome c
gene4827	3793	5186	3829	4591.97	2239	2811	2077	2185.68	2.10094	1.07103	4.30969e-05	0.00423273	up	MYF6	Myogenic factor 6
gene14390	451	736	483	597.693	198	402	356	282.962	2.11227	1.0788	0.000850901	0.0443598	up	MAFA	Transcription factor MafA
gene11422	753	564	534	667.602	379	349	278	314.983	2.11948	1.08371	0.000670324	0.0371464	up	RNF149	E3 ubiquitin-protein ligase RNF149
gene25919	567	1068	866	894.277	358	654	391	421.552	2.12139	1.08501	0.000645321	0.0360204	up	ESRRA	Steroid hormone receptor ERR1
gene28842	675	896	688	810.148	263	552	475	381.357	2.12438	1.08704	0.000116093	0.00942455	up	LOC108635517	Sterol regulatory element-binding protein 1
gene2714	861	894	916	960.168	516	472	453	448.692	2.13993	1.09756	3.79932e-05	0.00388767	up	RAVER2	Ribonucleoprotein PTB-binding 2
gene25189	1021	1413	861	1181.06	507	791	511	548.304	2.15402	1.10703	0.000172055	0.0127448	up	LRRC20	Leucine-rich repeat-containing protein 20
gene17613	400	403	417	438.687	187	238	245	203.305	2.15778	1.10954	0.00031041	0.0204462	up	NQO1	NAD(P)H dehydrogenase [quinone] 1
gene8	653	1097	802	913.24	430	497	452	422.849	2.15973	1.11085	0.00015695	0.0118657	up	DNAJC28	DnaJ homolog subfamily C member 28
gene7577	1484	2447	2033	2134.9	942	1100	1188	984.367	2.16881	1.1169	6.92146e-05	0.00606661	up	MBD3	Methyl-CpG-binding domain protein 3
gene26182	297	422	429	411.537	218	247	145	189.633	2.17017	1.11781	0.000646729	0.0360204	up	DUSP8	Dual specificity protein phosphatase 8
gene27466	348	526	404	457.785	157	309	239	209.682	2.18323	1.12647	0.00026809	0.0183167	up	THAP7	THAP domain-containing protein 7
gene13040	3148	3455	2929	3424.81	1381	1945	1796	1548.74	2.21136	1.14493	1.34543e-05	0.00166901	up	CREM	cAMP-responsive element modulator
gene12302	415	514	336	453.947	197	246	223	203.134	2.23472	1.16009	0.000138654	0.0107763	up	KYAT1	Kynurenine--oxoglutarate transaminase 1
gene1110	1430	1598	1535	1639.18	618	966	845	730.578	2.24368	1.16587	9.72453e-06	0.00132062	up	LOC108637091	Rho guanine nucleotide exchange factor 10-like protein
gene23677	196	339	338	312.461	169	148	126	138.944	2.24882	1.16917	0.000805156	0.0423767	up	COQ7	5-demethoxyubiquinone hydroxylase, mitochondrial
gene27577	778	906	732	867.556	305	608	376	384.904	2.25396	1.17246	2.67702e-05	0.00294836	up	CLCN4	H(+)/Cl(-) exchange transporter 4
gene14437	348	589	488	509.989	205	336	206	225.933	2.25726	1.17457	0.000139112	0.0107763	up	GPT	Alanine aminotransferase 1
gene16483	204	255	156	220.668	108	113	94	97.5559	2.26197	1.17758	0.000906766	0.046285	up	DDX59	Probable ATP-dependent RNA helicase DDX59
gene21138	994	1072	1102	1138.43	423	757	473	496.863	2.29123	1.19612	9.64583e-06	0.00131806	up	EML1	Echinoderm microtubule-associated protein-like 1
gene7580	461	585	527	564.405	320	255	203	246.328	2.29127	1.19615	0.000496481	0.0296005	up	ADAMTSL5	ADAMTS-like protein 5
gene5520	951	851	1181	1073.63	489	537	495	467.904	2.29455	1.19821	7.38166e-06	0.00105452	up	CHPT1	Cholinephosphotransferase 1
gene20276	336	366	468	420.396	185	224	187	182.62	2.30203	1.20291	0.000104299	0.00859392	up	NDUFAF2	Mimitin, mitochondrial
gene6204	2191	3273	2743	2940.32	1134	1959	1097	1265.3	2.32381	1.21649	6.6337e-06	0.000953866	up	PARVB	Beta-parvin
gene5183	436	612	653	609.861	347	329	150	261.916	2.32846	1.21938	0.000803004	0.0423647	up	KIF21A	Kinesin-like protein KIF21A
gene27323	640	1189	671	893.536	367	558	334	382.952	2.33328	1.22236	0.000245967	0.0170703	up	FBXW5	F-box/WD repeat-containing protein 5
gene17874	1676	3837	1275	2419.62	1044	1295	1032	1032.52	2.34342	1.22862	0.000414235	0.0254558	up	ZFP36	mRNA decay activator protein ZFP36
gene8538	154	218	206	207.197	97	120	69	88.3734	2.34456	1.22932	0.000708603	0.0383972	up	ARMC6	Armadillo repeat-containing protein 6
gene20522	331	642	472	516.482	196	255	276	219.939	2.3483	1.23161	0.00030142	0.0201557	up	NDUFS6	NADH dehydrogenase [ubiquinone] iron-sulfur protein 6, mitochondrial
gene12716	2463	2679	2224	2646.82	1079	591	1999	1122.71	2.35752	1.23727	0.000195369	0.0141385	up	SHISA2	Protein shisa-2 homolog
gene4758	345	412	285	374.066	181	232	98	158.557	2.35919	1.23829	0.000928639	0.0471825	up	DDC	Aromatic-L-amino-acid decarboxylase
gene11794	2443	2222	2438	2556.51	1212	1237	988	1067.73	2.39434	1.25963	1.55796e-06	0.000284981	up	REEP1	Receptor expression-enhancing protein 1
gene7321	4131	6612	5429	5790.38	2003	2965	3027	2402.81	2.40984	1.26894	1.14561e-05	0.00150918	up	CAMK2A	Calcium/calmodulin-dependent protein kinase type II subunit alpha
gene21048	3437	3216	2351	3240.52	1159	1847	1451	1342.6	2.41362	1.2712	6.16323e-06	0.000897955	up	CCDC88C	Protein Daple
gene21430	935	1182	1311	1230.14	570	671	403	509.321	2.41526	1.27218	1.16162e-05	0.00151217	up	HHATL	Protein-cysteine N-palmitoyltransferase HHAT-like protein
gene382	4828	8125	4660	6300.97	1682	2959	4205	2607.74	2.41626	1.27277	0.000963544	0.0480211	up	TFRC	Transferrin receptor protein 1
gene11594	1180	1466	1186	1375.17	574	759	523	568.145	2.42045	1.27528	1.29248e-06	0.000249427	up	PKDCC	Extracellular tyrosine-protein kinase PKDCC
gene11730	1683	1913	2729	2271.86	729	1307	1090	933.327	2.43415	1.28342	3.41261e-05	0.00352476	up	LIMS1	LIM and senescent cell antigen-like-containing domain protein 1
gene943	2079	2979	1897	2492.17	823	1323	1263	1021.15	2.44055	1.28721	1.1771e-05	0.00152331	up	SIK1	Serine/threonine-protein kinase SIK1
gene13263	1399	1023	1256	1326.45	323	831	703	543.297	2.44148	1.28775	1.5405e-05	0.00184191	up	LOC102187932	Dihydrodiol dehydrogenase 3
gene10807	717	842	867	871.111	496	367	245	354.757	2.45552	1.29603	0.000236784	0.016485	up	AVEN	Cell death regulator Aven
gene465	1594	1899	1461	1778.51	746	680	924	722.825	2.4605	1.29895	6.01261e-07	0.000130968	up	MASP1	Mannan-binding lectin serine protease 1
gene21307	24045	34937	28348	31294.5	10098	22665	9571	12634.2	2.47697	1.30858	0.000479833	0.0288481	up	PGAM2	Phosphoglycerate mutase 2
gene17685	9125	14742	11159	12538.9	3037	7963	6295	5061.53	2.47729	1.30877	5.65342e-05	0.0051608	up	GPI	Glucose-6-phosphate isomerase
gene3034	287	1013	851	766.073	325	364	313	308.469	2.48347	1.31236	0.000221184	0.0157989	up	LOC102190481	Glutathione S-transferase Mu 1
gene12262	224	473	350	373.981	168	152	162	149.663	2.49883	1.32125	0.000231638	0.0163334	up	SH2D3C	SH2 domain-containing protein 3C
gene4364	1362	1238	1462	1461.93	611	645	642	584.098	2.50289	1.3236	5.16307e-07	0.000115906	up	SKAP2	Src kinase-associated phosphoprotein 2
gene19257	10030	12532	12256	12495.1	5596	6507	3978	4984.32	2.50688	1.3259	7.98556e-06	0.0011185	up	DHRS7C	Dehydrogenase/reductase SDR family member 7C
gene25145	2561	2936	3261	3145.46	1549	1536	909	1254.07	2.50821	1.32666	1.75401e-05	0.00206354	up	MSS51	Putative protein MSS51 homolog, mitochondrial
gene8268	1194	4184	483	2078.1	598	1147	1034	824.874	2.5193	1.33302	0.000342992	0.0218714	up	JUNB	Transcription factor jun-B
gene6388	1736	1739	2217	2046.69	919	1232	467	811.274	2.52281	1.33503	4.07187e-05	0.00407187	up	ETNPPL	Ethanolamine-phosphate phospho-lyase
gene10037	891	846	1090	1016.99	372	515	440	402.583	2.52617	1.33695	1.12146e-06	0.000221556	up	ESR1	Estrogen receptor
gene14133	1259	1252	1464	1429.44	673	642	484	562.707	2.5403	1.345	4.90566e-06	0.000749475	up	GDAP1	Ganglioside-induced differentiation-associated protein 1
gene20588	2037	1719	2324	2189.49	1017	980	758	860.408	2.54472	1.3475	2.29655e-06	0.00039166	up	ARRDC4	Arrestin domain-containing protein 4
gene21559	1022	2111	1745	1743.05	685	920	582	670.176	2.60088	1.379	1.43598e-05	0.00175509	up	ADAMTS9	A disintegrin and metalloproteinase with thrombospondin motifs 9
gene7588	176	308	251	262.969	94	147	92	100.99	2.60391	1.38068	8.70198e-05	0.00735417	up	GAMT	Guanidinoacetate N-methyltransferase
gene19192	99	173	172	158.902	55	83	63	60.8186	2.61272	1.38555	0.000577913	0.0333703	up	TMEM88	Transmembrane protein 88
gene12377	218	201	199	222.415	61	148	74	83.8374	2.65293	1.40759	0.000545826	0.0318224	up	KCNT1	Potassium channel subfamily T member 1
gene18144	1451	1991	1463	1758.49	419	1006	831	662.671	2.65364	1.40797	4.3708e-07	0.000102295	up	SEPW1	Selenoprotein W
gene527	830	1094	1042	1063.89	400	496	412	400.167	2.65862	1.41068	2.13102e-07	5.86032e-05	up	ABCC5	Multidrug resistance-associated protein 5
gene20850	2999	4791	3337	3983.38	819	2338	1940	1484.24	2.68378	1.42427	6.41937e-05	0.00576434	up	LINGO1	Leucine-rich repeat and immunoglobulin-like domain-containing nogo receptor-interacting protein 1
gene14307	138	177	147	165.747	43	103	63	61.7485	2.68423	1.42451	0.000486032	0.0291354	up	SQLE	Squalene monooxygenase
gene19367	1268	1745	1110	1477.97	356	981	531	548.769	2.69325	1.42935	0.000107064	0.00878885	up	KCNJ12	ATP-sensitive inward rectifier potassium channel 12
gene7629	2212	3825	2964	3220.48	1184	1814	864	1179.88	2.72951	1.44864	4.90494e-05	0.00472725	up	CDC34	Ubiquitin-conjugating enzyme E2 R1
gene8982	1694	2306	2280	2252.03	680	1261	791	819.253	2.74888	1.45884	4.38532e-08	1.48426e-05	up	CARNMT1	Carnosine N-methyltransferase
gene1687	488	559	413	524.349	138	289	213	189.857	2.76182	1.46562	2.49769e-06	0.000422686	up	COQ10B	Coenzyme Q-binding protein COQ10 homolog B, mitochondrial
gene25470	211	218	221	233.673	80	141	57	84.3584	2.77	1.46989	0.000334453	0.021449	up	TENM4	Teneurin-4
gene23694	944	1255	1038	1160.92	292	549	569	417.581	2.7801	1.47514	1.02364e-07	3.08493e-05	up	ACSM5	Acyl-coenzyme A synthetase ACSM5, mitochondrial
gene20487	903	1183	1249	1196.38	468	368	551	429.535	2.78529	1.47783	1.11311e-07	3.30924e-05	up	ANKRD33B	Ankyrin repeat domain-containing protein 33B
gene4543	2415	3565	2908	3184.56	442	1409	2112	1137.11	2.80056	1.48572	1.88459e-05	0.0021937	up	NAPEPLD	N-acyl-phosphatidylethanolamine-hydrolyzing phospholipase D
gene6398	784	748	854	858.362	101	653	320	304.804	2.81612	1.49371	0.000165045	0.0122669	up	DKK2	Dickkopf-related protein 2
gene14811	129	122	107	128.818	38	63	47	44.5253	2.89314	1.53264	0.000479927	0.0288481	up	CHST1	Carbohydrate sulfotransferase 1
gene15855	906	936	629	888.396	132	849	89	305.653	2.90655	1.53931	0.000381939	0.0238036	up	RGS2	Regulator of G-protein signaling 2
gene2648	242	575	863	600.597	167	261	258	205.654	2.92042	1.54618	5.58641e-05	0.0051423	up	DHCR24	Delta(24)-sterol reductase
gene16538	368	768	565	607.634	156	308	226	205.42	2.95801	1.56462	9.82968e-06	0.0013267	up	CHCHD10	Coiled-coil-helix-coiled-coil-helix domain-containing protein 10, mitochondrial
gene7987	63	116	101	100.148	24	51	39	33.7636	2.96616	1.56859	0.00100359	0.0492836	up	STAP2	Signal-transducing adaptor protein 2
gene11139	544	910	583	728.859	200	440	177	244.315	2.98327	1.5769	0.000292084	0.0197315	up	C10H15orf59	UPF0583 protein C15orf59 homolog
gene7787	5065	7421	4787	6188.13	2645	2596	1284	2059.55	3.0046	1.58717	5.20559e-05	0.00489415	up	PDLIM7	PDZ and LIM domain protein 7
gene16174	573	777	512	667.58	264	285	156	220.356	3.02955	1.59911	3.72037e-06	0.000588836	up	PRKCZ	Protein kinase C zeta type
gene8077	98	173	155	152.425	46	73	46	49.9824	3.04957	1.60861	0.000111441	0.00908038	up	CD320	CD320 antigen
gene11433	572	727	528	655.476	139	382	209	214.45	3.05654	1.6119	8.03287e-06	0.0011185	up	SLC9A2	Sodium/hydrogen exchanger 2
gene16855	349	507	180	371.04	82	209	116	120.029	3.09126	1.62819	0.000727959	0.0389677	up	RILPL2	RILP-like protein 2
gene5921	1839	2132	1314	1897.8	547	1005	480	613.029	3.09578	1.6303	3.99405e-06	0.000623186	up	LOC102175560	Alpha-2-macroglobulin
gene11159	42246	66884	55648	59005.1	14089	29619	20416	19044.6	3.09826	1.63146	0.000121711	0.00973684	up	PKM	Pyruvate kinase PKM
gene4523	154	255	188	213.667	77	90	53	68.2273	3.13169	1.64694	1.15591e-05	0.00151217	up	CDHR3	Cadherin-related family member 3
gene26229	27322	33011	32534	33337.2	12407	13915	7744	10612.5	3.14132	1.65137	5.60041e-06	0.000832494	up	PGK1	Phosphoglycerate kinase 1
gene11379	127	218	72	149.069	38	69	50	46.9932	3.17214	1.66546	0.000727988	0.0389677	up	ARID5A	AT-rich interactive domain-containing protein 5A
gene1705	875	723	434	732.403	173	334	261	228.628	3.20347	1.67963	2.11128e-06	0.000365734	up	NABP1	SOSS complex subunit B2
gene2100	1996	1908	1611	1984.26	578	793	639	611.15	3.24677	1.699	3.01686e-10	1.6188e-07	up	OSGEPL1	Probable tRNA N6-adenosine threonylcarbamoyltransferase, mitochondrial
gene13605	2540	3434	3340	3340.19	658	1621	1188	1019.36	3.27677	1.71227	4.08872e-09	1.87399e-06	up	TP53INP2	Tumor protein p53-inducible nuclear protein 2
gene3419	843	1350	763	1057.98	396	367	250	318.503	3.32172	1.73193	2.9899e-05	0.00318602	up	S100A1	Protein S100-A1
gene16718	5904	7240	3619	6015.63	1338	2856	1827	1789.28	3.36204	1.74934	4.98473e-07	0.000113056	up	ALDH2	Aldehyde dehydrogenase, mitochondrial
gene6539	377	399	302	387.467	53	239	106	114.504	3.38388	1.75868	0.000148039	0.0113085	up	SEL1L3	Protein sel-1 homolog 3
gene4392	166	257	394	292.81	93	112	73	85.8006	3.41269	1.77091	1.45378e-05	0.00176703	up	CHN2	Beta-chimaerin
gene15486	435	618	570	581.772	141	217	203	168.597	3.45066	1.78687	8.27078e-09	3.63914e-06	up	SLC37A4	Glucose-6-phosphate exchanger SLC37A4
gene12996	10743	14266	13005	13634.2	4761	1874	5843	3926.52	3.47234	1.79591	1.88077e-06	0.000331015	up	PFKFB3	6-phosphofructo-2-kinase/fructose-2,6-bisphosphatase 3
gene3705	125	120	124	132.746	31	56	39	37.7604	3.51548	1.81372	5.12971e-05	0.00488544	up	PCP4L1	Purkinje cell protein 4-like protein 1
gene17125	86	67	93	88.6509	18	42	25	25.1628	3.52309	1.81684	0.000379322	0.0237752	up	SFRP2	Secreted frizzled-related protein 2
gene13014	82	136	95	112.014	20	62	26	31.6407	3.5402	1.82383	0.000823108	0.0432181	up	PROSER2	Proline and serine-rich protein 2
gene9350	1872	1557	699	1488.04	311	503	572	413.039	3.60265	1.84906	1.27183e-07	3.6816e-05	up	SEMA4D	Semaphorin-4D
gene18746	77	133	85	105.523	27	27	38	28.0785	3.75815	1.91002	6.03091e-05	0.00548265	up	LOC102186901	DET1- and DDB1-associated protein 1
gene26506	2062	1780	1461	1910.04	317	737	607	488.756	3.90796	1.96642	4.69111e-12	3.82239e-09	up	MID1IP1	Mid1-interacting protein 1
gene7136	1083	1546	1076	1327.74	290	362	472	338.939	3.91733	1.96987	3.6148e-12	3.05868e-09	up	ELL2	RNA polymerase II elongation factor ELL2
gene5385	647	1049	725	866.576	141	459	146	218.665	3.96303	1.98661	2.99775e-05	0.00318602	up	METTL7B	Methyltransferase-like protein 7B
gene15389	744	392	556	612.039	160	202	140	154.155	3.97029	1.98925	2.40625e-08	9.12714e-06	up	LOC102172084	Protein-methionine sulfoxide oxidase MICAL2
gene7197	6308	15451	13560	12607.2	3236	4649	2434	3160.78	3.98863	1.99589	6.36223e-07	0.000135892	up	CKMT2	Creatine kinase S-type, mitochondrial
gene11229	8934	20155	6826	12804.2	1532	4604	4589	3106.02	4.12238	2.04348	0.000120086	0.00965028	up	CILP	Cartilage intermediate layer protein 1
gene13252	1515	1173	1406	1475.69	295	601	294	356.443	4.14005	2.04965	7.89311e-10	4.13448e-07	up	LOC102176340	Dihydrodiol dehydrogenase 3
gene1030	422	397	408	441.495	278	2	4	106.305	4.15311	2.05419	0.000135997	0.0106097	up	SIM2	Single-minded homolog 2
gene20356	73	79	51	72.9488	14	17	27	17.4041	4.19147	2.06746	0.00017324	0.0127896	up	NIM1K	Serine/threonine-protein kinase NIM1
gene6370	1294	255	549	765.096	105	302	203	178.196	4.29357	2.10218	4.62449e-05	0.00448189	up	ELOVL6	Elongation of very long chain fatty acids protein 6
gene26677	43	51	47	50.6237	8	10	21	11.5715	4.37487	2.12924	0.00068771	0.0376359	up	LOC108634341	Gap junction alpha-1 protein
gene19867	3097	2082	2388	2731.55	387	944	708	599.554	4.55596	2.18776	6.75394e-11	4.24533e-08	up	FASN	Fatty acid synthase
gene21330	3043	3911	3485	3745.14	639	885	1221	820.923	4.56211	2.1897	7.22841e-15	8.83472e-12	up	GADL1	Acidic amino acid decarboxylase GADL1
gene914	576	66	27	245.865	47	86	40	52.2319	4.70719	2.23487	4.37228e-06	0.000672658	up	MX2	Interferon-induced GTP-binding protein Mx2
gene22982	35	71	32	49.2681	11	16	7	10.4439	4.71739	2.23799	0.000356709	0.022486	up	FBXO15	F-box only protein 15
gene17430	2828	2213	1631	2405.88	682	544	322	494.38	4.86646	2.28287	8.0191e-06	0.0011185	up	LOC102188073	Liver carboxylesterase
gene23738	96	127	132	127.339	21	42	23	25.7363	4.94784	2.3068	1.12792e-06	0.000221556	up	HS3ST2	Heparan sulfate glucosamine 3-O-sulfotransferase 2
gene7494	2047	9915	1009	4586.38	650	1720	756	923.243	4.96768	2.31257	0.000325365	0.0210872	up	EGR1	Early growth response protein 1
gene22787	81	73	77	83.151	6	26	26	16.5659	5.01941	2.32752	6.98895e-05	0.00610146	up	DNAH8	Dynein heavy chain 8, axonemal
gene24505	1374	873	1798	1459.46	223	434	305	286.914	5.08677	2.34675	5.60292e-12	4.40229e-09	up	SCD	Acyl-CoA desaturase
gene2419	29	34	59	43.8116	8	9	11	8.51985	5.1423	2.36241	0.000381307	0.0238036	up	RIMKLA	N-acetylaspartylglutamate synthase A
gene15747	18727	27118	12040	20734.7	4960	4931	2568	3923.8	5.28434	2.40172	3.92773e-06	0.000617215	up	BTG2	Protein BTG2
gene15626	144	272	94	182.142	42	33	32	33.6915	5.40617	2.43461	3.39199e-07	8.38469e-05	up	ELMOD1	ELMO domain-containing protein 1
gene6243	356	155	30	196.672	43	39	28	34.5904	5.68574	2.50735	3.56319e-07	8.71002e-05	up	LOC102184901	C-type lectin domain family 2 member E
gene20343	20	11	127	56.8693	8	13	12	9.88719	5.75181	2.52402	0.000385744	0.0239728	up	HCN1	Potassium/sodium hyperpolarization-activated cyclic nucleotide-gated channel 1
gene1873	5426	6026	3515	5376.98	1373	893	561	915.972	5.87025	2.55342	1.46893e-06	0.000273869	up	NR4A2	Nuclear receptor subfamily 4 group A member 2
gene21858	267	258	340	311.125	25	115	44	52.9603	5.87469	2.55451	4.14486e-06	0.000642162	up	ATP2B2	Plasma membrane calcium-transporting ATPase 2
gene10111	25	22	92	49.9914	10	13	4	8.41664	5.93959	2.57036	0.000308499	0.0203813	up	PACRG	Parkin coregulated gene protein
gene21812	13888	22926	26363	22624.4	9236	916	147	3767.07	6.00583	2.58636	0.000509016	0.0302658	up	MYL3	Myosin light chain 3
gene5593	117550	171474	156791	159767	16195	51194	14609	24099.4	6.62949	2.7289	1.57793e-05	0.00187453	up	MB	Myoglobin
gene19741	44	78	34	55.7635	10	2	14	8.20003	6.80041	2.76562	0.000184781	0.0135056	up	KIF18B	Kinesin-like protein KIF18B
gene8158	374	735	684	641.066	53	172	94	92.921	6.89905	2.7864	7.9294e-08	2.5654e-05	up	LDLR	Low-density lipoprotein receptor (Fragment)
gene2260	191	194	11	142.441	8	38	22	19.4753	7.31391	2.87064	0.000163404	0.0122275	up	IQCA1	IQ and AAA domain-containing protein 1
gene23702	1217	354	312	686.082	53	156	107	92.1764	7.44314	2.89591	2.14574e-08	8.42968e-06	up	ACSM3	Acyl-coenzyme A synthetase ACSM3, mitochondrial
gene13841	28	38	35	36.2183	7	2	4	4.29145	8.43963	3.07718	0.000127707	0.0100701	up	SALL4	Sal-like protein 4
gene15418	45	66	66	63.4338	8	10	6	7.40257	8.56916	3.09915	8.30667e-07	0.000170791	up	INSC	Protein inscuteable homolog
gene9154	16	80	46	50.4152	9	6	2	5.57787	9.03843	3.17607	0.000351054	0.0222571	up	LGI3	Leucine-rich repeat LGI family member 3
gene4324	426	403	277	398.012	17	115	22	43.8344	9.07988	3.18267	8.06252e-07	0.000167335	up	ADCY1	Adenylate cyclase type 1
gene23458	28	39	29	34.4124	3	4	5	3.60835	9.53688	3.25352	4.00226e-05	0.00402054	up	LOC102189536	Zymogen granule protein 16 homolog B
gene3906	5	33	55	33.1462	1	5	6	3.40577	9.73238	3.28279	0.000187835	0.0136784	up	LOC102186385	GTPase IMAP family member 6
gene25991	21	105	14	49.5099	2	9	6	4.87161	10.1629	3.34524	2.41013e-05	0.00269151	up	FOSL1	Fos-related antigen 1
gene26348	16	25	35	27.2336	2	4	3	2.67606	10.1768	3.34721	0.000123374	0.00976341	up	DGKK	Diacylglycerol kinase kappa
gene14110	59	77	92	81.7994	11	6	5	7.16452	11.4173	3.51315	2.34035e-07	6.05739e-05	up	STMN2	Stathmin-2
gene13668	73	206	79	127.411	13	18	4	10.9077	11.6808	3.54607	1.56255e-06	0.000284981	up	VSTM2L	V-set and transmembrane domain-containing protein 2-like protein
gene19259	23	147	28	69.9638	5	9	5	5.72299	12.2251	3.61177	4.22151e-07	9.98638e-05	up	GLP2R	Glucagon-like peptide 2 receptor
gene147	7308	14662	4031	9278.03	325	1306	947	741.232	12.517	3.64582	4.0663e-08	1.41998e-05	up	RCAN1	Calcipressin-1
gene23697	53	22	38	40.9506	2	3	5	2.95957	13.8367	3.79043	1.84838e-06	0.000327938	up	ACSM1	Acyl-coenzyme A synthetase ACSM1, mitochondrial
gene1151	2	58	2	21.7371	0	1	3	1.10614	19.6514	4.29656	0.000611837	0.0343378	up	KIF17	Kinesin-like protein KIF17
gene8672	30	14	28	26.0522	0	3	1	1.09499	23.7922	4.57242	4.22242e-05	0.00418736	up	LOC102174841	L-threonine 3-dehydrogenase, mitochondrial
gene25478	101	60	78	86.364	0	8	4	3.29054	26.2462	4.71403	6.61908e-06	0.000953866	up	THRSP	Thyroid hormone-inducible hepatic protein
gene19253	89	92	43	80.5393	1	5	1	2.01613	39.9475	5.32003	1.47797e-09	7.06853e-07	up	CFAP52	Cilia- and flagella-associated protein 52
gene13266	7	6	18	11.1539	0	0	1	0.277928	40.1323	5.32669	0.000725775	0.0389677	up	LOC102189109	Dihydrodiol dehydrogenase 3
gene11736	20	36	24	28.6077	1	1	0	0.648786	44.0942	5.46252	2.88537e-07	7.21343e-05	up	LOC102174578	Sulfotransferase 1C1
gene24312	2	6	1166	421.72	3	1	3	2.23544	188.652	7.55958	3.22877e-38	1.01476e-34	up	LOC102181054	60S ribosomal protein L9
gene7204	8	35	9	18.43	0	0	0	0	Inf	Inf	3.46561e-06	0.000560613	up	ANKRD34B	Ankyrin repeat domain-containing protein 34B
gene4379	30	4	1	12.8562	0	0	0	0	Inf	Inf	0.000108425	0.00886749	up	HOXA13	Homeobox protein Hox-A13
gene4615	0	27	0	9.44011	0	0	0	0	Inf	Inf	0.000716187	0.0387128	up	IL6	Interleukin-6
gene27340	0	0	0	0	0	2956	3808	1863.43	#NAME?	#NAME?	6.30279e-133	1.38661e-128	down	LOC108634550	Probable ubiquitin carboxyl-terminal hydrolase FAF-X
gene27729	0	0	0	0	0	2469	2830	1458.98	#NAME?	#NAME?	1.06956e-119	1.17652e-115	down	LOC108634721	Eukaryotic translation initiation factor 2 subunit 3
gene27505	0	0	0	0	1	1733	1857	988.477	#NAME?	#NAME?	1.07857e-98	7.90949e-95	down	LOC108634619	Histone demethylase UTY
gene27504	0	0	0	0	0	420	540	264.47	#NAME?	#NAME?	2.02496e-43	7.42486e-40	down	LOC108634620	ATP-dependent RNA helicase DDX3X
gene27507	0	0	0	0	0	127	131	70.9974	#NAME?	#NAME?	1.93895e-16	2.8438e-13	down	LOC108634621	U2 small nuclear ribonucleoprotein auxiliary factor 35 kDa subunit-related protein 2
gene27339	0	0	0	0	0	74	93	46.0015	#NAME?	#NAME?	6.39764e-12	4.69161e-09	down	LOC108634551	Oral-facial-digital syndrome 1 protein
gene28881	0	0	0	0	0	0	107	29.7383	#NAME?	#NAME?	2.47848e-08	9.24178e-06	down	LOC102184958	BOLA class I histocompatibility antigen, alpha chain BL3-7
gene18816	0	0	0	0	76	0	2	29.1648	#NAME?	#NAME?	3.33248e-08	1.20188e-05	down	LOC102179590	C-C motif chemokine 3
gene28320	0	0	0	0	0	60	33	25.5128	#NAME?	#NAME?	9.16021e-08	2.83838e-05	down	LOC108635088	Zinc finger protein 280B
gene4628	0	0	0	0	0	41	23	17.5588	#NAME?	#NAME?	5.39922e-06	0.000808047	down	MACC1	Metastasis-associated in colon cancer protein 1
gene18481	0	0	0	0	1	49	4	14.8335	#NAME?	#NAME?	4.25874e-05	0.00420145	down	SBK2	Serine/threonine-protein kinase SBK2
gene5864	0	0	0	0	19	9	15	13.7723	#NAME?	#NAME?	4.46819e-05	0.00436889	down	CLEC7A	C-type lectin domain family 7 member A
gene6903	0	0	0	0	5	2	40	13.544	#NAME?	#NAME?	7.90771e-05	0.00679569	down	LOC102179277	Placenta-specific gene 8 protein
gene12978	0	0	0	0	0	0	46	12.7847	#NAME?	#NAME?	0.000146992	0.0113071	down	SEL1L2	Protein sel-1 homolog 2
