# Supplementary material for: Integrated analysis of lncRNA and gene expression in longissimus dorsi muscle at two developmental stages of Hainan black goats
Source: PLoS One. 2022 Oct 31;17(10):e0276004. doi: 10.1371/journal.pone.0276004 (PMC9621442; doi:10.1371/journal.pone.0276004)
Supplement: S5 File — (XLSX) [file pone.0276004.s008.xlsx]

## Sheet: Sheet1
S5 file. Differentially expressed goat annotated lncRNAs
Gene	Adult1_count	Adult2_count	Adult3_count	Adult_normalize	Kid1_count	Kid2_count	Kid3_count	Kid_normalize	FoldChange	Log2FoldChange	pval	padj	Up/Down	GeneName	Biotype
MSTRG.70043	0	0	1	0.359247	143	7	34	65.1859	0.00551111	-7.50344	7.33523e-14	7.68452e-11	down	--	linc
MSTRG.77568	4	5	4	4.66495	463	48	1147	506.145	0.00921663	-6.76155	1.4153e-53	7.78415e-50	down	--	linc
MSTRG.29570	1	0	0	0.369948	12	20	95	36.3674	0.0101725	-6.61918	6.40925e-09	2.87762e-06	down	--	linc
MSTRG.136023	0	1	0	0.349634	36	27	12	24.2403	0.0144237	-6.11542	9.09799e-07	0.000185329	down	--	antisense
MSTRG.8865	0	0	1	0.359247	36	14	4	18.4762	0.0194437	-5.68455	3.82155e-05	0.00389232	down	--	linc
MSTRG.29559	0	0	1	0.359247	16	1	23	12.6876	0.0283148	-5.1423	0.000479562	0.0288481	down	--	linc
gene14294	0	0	1	0.359247	10	6	25	12.3466	0.0290967	-5.103	0.000444159	0.0271214	down	LOC102190616	lncRNA
MSTRG.41737	6	16	20	14.9988	3	477	729	333.651	0.0449534	-4.47543	8.5469e-12	6.06555e-09	down	--	antisense
MSTRG.155660	1	1	0	0.719581	0	10	46	15.5082	0.0464	-4.42973	0.000494866	0.0295844	down	--	linc
MSTRG.45120	0	1	2	1.06813	11	6	59	22.1726	0.0481733	-4.37562	5.63014e-05	0.0051608	down	--	linc
MSTRG.13398	0	2	3	1.77701	0	41	66	29.5097	0.0602177	-4.05367	1.23654e-05	0.00159087	down	--	linc
MSTRG.99975	2	0	1	1.09914	4	38	20	17.4137	0.0631193	-3.98577	0.000229939	0.0162658	down	--	linc
MSTRG.83103	0	2	1	1.05851	17	19	16	16.0209	0.0660707	-3.91984	0.000539227	0.0315505	down	--	linc
MSTRG.110599	1	2	1	1.42846	6	16	46	19.4009	0.0736285	-3.76359	0.000304135	0.0202144	down	--	antisense
gene17418	2	3	7	4.30353	11	48	123	51.3989	0.083728	-3.57815	9.31909e-07	0.000186382	down	LOC102184183	lncRNA
MSTRG.96877	66	24	91	65.4992	1266	346	145	611.098	0.107183	-3.22185	4.22543e-05	0.00418736	down	--	linc
MSTRG.126129	7	4	3	5.06591	4	12	141	43.9618	0.115234	-3.11736	3.25584e-05	0.00341088	down	--	linc
MSTRG.160907	3	1	3	2.53722	20	26	22	20.7243	0.122427	-3.03	0.000871144	0.0449887	down	--	antisense
MSTRG.148339	9	1	6	5.83465	28	110	25	47.4472	0.122971	-3.02361	0.00100182	0.0492836	down	--	linc
MSTRG.49083	1	4	6	3.92396	8	22	81	31.5154	0.124509	-3.00567	0.000263297	0.0181016	down	--	linc
MSTRG.95944	191	110	128	155.103	432	780	1197	707.734	0.219155	-2.18998	7.07664e-08	2.32367e-05	down	--	linc
MSTRG.148490	113	111	88	112.227	0	379	1363	482.038	0.232818	-2.10272	1.80662e-10	1.04594e-07	down	--	antisense
MSTRG.86912	14	10	12	12.9866	16	46	129	54.4039	0.238707	-2.06669	0.000882357	0.045461	down	--	linc
MSTRG.132196	87	94	114	106.005	247	749	322	386.465	0.274295	-1.8662	2.03682e-08	8.29814e-06	down	--	linc
MSTRG.155370	26	17	27	25.2621	41	116	133	83.9912	0.300771	-1.73326	0.000214362	0.0153614	down	--	linc
gene20589	75	60	84	78.9008	176	133	525	248.387	0.317652	-1.65448	1.07713e-05	0.00142753	down	LOC108638492	lncRNA
MSTRG.166764	115	77	93	102.876	223	280	488	295.832	0.34775	-1.52388	2.87612e-06	0.00047575	down	--	linc
MSTRG.95762	134	113	165	148.357	419	428	530	421.594	0.351896	-1.50678	4.88327e-07	0.000111908	down	--	antisense
MSTRG.84075	121	86	103	111.835	127	239	671	299.389	0.373543	-1.42065	6.59083e-05	0.00582323	down	--	linc
MSTRG.166224	129	119	162	147.528	581	270	342	387.294	0.380919	-1.39244	3.63131e-05	0.00373313	down	--	linc
MSTRG.144326	318	306	182	290.014	219	1702	707	742.48	0.390602	-1.35623	0.000735573	0.0392782	down	--	linc
MSTRG.106949	376	326	369	385.643	554	1384	1390	971.801	0.396833	-1.33339	2.7493e-07	6.95226e-05	down	--	antisense
MSTRG.21255	404	229	320	344.484	954	600	1233	865.214	0.398149	-1.32862	0.000701338	0.0381917	down	--	linc
gene21163	258	196	163	222.532	374	645	691	508.502	0.437623	-1.19224	0.000116977	0.00946134	down	LOC102168946	lncRNA
MSTRG.132175	68	112	118	106.707	175	343	256	230.443	0.463051	-1.11076	0.000909497	0.046317	down	--	linc
gene4164	1602	1183	944	1345.4	464	968	591	602.558	2.23282	1.15886	0.000742364	0.0395448	up	LOC102184972	lncRNA
MSTRG.8572	355	442	456	449.686	98	263	310	194.677	2.30991	1.20784	0.000960335	0.0480168	up	--	linc
gene23798	137	224	211	204.802	53	129	109	85.3787	2.39875	1.26228	0.000936599	0.0472596	up	LOC106503592	lncRNA
gene13930	154	209	200	201.895	78	96	99	83.0226	2.43181	1.28203	0.000585359	0.0335362	up	LOC108637512	lncRNA
MSTRG.89814	471	362	422	452.415	214	154	181	172.804	2.61808	1.38851	4.92063e-05	0.00472725	up	--	linc
MSTRG.29713	103	120	180	144.725	59	44	64	51.9805	2.78422	1.47727	0.00031966	0.0208063	up	--	antisense
gene24569	234	248	213	249.797	53	85	147	83.9564	2.97531	1.57304	0.000147932	0.0113085	up	LOC108634021	lncRNA
MSTRG.6188	775	1109	714	930.956	267	423	348	312.432	2.97971	1.57517	1.32469e-07	3.78483e-05	up	--	linc
MSTRG.114530	280	319	412	363.128	95	190	97	114.467	3.17233	1.66554	2.64423e-06	0.000444069	up	--	linc
MSTRG.1956	559	481	302	483.467	167	190	128	150.186	3.21912	1.68667	1.56739e-06	0.000284981	up	--	antisense
gene14196	212	276	132	222.348	80	57	84	68.9847	3.22315	1.68847	2.71943e-05	0.00296175	up	LOC108637530	lncRNA
gene17686	1235	452	433	770.474	142	324	331	233.69	3.29699	1.72115	1.34746e-05	0.00166901	up	LOC102188967	lncRNA
MSTRG.180725	71	48	61	64.9628	21	22	13	17.5099	3.71005	1.89144	0.000592758	0.0336969	up	--	antisense
gene10109	325	795	494	575.66	80	163	239	140.933	4.08463	2.03021	4.52299e-05	0.00440291	up	LOC106502489	lncRNA
MSTRG.150456	84	24	71	64.9734	17	13	19	15.2206	4.26878	2.09382	0.00059837	0.0339282	up	--	linc
MSTRG.72768	9321	3587	5339	6620.44	1346	2214	1132	1424.28	4.64826	2.21669	1.45985e-07	4.06541e-05	up	--	antisense
MSTRG.98281	1505	1198	1615	1555.82	57	296	803	325.249	4.78346	2.25805	2.24515e-07	5.95101e-05	up	--	antisense
MSTRG.111435	60	45	15	43.3191	11	10	6	8.53186	5.07733	2.34407	0.000707754	0.0383972	up	--	linc
MSTRG.51531	229	339	240	289.463	29	103	56	54.5329	5.30804	2.40818	5.37469e-07	0.000119437	up	--	linc
gene16092	148	16	101	96.6304	8	30	25	18.1303	5.32978	2.41408	8.56577e-05	0.00727594	up	LOC106502957	lncRNA
MSTRG.73377	51	80	22	54.7415	13	6	11	9.58495	5.71119	2.51379	0.000101465	0.0083918	up	--	linc
gene1029	323	428	379	405.291	183	1	6	70.8271	5.72225	2.51658	2.71893e-05	0.00296175	up	LOC106502478	lncRNA
MSTRG.144479	29	52	88	60.5232	16	6	10	10.4363	5.79928	2.53587	0.000600245	0.033947	up	--	linc
MSTRG.153177	775	753	357	678.235	116	113	143	114.186	5.93974	2.5704	2.36518e-12	2.08136e-09	up	--	antisense
MSTRG.138292	49	76	25	53.6808	11	15	2	8.78192	6.11265	2.6118	0.000801777	0.0423647	up	--	antisense
MSTRG.72042	252	184	292	262.46	34	73	13	36.2936	7.23157	2.85431	1.40644e-06	0.000269058	up	--	linc
MSTRG.178175	76	237	167	170.973	28	35	12	23.4076	7.30418	2.86872	2.24843e-06	0.000386449	up	--	linc
gene11346	1129	825	848	1010.76	155	216	72	137.186	7.36779	2.88123	9.69867e-11	5.92696e-08	up	LOC102171344	lncRNA
gene24754	301	208	333	303.707	47	58	22	39.6033	7.66874	2.93899	1.31182e-09	6.41334e-07	up	LOC108634098	lncRNA
MSTRG.24071	2	55	65	43.3208	2	11	5	5.13839	8.4308	3.07567	0.000196916	0.0142038	up	--	linc
MSTRG.113507	1251	745	769	999.543	253	60	7	113.524	8.80466	3.13827	0.000678057	0.0372931	up	--	linc
gene6541	71	137	74	100.75	3	10	22	9.96725	10.1081	3.33745	2.87845e-05	0.00310421	up	LOC106502199	lncRNA
MSTRG.128710	1444	1553	1258	1529.12	202	108	81	127.966	11.9494	3.57887	1.04806e-12	9.60718e-10	up	--	linc
MSTRG.13007	19	18	62	35.5957	4	1	4	2.8898	12.3177	3.62266	1.95475e-05	0.00225154	up	--	linc
MSTRG.135923	9	23	36	24.304	2	4	0	1.84228	13.1923	3.72163	7.75752e-05	0.00671911	up	--	linc
MSTRG.96359	110	333	61	179.036	8	23	10	12.0549	14.8518	3.89256	2.39341e-10	1.35013e-07	up	--	antisense
MSTRG.160532	161	84	73	115.156	11	3	8	7.18124	16.0356	4.00321	7.09942e-07	0.00015018	up	--	linc
MSTRG.62892	12	9	19	14.4118	0	2	1	0.822635	17.519	4.13085	0.000857441	0.0445951	up	--	antisense
gene410	15	94	49	56.0179	2	2	6	2.96514	18.8922	4.23972	8.40848e-08	2.68097e-05	up	LOC106502078	lncRNA
MSTRG.72023	0	7	42	17.5358	1	1	1	0.926714	18.9226	4.24204	0.000423576	0.0259573	up	--	linc
MSTRG.9110	1	75	0	26.5925	1	1	2	1.20464	22.075	4.46434	2.68033e-05	0.00294836	up	--	linc
MSTRG.108351	11	50	10	25.1436	1	2	0	0.92114	27.2961	4.77063	1.35038e-05	0.00166901	up	--	linc
MSTRG.159664	1307	1731	1412	1595.99	32	108	11	44.5172	35.8511	5.16395	2.50902e-14	2.75992e-11	up	--	linc
MSTRG.134878	263	139	259	238.94	15	0	0	5.64649	42.3166	5.40315	0.00012019	0.00965028	up	--	antisense
gene23282	0	0	153	54.9648	0	1	1	0.550281	99.8849	6.64219	1.29524e-10	7.70141e-08	up	LOC108633791	lncRNA
MSTRG.146874	6	89	6	35.4926	0	0	1	0.277928	127.704	6.99666	2.28145e-08	8.80559e-06	up	--	linc
MSTRG.44263	46	72	0	42.1912	0	1	0	0.272354	154.913	7.27532	1.24316e-09	6.21579e-07	up	--	linc
MSTRG.44262	108	68	0	63.7294	0	0	1	0.277928	229.302	7.84111	7.98657e-13	7.63933e-10	up	--	linc
MSTRG.94453	162	275	72	181.947	0	0	0	0	Inf	Inf	3.59109e-28	8.77823e-25	up	--	linc
MSTRG.94694	15	23	17	19.698	0	0	0	0	Inf	Inf	9.22898e-07	0.000186273	up	--	linc
MSTRG.124707	23	7	0	10.9562	0	0	0	0	Inf	Inf	0.000295443	0.0198163	up	--	antisense
MSTRG.139468	27	0	0	9.98859	0	0	0	0	Inf	Inf	0.000552578	0.0320758	up	--	linc
MSTRG.178310	0	0	0	0	0	251	197	123.113	#NAME?	#NAME?	7.54885e-25	1.50977e-21	down	--	linc
MSTRG.9236	0	0	0	0	23	90	204	89.8671	#NAME?	#NAME?	1.15612e-19	1.95652e-16	down	--	linc
MSTRG.181020	0	0	0	0	0	0	133	36.9644	#NAME?	#NAME?	8.78017e-10	4.49218e-07	down	--	linc
MSTRG.14999	0	0	0	0	0	85	0	23.1501	#NAME?	#NAME?	6.14513e-07	0.000132542	down	--	antisense
MSTRG.85509	0	0	0	0	0	0	78	21.6784	#NAME?	#NAME?	1.29224e-06	0.000249427	down	--	linc
MSTRG.114311	0	0	0	0	5	34	21	16.9787	#NAME?	#NAME?	3.68309e-06	0.00058716	down	--	linc
MSTRG.51637	0	0	0	0	0	10	41	14.1186	#NAME?	#NAME?	5.48026e-05	0.00506579	down	--	linc
MSTRG.117496	0	0	0	0	4	18	20	11.9667	#NAME?	#NAME?	8.72472e-05	0.00735417	down	--	linc
MSTRG.11318	0	0	0	0	4	0	36	11.5111	#NAME?	#NAME?	0.000267587	0.0183167	down	--	linc
MSTRG.5126	0	0	0	0	0	0	40	11.1171	#NAME?	#NAME?	0.000373754	0.0234931	down	--	linc
MSTRG.157625	0	0	0	0	0	18	12	8.2375	#NAME?	#NAME?	0.000986463	0.0488788	down	--	linc
