# Supplementary material for: Integrated analysis of lncRNA and gene expression in longissimus dorsi muscle at two developmental stages of Hainan black goats
Source: PLoS One. 2022 Oct 31;17(10):e0276004. doi: 10.1371/journal.pone.0276004 (PMC9621442; doi:10.1371/journal.pone.0276004)
Supplement: S6 File — (XLSX) [file pone.0276004.s009.xlsx]

## Sheet: Sheet1
S6 file. Significantly enriched GO terms for DEGs.
Accession	Sections	Term_name	Count1	Count2	Count3	Count4	p-value	FDR	Rich_Ratio
GO:0043436	Biological process	oxoacid metabolic process	32	920	276	22522	9.37e-07	0.000656235	2.59195
GO:0009719	Biological process	response to endogenous stimulus	28	724	280	22718	6.48e-07	0.000656235	2.87113
GO:0019752	Biological process	carboxylic acid metabolic process	31	860	277	22582	6.8e-07	0.000656235	2.68285
GO:0032502	Biological process	developmental process	96	4584	212	18858	1.02e-06	0.000656235	1.58175
GO:0010033	Biological process	response to organic substance	47	1662	261	21780	8.08e-07	0.000656235	2.12065
GO:0006082	Biological process	organic acid metabolic process	32	938	276	22504	1.4e-06	0.000694877	2.54385
GO:0044281	Biological process	small molecule metabolic process	47	1701	261	21741	1.51e-06	0.000694877	2.07333
GO:0009725	Biological process	response to hormone	20	440	288	23002	2.81e-06	0.00103206	3.35263
GO:0048856	Biological process	anatomical structure development	69	3004	239	20438	2.89e-06	0.00103206	1.73141
GO:0071310	Biological process	cellular response to organic substance	30	892	278	22550	4e-06	0.0012866	2.50901
GO:0048513	Biological process	animal organ development	33	1049	275	22393	5.09e-06	0.00148727	2.3518
GO:0042221	Biological process	response to chemical	52	2088	256	21354	7.45e-06	0.00160949	1.87371
GO:1901700	Biological process	response to oxygen-containing compound	31	974	277	22468	8.01e-06	0.00160949	2.37853
GO:0001503	Biological process	ossification	9	93	299	23349	7.36e-06	0.00160949	6.80386
GO:0030198	Biological process	extracellular matrix organization	13	211	295	23231	7.98e-06	0.00160949	4.47516
GO:0032787	Biological process	monocarboxylic acid metabolic process	20	469	288	22973	6.98e-06	0.00160949	3.1538
GO:0043062	Biological process	extracellular structure organization	13	213	295	23229	8.78e-06	0.00166021	4.43555
GO:0001501	Biological process	skeletal system development	10	124	298	23318	1.03e-05	0.00183613	5.75451
GO:0006006	Biological process	glucose metabolic process	9	105	299	23337	1.82e-05	0.00307721	6.08766
GO:0070887	Biological process	cellular response to chemical stimulus	33	1127	275	22315	2.11e-05	0.00339351	2.19366
GO:0019318	Biological process	hexose metabolic process	10	142	298	23300	3.08e-05	0.00471565	5.07305
GO:0006090	Biological process	pyruvate metabolic process	7	68	301	23374	5.38e-05	0.00786363	7.19697
GO:0030199	Biological process	collagen fibril organization	5	29	303	23413	7.26e-05	0.0101476	11.3398
GO:0010866	Biological process	regulation of triglyceride biosynthetic process	4	15	304	23427	9.22e-05	0.0123532	16.2338
GO:0005996	Biological process	monosaccharide metabolic process	11	200	297	23242	0.000104348	0.0134233	4.01997
GO:0009653	Biological process	anatomical structure morphogenesis	32	1191	276	22251	0.000136028	0.0168256	2.01761
GO:0033993	Biological process	response to lipid	19	543	289	22899	0.000151915	0.0180948	2.60693
GO:0034097	Biological process	response to cytokine	13	287	295	23155	0.000162491	0.0186633	3.34145
GO:0006733	Biological process	oxidoreduction coenzyme metabolic process	8	112	300	23330	0.000174715	0.0193752	5.14069
GO:0048585	Biological process	negative regulation of response to stimulus	32	1221	276	22221	0.000210216	0.0225352	1.9693
GO:0017144	Biological process	drug metabolic process	18	515	290	22927	0.000228946	0.0227695	2.6041
GO:0071495	Biological process	cellular response to endogenous stimulus	18	515	290	22927	0.000228946	0.0227695	2.6041
GO:0044283	Biological process	small molecule biosynthetic process	15	382	293	23060	0.000233643	0.0227695	2.91349
GO:0048731	Biological process	system development	19	566	289	22876	0.000252218	0.0238568	2.50444
GO:0006096	Biological process	glycolytic process	5	41	303	23401	0.000314863	0.0289314	8.38156
GO:0045916	Biological process	negative regulation of complement activation	3	8	305	23434	0.000329915	0.0294724	21.0301
GO:0007179	Biological process	transforming growth factor beta receptor signaling pathway	6	66	302	23376	0.000345143	0.0295063	6.42587
GO:0006757	Biological process	ATP generation from ADP	5	42	303	23400	0.000348644	0.0295063	8.20323
GO:2000258	Biological process	negative regulation of protein activation cascade	3	9	305	23433	0.00043567	0.035926	19.2776
GO:0046496	Biological process	nicotinamide nucleotide metabolic process	7	99	301	23343	0.000469522	0.035952	5.0922
GO:0019362	Biological process	pyridine nucleotide metabolic process	7	99	301	23343	0.000469522	0.035952	5.0922
GO:1990138	Biological process	neuron projection extension	5	45	303	23397	0.000466551	0.035952	7.71104
GO:0006633	Biological process	fatty acid biosynthetic process	7	100	301	23342	0.000496904	0.0371638	5.0446
GO:0046890	Biological process	regulation of lipid biosynthetic process	7	102	301	23340	0.000555482	0.0406007	4.95204
GO:0060038	Biological process	cardiac muscle cell proliferation	3	11	305	23431	0.000707096	0.0483834	16.5237
GO:0042759	Biological process	long-chain fatty acid biosynthetic process	3	11	305	23431	0.000707096	0.0483834	16.5237
GO:0002921	Molecular function	negative regulation of humoral immune response	3	11	305	23431	0.000707096	0.0483834	16.5237
GO:0031012	Cellular component	extracellular matrix	20	372	288	23070	2.3518e-07	9.10146e-05	3.9342
GO:0005578	Cellular component	proteinaceous extracellular matrix	15	244	293	23198	1.64672e-06	0.000318641	4.46585
GO:0005615	Cellular component	extracellular space	37	1281	271	22161	8.65712e-06	0.00101418	2.16471
GO:0044421	Cellular component	extracellular region part	79	3742	229	19700	1.04825e-05	0.00101418	1.59427
GO:0044420	Cellular component	extracellular matrix component	8	107	300	23335	0.000130036	0.0100648	5.3642
GO:0005584	Cellular component	collagen type I trimer	2	0	306	23442	0.000167641	0.0108128	77.1104
GO:0005583	Cellular component	fibrillar collagen trimer	3	9	305	23433	0.00043567	0.0240863	19.2776
GO:0031093	Cellular component	platelet alpha granule lumen	3	10	305	23432	0.000560946	0.0271357	17.7947
GO:0047760	Molecular function	butyrate-CoA ligase activity	3	3	305	23439	4.19663e-05	0.0316846	38.5552
